# Supplementary material for: Genetical Genomics Identifies the Genetic Architecture for Growth and Weevil Resistance in Spruce
Source: PLoS One. 2012 Sep 4;7(9):e44397. doi: 10.1371/journal.pone.0044397 (PMC3433439; doi:10.1371/journal.pone.0044397)
Supplement: Table S1 — Significant QTLs for gene expression (LOD ≥3.84); allele effect, and % phenotypic variation explained by QTL are given in File S1. (XLS) [file pone.0044397.s004.xls]

## Sheet: Table S1
SNP number	parent with the qtl	estimated qtl effect (sign is arbitrary)	phenotypic variance explained by qtl	LOD value (=chi square 1 df)	cDNA number	cDNA name
see supplementary file 1
