# Supplementary material for: Genetical Genomics Identifies the Genetic Architecture for Growth and Weevil Resistance in Spruce
Source: PLoS One. 2012 Sep 4;7(9):e44397. doi: 10.1371/journal.pone.0044397 (PMC3433439; doi:10.1371/journal.pone.0044397)
Supplement: Table S2 — Comprehensive list of eQTLs with annotations at locus Contig_4096_434 (see also Figure 2 ). (XLS) [file pone.0044397.s005.xls]

## Sheet: Table S2
LG	cM	SNP number	parent with the qtl	estimated qtl effect (sign is arbitrary)	phenotypic variance explained by qtl	LOD value (=chi square 1 df)	cDNA number	cDNA name	Annotation
6	87.891	124	2	-0.257	0.048	5.236	456	WS0269_N15	AT1G01190.1 | Symbols: CYP78A8 | CYP78A8 (cytochrome P450, family 78, subfamily A, polypeptide 8); oxygen binding | chr1:83045-84864 REVERSE	536	1.5e-28	102	0.568627
6	87.891	124	2	0.276	0.065	7.402	3784	WS0023_E04	AT1G01430.1 | Symbols: | similar to unknown protein [Arabidopsis thaliana] (TAIR:AT4G01080.1); similar to unknown protein Cr17 [Brassica napus] (GB:AAX51387.1); contains InterPro domain Protein of unknown function DUF231, plant (InterPro:IPR004253) | chr1:156953-158536 REVERSE	457	6.2e-29	161	0.403727
6	87.891	124	2	0.209	0.046	5.007	12257	WS0261_L22	AT1G01490.1 | Symbols: | heavy-metal-associated domain-containing protein | chr1:180401-182066 REVERSE	178	2.7e-12	77	0.454545
6	87.891	124	2	0.192	0.036	4.275	16282	WS0074_O14	AT1G01900.1 | Symbols: ATSBT1.1 | ATSBT1.1; subtilase | chr1:310332-313011 FORWARD	775	6.8e-37	169	0.497041
6	87.891	124	2	-0.252	0.054	7.16	18503	WS0076_D21	AT1G02560.1 | Symbols: NCLPP1, NCLPP5, CLPP5 | CLPP5 (NUCLEAR ENCODED CLP PROTEASE 1); endopeptidase Clp | chr1:538000-539805 FORWARD	299	6.2e-100	218	0.853211
6	87.891	124	2	0.21	0.048	5.091	1912	WS00929_J06	AT1G02680.1 | Symbols: TAF13 | TAF13 (TBP-ASSOCIATED FACTOR 13); RNA polymerase II transcription factor | chr1:581084-581919 FORWARD	127	6.6e-41	130	0.646154
6	87.891	124	2	0.183	0.036	4.21	14743	WS00924_K23	AT1G02840.1 | Symbols: ATSRP34, SRP34, SR1 | SR1 (splicing factor 2); RNA binding | chr1:626918-629583 FORWARD	304	1.2e-09	75	0.56
6	87.891	124	2	0.307	0.107	9.551	10545	WS0021_A08	AT1G03010.1 | Symbols: | phototropic-responsive NPH3 family protein | chr1:693480-696188 FORWARD	635	1.4e-13	125	0.392
6	87.891	124	2	-0.207	0.048	5.296	5867	WS00833_C21	AT1G03070.1 | Symbols: | glutamate binding / | chr1:730148-731379 FORWARD	248	1.2e-25	153	0.385621
6	87.891	124	2	-0.238	0.069	6.47	3857	WS0044_G15	AT1G03106.1 | Symbols: | unknown protein | chr1:748442-748639 REVERSE	66	7.8	27	0.407407
6	87.891	124	2	-0.316	0.083	9.882	9141	WS0061_O02	AT1G03220.1 | Symbols: | extracellular dermal glycoprotein, putative / EDGP, putative | chr1:787143-788444 FORWARD	434	1.2e-41	154	0.571429
6	87.891	124	2	-0.227	0.044	5.169	11227	WS0076_H09	AT1G04040.1 | Symbols: | acid phosphatase class B family protein | chr1:1042563-1043818 REVERSE	272	4e-25	118	0.440678
6	87.891	124	2	-0.135	0.036	4.306	15586	WS0018_A21	AT1G04420.1 | Symbols: | aldo/keto reductase family protein | chr1:1191633-1193698 FORWARD	413	6.5e-19	76	0.578947
6	87.891	124	2	-0.2	0.043	5.566	9253	WS0037_M12	AT1G04684.1 | Symbols: | unknown protein | chr1:1310429-1310578 REVERSE	50	1.5	15	0.6
6	87.891	124	2	0.326	0.104	11.624	15563	WS00929_I06	AT1G04750.1 | Symbols: VAMP721, ATVAMP721, AT VAMP7B, VAMP7B | VAMP7B (VESICLE-ASSOCIATED MEMBRANE PROTEIN 7B) | chr1:1331856-1333425 REVERSE	220	5.6e-83	219	0.689498
6	87.891	124	2	0.226	0.048	6.51	1470	WS0105_G17	AT1G04820.1 | Symbols: TUA4 | TUA4 (tubulin alpha-4 chain) | chr1:1356420-1358265 REVERSE	451	1.2e-76	133	0.947368
6	87.891	124	2	-0.251	0.063	5.956	21217	WS0072_E01	AT1G05070.1 | Symbols: | similar to unknown protein [Arabidopsis thaliana] (TAIR:AT2G32580.1); similar to unknown [Populus trichocarpa] (GB:ABK95314.1); contains InterPro domain Protein of unknown function DUF1068 (InterPro:IPR010471) | chr1:1457171-1458530 REVERSE	185	9.2e-35	100	0.68
6	87.891	124	2	0.185	0.043	4.295	11611	WS0087_F12	AT1G05136.1 | Symbols: | unknown protein | chr1:1478922-1479062 FORWARD	47	4.9	21	0.380952
6	87.891	124	2	-0.217	0.034	4.148	13275	WS0021_O20	AT1G05190.1 | Symbols: EMB2394 | EMB2394 (EMBRYO DEFECTIVE 2394); structural constituent of ribosome | chr1:1502514-1503737 REVERSE	224	2.5e-25	70	0.728571
6	87.891	124	2	0.228	0.06	6.726	12146	WS00829_J11	AT1G05450.2 | Symbols: | protease inhibitor/seed storage/lipid transfer protein (LTP)-related | chr1:1600003-1601085 FORWARD	206	0.74	65	0.323077
6	87.891	124	2	0.283	0.047	5.549	13289	WS00713_P23	AT1G05680.1 | Symbols: | UDP-glucoronosyl/UDP-glucosyl transferase family protein | chr1:1703195-1704638 REVERSE	454	3.5e-08	66	0.469697
6	87.891	124	2	0.197	0.071	6.754	14084	WS00918_O09	AT1G05920.1 | Symbols: | DNA binding | chr1:1797043-1797990 FORWARD	316	1.8	126	0.261905
6	87.891	124	2	-0.208	0.055	6.741	3851	WS01015_L19	AT1G06760.1 | Symbols: | histone H1, putative | chr1:2076686-2077615 REVERSE	275	1.6e-28	197	0.436548
6	87.891	124	2	-0.168	0.043	4.252	9751	IS0012_M22	AT1G07030.1 | Symbols: | mitochondrial substrate carrier family protein | chr1:2158630-2160523 REVERSE	327	2.4e-18	62	0.66129
6	87.891	124	2	-0.217	0.047	4.404	5730	WS0046_N24	AT1G07175.1 | Symbols: | similar to unknown protein [Arabidopsis thaliana] (TAIR:AT2G29995.1) | chr1:2202381-2202773 FORWARD	72	0.028	41	0.390244
6	87.891	124	2	0.285	0.089	9.487	981	WS00824_C05	AT1G07370.1 | Symbols: PCNA1 | PCNA1 (PROLIFERATING CELLULAR NUCLEAR ANTIGEN); DNA binding / DNA polymerase processivity factor | chr1:2263202-2264380 FORWARD	264	3.8e-52	125	0.832
6	87.891	124	2	-0.258	0.051	7.174	7522	WS01018_L16	AT1G07660.1 | Symbols: | histone H4 | chr1:2369209-2369520 FORWARD	104	2.4e-50	104	0.990385
6	87.891	124	2	-0.249	0.043	5.675	10383	WS00727_L05	AT1G07660.2 | Symbols: | histone H4 | chr1:2369209-2369520 FORWARD	87	5.8	11	1
6	87.891	124	2	0.171	0.04	4.025	18885	WS0086_L11	AT1G07770.1 | Symbols: RPS15A | RPS15A (RIBOSOMAL PROTEIN S15A); structural constituent of ribosome | chr1:2408410-2409062 REVERSE	131	1.7e-51	131	0.755725
6	87.891	124	2	0.205	0.064	5.87	17365	WS0106_O09	AT1G07770.1 | Symbols: RPS15A | RPS15A (RIBOSOMAL PROTEIN S15A); structural constituent of ribosome | chr1:2408410-2409062 REVERSE	131	3.8e-52	131	0.78626
6	87.891	124	2	-0.214	0.052	5.565	9150	WS0063_K13	AT1G07830.1 | Symbols: | ribosomal protein L29 family protein | chr1:2422546-2423389 FORWARD	145	4.2e-46	110	0.781818
6	87.891	124	2	0.203	0.034	4.102	20663	WS01019_N02	AT1G07930.2 | Symbols: | elongation factor 1-alpha / EF-1-alpha | chr1:2459011-2460455 FORWARD	373	1.4e-19	95	0.568421
6	87.891	124	2	-0.261	0.063	7.114	6268	WS01036_N07	AT1G07990.1 | Symbols: | SIT4 phosphatase-associated family protein | chr1:2477410-2482895 FORWARD	803	3.1e-06	141	0.269504
6	87.891	124	2	0.243	0.07	8.89	18300	WS00110_A15	AT1G08080.1 | Symbols: | carbonic anhydrase family protein | chr1:2517019-2518543 REVERSE	276	4.3e-37	138	0.514493
6	87.891	124	2	0.188	0.075	6.625	14610	WS00928_K21	AT1G08080.1 | Symbols: | carbonic anhydrase family protein | chr1:2517019-2518543 REVERSE	276	5.3e-71	259	0.498069
6	87.891	124	2	-0.184	0.029	3.89	4794	WS00936_A24	AT1G08080.1 | Symbols: | carbonic anhydrase family protein | chr1:2517019-2518543 REVERSE	276	1.1e-17	93	0.419355
6	87.891	124	2	-0.191	0.035	4.362	16401	WS00922_N22	AT1G08250.1 | Symbols: ADT6 | ADT6 (AROGENATE DEHYDRATASE 6); arogenate dehydratase/ prephenate dehydratase | chr1:2588991-2590232 REVERSE	414	6.7e-119	264	0.856061
6	87.891	124	2	-0.228	0.055	5.27	820	WS00937_P16	AT1G08315.1 | Symbols: | armadillo/beta-catenin repeat family protein | chr1:2620497-2621474 REVERSE	326	1.6e-53	301	0.438538
6	87.891	124	2	-0.19	0.034	4.264	2560	WS01024_O23	AT1G08370.1 | Symbols: DCP1 | DCP1 (DECAPPING 1); m7G(5')pppN diphosphatase/ protein homodimerization | chr1:2638352-2640364 FORWARD	368	2.7e-07	44	0.522727
6	87.891	124	2	0.204	0.047	6.194	9915	WS01037_I01	AT1G08510.1 | Symbols: FATB | FATB (FATTY ACYL-ACP THIOESTERASES B); acyl carrier/ acyl-ACP thioesterase | chr1:2691549-2693412 REVERSE	413	2.1e-51	189	0.560847
6	87.891	124	2	-0.207	0.041	5.248	6335	WS00939_E19	AT1G08940.1 | Symbols: | phosphoglycerate/bisphosphoglycerate mutase family protein | chr1:2877697-2879107 FORWARD	282	3.4e-09	30	0.766667
6	87.891	124	2	-0.28	0.074	7.656	8974	WS00910_J19	AT1G09100.1 | Symbols: RPT5B | RPT5B (26S PROTEASOME AAA-ATPASE SUBUNIT RPT5B); ATPase/ calmodulin binding | chr1:2936677-2939260 REVERSE	424	1.4e-52	145	0.731034
6	87.891	124	2	0.245	0.054	6.225	15616	WS00923_K17	AT1G09460.1 | Symbols: | glucan endo-1,3-beta-glucosidase-related | chr1:3053903-3055092 FORWARD	331	1.5e-20	139	0.446043
6	87.891	124	2	-0.202	0.038	3.945	7579	WS0076_B20	AT1G10290.1 | Symbols: DRP2A, ADL6 | ADL6 (DYNAMIN-LIKE PROTEIN 6) | chr1:3370776-3377122 FORWARD	915	3.2e-11	111	0.441441
6	87.891	124	2	0.212	0.052	4.294	14491	WS0078_L15	AT1G10390.1 | Symbols: | nucleoporin family protein | chr1:3407266-3412046 REVERSE	1042	8.8	90	0.333333
6	87.891	124	2	0.231	0.049	5.064	535	WS0014_B10	AT1G10460.1 | Symbols: GLP7 | GLP7 (GERMIN-LIKE PROTEIN 7); manganese ion binding / metal ion binding / nutrient reservoir | chr1:3439579-3440232 REVERSE	218	1.5e-10	37	0.594595
6	87.891	124	2	-0.2	0.04	4.523	11176	WS00720_A12	AT1G10580.1 | Symbols: | transducin family protein / WD-40 repeat family protein | chr1:3491561-3493666 REVERSE	574	8.2e-50	143	0.608392
6	87.891	124	2	-0.175	0.037	3.844	10499	WS00815_I23	AT1G11160.1 | Symbols: | nucleotide binding | chr1:3733406-3739363 FORWARD	1022	3.1	88	0.329545
6	87.891	124	2	-0.237	0.056	5.86	18693	WS00921_B18	AT1G11790.1 | Symbols: ADT1 | ADT1 (AROGENATE DEHYDRATASE 1); arogenate dehydratase/ prephenate dehydratase | chr1:3981475-3984961 FORWARD	393	1.4e-19	53	0.811321
6	87.891	124	2	-0.22	0.044	5	6338	WS02610_L04	AT1G11860.1 | Symbols: | aminomethyltransferase, putative | chr1:4001800-4003244 FORWARD	409	1e-08	40	0.625
6	87.891	124	2	-0.228	0.06	7.168	7662	WS00822_P05	AT1G12211.1 | Symbols: | unknown protein | chr1:4143864-4144112 REVERSE	83	0.51	29	0.517241
6	87.891	124	2	-0.237	0.066	6.477	9410	WS00727_D06	AT1G12250.1 | Symbols: | thylakoid lumenal protein-related | chr1:4159285-4161267 FORWARD	281	1.3e-89	180	0.8
6	87.891	124	2	0.195	0.046	5.67	2244	WS00813_G11	AT1G12900.1 | Symbols: GAPA-2 | GAPA-2; glyceraldehyde-3-phosphate dehydrogenase | chr1:4392632-4394281 REVERSE	400	9.7e-47	123	0.764228
6	87.891	124	2	-0.285	0.075	7.261	11685	WS01026_E22	AT1G12910.1 | Symbols: ATAN11 | ATAN11 (ANTHOCYANIN11); nucleotide binding | chr1:4395112-4396152 REVERSE	347	3.2e-55	127	0.84252
6	87.891	124	2	0.25	0.046	5.882	14304	IS0013_E10	AT1G13360.1 | Symbols: | similar to unknown protein [Arabidopsis thaliana] (TAIR:AT3G25870.1); similar to unknown [Populus trichocarpa] (GB:ABK92948.1) | chr1:4577226-4577810 REVERSE	195	7.5e-05	64	0.4375
6	87.891	124	2	0.24	0.066	5.47	19568	WS00712_B20	AT1G13360.1 | Symbols: | similar to unknown protein [Arabidopsis thaliana] (TAIR:AT3G25870.1); similar to unknown [Populus trichocarpa] (GB:ABK92948.1) | chr1:4577226-4577810 REVERSE	195	6.3e-06	80	0.375
6	87.891	124	2	0.191	0.054	4.495	5003	WS0092_J13	AT1G13360.1 | Symbols: | similar to unknown protein [Arabidopsis thaliana] (TAIR:AT3G25870.1); similar to unknown [Populus trichocarpa] (GB:ABK92948.1) | chr1:4577226-4577810 REVERSE	195	0.3	75	0.293333
6	87.891	124	2	0.223	0.044	4.472	15714	WS00936_B04	AT1G13580.2 | Symbols: LAG13 | LAG13 (LAG1 LONGEVITY ASSURANCE HOMOLOG 3) | chr1:4645003-4646762 REVERSE	309	9.3e-42	102	0.764706
6	87.891	124	2	-0.247	0.078	8.416	20164	WS00923_M13	AT1G13590.1 | Symbols: ATPSK1 | ATPSK1 (PHYTOSULFOKINE 1 PRECURSOR); growth factor | chr1:4647976-4648609 FORWARD	88	1.3e-07	52	0.461538
6	87.891	124	2	-0.308	0.102	11.258	17596	WS00725_A02	AT1G13760.1 | Symbols: | unknown protein | chr1:4720362-4721098 REVERSE	66	4.1	29	0.310345
6	87.891	124	2	-0.306	0.104	9.001	12835	WS00819_K18	AT1G13760.1 | Symbols: | unknown protein | chr1:4720362-4721098 REVERSE	66	1.8	64	0.28125
6	87.891	124	2	-0.334	0.12	11.096	12789	WS0063_M08	AT1G14620.1 | Symbols: DECOY | DECOY (endoxyloglucan transferase A2) | chr1:5014943-5016496 REVERSE	234	4.6e-24	93	0.55914
6	87.891	124	2	0.183	0.045	4.311	4560	WS00712_P23	AT1G14755.1 | Symbols: | Encodes a defensin-like (DEFL) family protein. | chr1:5083760-5084093 FORWARD	79	1.5	49	0.285714
6	87.891	124	2	-0.181	0.033	4.316	3901	WS00721_B06	AT1G15340.1 | Symbols: MBD10 | MBD10 (methyl-CpG-binding domain 10); DNA binding | chr1:5275890-5277469 REVERSE	385	1.1e-31	113	0.575221
6	87.891	124	2	-0.222	0.052	5.882	5443	WS01012_F11	AT1G15380.1 | Symbols: | lactoylglutathione lyase family protein / glyoxalase I family protein | chr1:5290950-5292282 FORWARD	175	7.1e-28	108	0.564815
6	87.891	124	2	0.258	0.062	5.73	6985	WS0024_C08	AT1G15780.1 | Symbols: | protein binding / transcription cofactor | chr1:5430441-5435916 REVERSE	1336	2.1e-43	165	0.551515
6	87.891	124	2	-0.16	0.042	4.104	21131	WS00930_C12	AT1G15780.1 | Symbols: | protein binding / transcription cofactor | chr1:5430441-5435916 REVERSE	1336	9.2e-11	67	0.522388
6	87.891	124	2	-0.234	0.056	4.316	7997	WS0043_F21	AT1G15830.1 | Symbols: | unknown protein | chr1:5448721-5450172 FORWARD	484	0.04	85	0.364706
6	87.891	124	2	-0.285	0.056	5.636	20597	WS00836_F08	AT1G16150.1 | Symbols: WAKL4 | WAKL4 (WALL ASSOCIATED KINASE-LIKE 4); kinase | chr1:5532409-5534871 FORWARD	780	8.1	63	0.253968
6	87.891	124	2	-0.235	0.042	4.637	52	WS00928_P18	AT1G16170.1 | Symbols: | similar to unknown protein [Arabidopsis thaliana] (TAIR:AT1G79660.1); similar to Os08g0266200 [Oryza sativa (japonica cultivar-group)] (GB:NP_001061402.1); similar to unnamed protein product [Vitis vinifera] (GB:CAO23158.1) | chr1:5538868-5539146 REVERSE	93	4.4e-19	100	0.53
6	87.891	124	2	-0.248	0.046	5.232	5924	WS01017_H14	AT1G16270.1 | Symbols: | protein kinase family protein | chr1:5563884-5568139 FORWARD	1148	6e-65	160	0.78125
6	87.891	124	2	0.253	0.064	6.043	18317	WS00834_P09	AT1G16280.1 | Symbols: | DEAD/DEAH box helicase, putative | chr1:5568476-5570481 REVERSE	492	0.46	29	0.586207
6	87.891	124	2	-0.244	0.04	4.1	3936	WS00931_K12	AT1G17180.1 | Symbols: ATGSTU25 | ATGSTU25 (Arabidopsis thaliana Glutathione S-transferase (class tau) 25); glutathione transferase | chr1:5872201-5872951 FORWARD	222	2.4e-34	157	0.477707
6	87.891	124	2	-0.211	0.055	6.27	3961	WS00931_O20	AT1G17710.1 | Symbols: | phosphoric monoester hydrolase | chr1:6090756-6091968 REVERSE	280	4.2e-30	120	0.516667
6	87.891	124	2	-0.141	0.038	3.854	11175	WS00937_F17	AT1G18060.1 | Symbols: | similar to unnamed protein product [Vitis vinifera] (GB:CAO68142.1) | chr1:6212058-6213307 REVERSE	227	3.9e-59	163	0.674847
6	87.891	124	2	0.181	0.048	5.084	11915	WS00113_C15	AT1G18530.1 | Symbols: | calmodulin, putative | chr1:6376776-6377249 FORWARD	158	3.1e-34	115	0.608696
6	87.891	124	2	0.183	0.052	4.452	8039	WS0099_N13	AT1G19210.1 | Symbols: | AP2 domain-containing transcription factor, putative | chr1:6626964-6627521 REVERSE	186	2.9e-15	57	0.649123
6	87.891	124	2	0.241	0.05	5.623	16088	WS0109_K15	AT1G19397.1 | Symbols: | unknown protein | chr1:6711031-6711327 FORWARD	99	5.1	55	0.363636
6	87.891	124	2	0.214	0.051	6.425	19722	WS0109_C03	AT1G19450.1 | Symbols: | integral membrane protein, putative / sugar transporter family protein | chr1:6731662-6734624 REVERSE	489	2.3e-28	83	0.698795
6	87.891	124	2	0.266	0.063	8.092	9744	WS0032_G24	AT1G19480.2 | Symbols: | HhH-GPD base excision DNA repair family protein | chr1:6744511-6745644 FORWARD	378	3.8	29	0.551724
6	87.891	124	2	0.214	0.05	6.219	7825	WS01040_H07	AT1G19640.1 | Symbols: JMT | JMT (JASMONIC ACID CARBOXYL METHYLTRANSFERASE); jasmonate O-methyltransferase | chr1:6789157-6791699 REVERSE	390	6.6e-25	166	0.445783
6	87.891	124	2	0.192	0.048	5.122	9202	WS01040_N05	AT1G19960.1 | Symbols: | similar to transmembrane receptor [Arabidopsis thaliana] (TAIR:AT2G32140.1) | chr1:6928074-6928268 FORWARD	65	0.0031	24	0.5
6	87.891	124	2	-0.172	0.035	3.869	3284	WS0104_B05	AT1G19990.1 | Symbols: | similar to unknown protein [Arabidopsis thaliana] (TAIR:AT5G11600.1); similar to unknown [Populus trichocarpa] (GB:ABK92449.1) | chr1:6935318-6936656 FORWARD	252	0.4	43	0.395349
6	87.891	124	2	-0.225	0.055	5.05	9995	WS02613_G08	AT1G20220.1 | Symbols: | nucleic acid binding | chr1:7005081-7007276 REVERSE	316	1.9e-50	202	0.594059
6	87.891	124	2	-0.193	0.042	3.851	11200	WS0097_M19	AT1G20510.1 | Symbols: OPCL1 | OPCL1 (OPC-8:0 COA LIGASE1); 4-coumarate-CoA ligase | chr1:7103635-7105846 REVERSE	547	0.12	30	0.666667
6	87.891	124	2	-0.313	0.094	9.896	9877	WS00914_B11	AT1G20760.1 | Symbols: | calcium-binding EF hand family protein | chr1:7209505-7214763 FORWARD	1020	8.2e-11	88	0.477273
6	87.891	124	2	0.214	0.055	5.913	4760	WS0035_O02	AT1G20950.1 | Symbols: | pyrophosphate--fructose-6-phosphate 1-phosphotransferase-related / pyrophosphate-dependent 6-phosphofructose-1-kinase-related | chr1:7297456-7301325 REVERSE	615	7.2e-19	114	0.429825
6	87.891	124	2	-0.221	0.042	4.57	9770	WS0044_F01	AT1G20960.1 | Symbols: EMB1507 | EMB1507 (EMBRYO DEFECTIVE 1507); ATP-dependent helicase | chr1:7302580-7309903 REVERSE	2172	1.3e-13	77	0.493506
6	87.891	124	2	0.232	0.037	4.299	11360	WS00920_P02	AT1G21065.1 | Symbols: | similar to unnamed protein product [Vitis vinifera] (GB:CAO66320.1); contains InterPro domain Protein of unknown function UPF0047 (InterPro:IPR001602) | chr1:7374199-7375633 FORWARD	218	1.9e-27	108	0.518519
6	87.891	124	2	-0.183	0.034	3.852	857	WS01012_K15	AT1G21720.1 | Symbols: PBC1 | PBC1 (20S proteasome beta subunit C1); peptidase | chr1:7626383-7628059 FORWARD	205	5.4e-69	148	0.871622
6	87.891	124	2	-0.244	0.061	6.335	11378	WS01013_G04	AT1G22150.1 | Symbols: SULTR1;3 | SULTR1;3 (sulfate transporter); sulfate transmembrane transporter | chr1:7818350-7821333 FORWARD	657	4.5e-25	100	0.57
6	87.891	124	2	-0.26	0.056	4.939	18126	WS00823_H01	AT1G22540.1 | Symbols: | proton-dependent oligopeptide transport (POT) family protein | chr1:7964191-7966211 FORWARD	558	1.6e-76	244	0.565574
6	87.891	124	2	0.26	0.058	6.038	19714	WS0107_K16	AT1G22900.1 | Symbols: | similar to disease resistance-responsive family protein [Arabidopsis thaliana] (TAIR:AT5G42500.1); similar to unnamed protein product [Vitis vinifera] (GB:CAO23438.1); similar to hypothetical protein [Vitis vinifera] (GB:CAN61168.1); contains InterPro domain Plant disease resistance response protein (InterPro:IPR004265) | chr1:8103899-8104480 REVERSE	194	1e-10	90	0.355556
6	87.891	124	2	0.193	0.059	5.705	14929	WS0262_J09	AT1G22900.1 | Symbols: | similar to disease resistance-responsive family protein [Arabidopsis thaliana] (TAIR:AT5G42500.1); similar to unnamed protein product [Vitis vinifera] (GB:CAO23438.1); similar to hypothetical protein [Vitis vinifera] (GB:CAN61168.1); contains InterPro domain Plant disease resistance response protein (InterPro:IPR004265) | chr1:8103899-8104480 REVERSE	194	3e-20	140	0.385714
6	87.891	124	2	0.186	0.049	5.063	12311	WS01017_P09	AT1G23010.1 | Symbols: LPR1 | LPR1 (LOW PHOSPHATE ROOT1); copper ion binding / oxidoreductase, acting on diphenols and related substances as donors, oxygen as acceptor | chr1:8147342-8149569 FORWARD	582	6.7e-58	152	0.546053
6	87.891	124	2	-0.231	0.049	4.489	7295	WS00713_I01	AT1G23110.1 | Symbols: | similar to unknown protein [Arabidopsis thaliana] (TAIR:AT1G70900.1); similar to hypothetical protein [Vitis vinifera] (GB:CAN77015.1) | chr1:8196597-8197654 REVERSE	249	3e-52	142	0.676056
6	87.891	124	2	0.188	0.043	4.057	15306	WS00931_B18	AT1G23230.1 | Symbols: | similar to hypothetical protein OsJ_007998 [Oryza sativa (japonica cultivar-group)] (GB:EAZ24515.1); similar to hypothetical protein OsI_008648 [Oryza sativa (indica cultivar-group)] (GB:EAY87415.1); similar to unnamed protein product [Vitis vinifera] (GB:CAO42343.1); contains domain SUBFAMILY NOT NAMED (PTHR12691:SF1); contains domain FAMILY NOT NAMED (PTHR12691) | chr1:…	1616	1e-42	143	0.615385
6	87.891	124	2	0.224	0.051	4.828	4951	WS00919_J07	AT1G23340.1 | Symbols: | similar to unknown protein [Arabidopsis thaliana] (TAIR:AT1G70550.2); similar to unknown protein [Arabidopsis thaliana] (TAIR:AT1G70550.1); similar to putative carboxyl-terminal proteinase [Gossypium hirsutum] (GB:AAK84952.2); contains InterPro domain Protein of unknown function DUF239, plant (InterPro:IPR004314) | chr1:8284147-8286517 REVERSE	410	4.3	44	0.363636
6	87.891	124	2	0.258	0.046	5.387	16975	WS01016_K10	AT1G24020.1 | Symbols: MLP423 | MLP423 (MLP-LIKE PROTEIN 423) | chr1:8500642-8501447 REVERSE	156	6.1e-07	141	0.262411
6	87.891	124	2	-0.227	0.051	5.476	5526	WS0106_J11	AT1G25390.1 | Symbols: | protein kinase family protein | chr1:8906627-8908787 REVERSE	630	6.2e-40	131	0.610687
6	87.891	124	2	-0.244	0.078	8.572	21341	WS00833_H09	AT1G25682.1 | Symbols: | cell cycle control protein-related | chr1:9002519-9004537 REVERSE	311	3.4e-28	121	0.578512
6	87.891	124	2	0.22	0.043	4.746	11136	WS0043_N18	AT1G26240.1 | Symbols: | proline-rich extensin-like family protein | chr1:9078127-9079563 REVERSE	479	1.5e-06	61	0.42623
6	87.891	124	2	0.186	0.039	4.421	6793	WS00813_B12	AT1G26240.1 | Symbols: | proline-rich extensin-like family protein | chr1:9078127-9079563 REVERSE	479	0.028	107	0.271028
6	87.891	124	2	0.27	0.079	9.145	17026	IS0012_E13	AT1G26250.1 | Symbols: | proline-rich extensin, putative | chr1:9083890-9085221 FORWARD	444	1.1e-17	85	0.529412
6	87.891	124	2	0.233	0.062	6.767	20981	WS0063_K01	AT1G26250.1 | Symbols: | proline-rich extensin, putative | chr1:9083890-9085221 FORWARD	444	5.1e-12	62	0.548387
6	87.891	124	2	-0.189	0.033	3.848	18505	WS0076_G02	AT1G26355.1 | Symbols: SP1L1 | SP1L1 (SPIRAL1-LIKE1) | chr1:9117937-9118598 REVERSE	114	2.4e-18	92	0.543478
6	87.891	124	2	0.166	0.045	4.062	1245	WS01034_C12	AT1G26360.1 | Symbols: | hydrolase, alpha/beta fold family protein | chr1:9119008-9121190 REVERSE	445	9.9e-38	202	0.425743
6	87.891	124	2	-0.198	0.038	4.558	6235	WS00914_B02	AT1G26770.1 | Symbols: AT-EXP10, ATEXP10, ATHEXP ALPHA 1.1, EXP10, ATEXPA10 | ATEXPA10 (ARABIDOPSIS THALIANA EXPANSIN A10) | chr1:9259792-9260779 FORWARD	250	7.2e-51	124	0.733871
6	87.891	124	2	-0.323	0.095	10.246	18376	WS0058_M24	AT1G26880.1 | Symbols: | 60S ribosomal protein L34 (RPL34A) | chr1:9315627-9316668 REVERSE	121	3.6e-49	121	0.818182
6	87.891	124	2	0.242	0.047	4.453	5051	WS00716_N23	AT1G26920.1 | Symbols: | similar to unknown protein [Arabidopsis thaliana] (TAIR:AT1G69760.1); similar to unnamed protein product [Vitis vinifera] (GB:CAO48418.1) | chr1:9329571-9330092 FORWARD	174	0.19	85	0.270588
6	87.891	124	2	-0.21	0.054	4.449	20759	WS01024_P14	AT1G27090.1 | Symbols: | glycine-rich protein | chr1:9404028-9406085 REVERSE	421	2.4e-12	140	0.385714
6	87.891	124	2	-0.218	0.035	4.139	20542	WS00730_D11	AT1G27340.1 | Symbols: | F-box family protein | chr1:9495728-9497844 FORWARD	468	1.9	132	0.219697
6	87.891	124	2	-0.222	0.052	4.206	8015	WS00735_I12	AT1G27480.1 | Symbols: | lecithin:cholesterol acyltransferase family protein / LACT family protein | chr1:9544594-9546155 FORWARD	433	6.9e-30	133	0.466165
6	87.891	124	2	-0.19	0.036	4.411	12207	WS01027_D15	AT1G28010.1 | Symbols: PGP14 | PGP14 (P-GLYCOPROTEIN 14); ATPase, coupled to transmembrane movement of substances | chr1:9763423-9767904 FORWARD	1248	0.73	62	0.370968
6	87.891	124	2	0.291	0.076	9.032	8374	WS00925_A20	AT1G28190.1 | Symbols: | similar to unknown protein [Arabidopsis thaliana] (TAIR:AT5G12340.1); similar to unknown [Picea sitchensis] (GB:ABK21062.1) | chr1:9847002-9847802 REVERSE	267	4.7e-15	160	0.35625
6	87.891	124	2	-0.162	0.037	3.871	11236	WS00819_A19	AT1G28390.1 | Symbols: | protein kinase family protein | chr1:9966800-9968212 REVERSE	471	0.11	66	0.333333
6	87.891	124	2	0.267	0.073	6.922	11601	WS00911_E19	AT1G28430.1 | Symbols: CYP705A24 | CYP705A24 (cytochrome P450, family 705, subfamily A, polypeptide 24); oxygen binding | chr1:9992972-9994628 REVERSE	522	2.3e-19	184	0.380435
6	87.891	124	2	0.143	0.036	3.991	15113	WS00732_O01	AT1G28640.1 | Symbols: | GDSL-motif lipase, putative | chr1:10067549-10069095 REVERSE	391	1.3e-28	123	0.430894
6	87.891	124	2	-0.223	0.047	5.324	4830	WS0099_A07	AT1G28640.1 | Symbols: | GDSL-motif lipase, putative | chr1:10067549-10069095 REVERSE	391	1.3e-33	175	0.4
6	87.891	124	2	0.168	0.039	3.847	20778	WS00917_D23	AT1G28760.1 | Symbols: | similar to unknown protein [Arabidopsis thaliana] (TAIR:AT5G67610.1); similar to unknown protein [Arabidopsis thaliana] (TAIR:AT5G67610.2); similar to unnamed protein product [Vitis vinifera] (GB:CAO18262.1) | chr1:10103144-10104574 FORWARD	477	5.4e-15	80	0.45
6	87.891	124	2	-0.183	0.038	3.952	19430	WS00913_K02	AT1G28960.1 | Symbols: ATNUDT15 | ATNUDT15 (ARABIDOPSIS THALIANA NUDIX HYDROLASE HOMOLOG 15); hydrolase | chr1:10110121-10111593 REVERSE	294	3.5e-42	126	0.634921
6	87.891	124	2	-0.258	0.06	6.776	12577	WS00931_D02	AT1G29100.1 | Symbols: | copper-binding family protein | chr1:10169070-10169605 FORWARD	142	4.7e-06	50	0.5
6	87.891	124	2	-0.231	0.046	5.476	4050	WS00920_E12	AT1G29250.1 | Symbols: | nucleic acid binding | chr1:10223447-10224578 REVERSE	131	1.5e-25	73	0.767123
6	87.891	124	2	-0.25	0.059	7.845	2394	WS00941_E21	AT1G30220.1 | Symbols: ATINT2 | ATINT2 (INOSITOL TRANSPORTER 2); carbohydrate transmembrane transporter/ sugar:hydrogen ion symporter | chr1:10632941-10635423 REVERSE	581	2.2e-40	136	0.595588
6	87.891	124	2	-0.213	0.049	4.936	8850	WS0045_M20	AT1G30330.1 | Symbols: ARF6 | ARF6 (AUXIN RESPONSE FACTOR 6); transcription factor | chr1:10686107-10690018 REVERSE	934	7.9	58	0.275862
6	87.891	124	2	0.267	0.071	8.027	4675	WS0022_F02	AT1G30380.1 | Symbols: PSAK | PSAK (PHOTOSYSTEM I SUBUNIT K) | chr1:10722307-10722995 FORWARD	131	9.9e-38	133	0.616541
6	87.891	124	2	0.206	0.043	5.174	2902	WS0264_K07	AT1G31360.2 | Symbols: RECQL2 | RECQL2 (Arabidopsis RecQ helicase l2) | chr1:11233155-11237393 FORWARD	581	3e-15	120	0.4
6	87.891	124	2	-0.236	0.052	4.682	9581	WS0087_L22	AT1G31772.1 | Symbols: | Encodes a defensin-like (DEFL) family protein. | chr1:11378921-11379395 FORWARD	101	3.9	84	0.321429
6	87.891	124	2	-0.241	0.056	7.001	5971	WS01021_M09	AT1G31910.1 | Symbols: | GHMP kinase family protein | chr1:11459030-11461629 FORWARD	506	3.1e-08	54	0.518519
6	87.891	124	2	0.246	0.073	8.692	16316	WS01029_L11	AT1G31970.1 | Symbols: STRS1 | STRS1 (STRESS RESPONSE SUPPRESSOR 1); ATP-dependent helicase | chr1:11479901-11482687 FORWARD	538	1.2e-64	151	0.807947
6	87.891	124	2	-0.185	0.042	4.849	18865	WS0045_P21	AT1G32780.1 | Symbols: | alcohol dehydrogenase, putative | chr1:11869957-11872575 REVERSE	395	4.4e-51	171	0.578947
6	87.891	124	2	-0.215	0.055	5.444	9883	WS00934_P11	AT1G33120.1 | Symbols: | 60S ribosomal protein L9 (RPL90B) | chr1:12010966-12012203 FORWARD	195	1.7e-51	196	0.52551
6	87.891	124	2	0.226	0.048	4.243	19768	WS0045_H03	AT1G33730.1 | Symbols: CYP76C5 | CYP76C5 (cytochrome P450, family 76, subfamily C, polypeptide 5); oxygen binding | chr1:12227259-12228440 FORWARD	369	6.2e-21	71	0.633803
6	87.891	124	2	-0.227	0.043	4.43	13236	WS00919_H19	AT1G34270.1 | Symbols: | exostosin family protein | chr1:12492549-12494492 REVERSE	478	2.3e-54	148	0.675676
6	87.891	124	2	0.263	0.061	6.461	16325	WS00825_B09	AT1G34320.1 | Symbols: | similar to unknown protein [Arabidopsis thaliana] (TAIR:AT5G08660.1); similar to Os05g0430300 [Oryza sativa (japonica cultivar-group)] (GB:NP_001055623.1); similar to unknown protein [Oryza sativa (japonica cultivar-group)] (GB:BAD82727.1); contains InterPro domain Protein of unknown function DUF668 (InterPro:IPR007700) | chr1:12520691-12524024 FORWARD	658	3.4e-44	201	0.532338
6	87.891	124	2	0.225	0.039	4.852	8258	WS0264_O11	AT1G34780.1 | Symbols: ATAPRL4 | ATAPRL4 (APR-LIKE 4) | chr1:12748813-12750102 REVERSE	311	1.5e-32	191	0.408377
6	87.891	124	2	0.251	0.04	4.96	3033	WS01036_C09	AT1G35260.1 | Symbols: MLP165 | MLP165 (MLP-LIKE PROTEIN 165) | chr1:12937037-12937667 REVERSE	153	3.6	83	0.277108
6	87.891	124	2	-0.227	0.05	5.142	1079	WS01028_E13	AT1G35461.1 | Symbols: | unknown protein | chr1:13043467-13043607 FORWARD	47	0.39	40	0.3
6	87.891	124	2	0.436	0.108	13.289	17056	WS01032_F15	AT1G35710.1 | Symbols: | leucine-rich repeat transmembrane protein kinase, putative | chr1:13222152-13225598 FORWARD	1121	8.2e-46	228	0.473684
6	87.891	124	2	-0.147	0.041	4.229	14340	IS0014_I05	AT1G36310.1 | Symbols: | methyltransferase | chr1:13670856-13672146 FORWARD	405	1.9e-34	124	0.556452
6	87.891	124	2	0.229	0.047	4.951	14094	WS0101_N17	AT1G37007.1 | Symbols: | unknown protein | chr1:14042303-14042461 REVERSE	53	5.1	16	0.5625
6	87.891	124	2	-0.225	0.042	5.183	584	WS00821_C17	AT1G42960.1 | Symbols: | expressed protein localized to the inner membrane of the chloroplast. | chr1:16128303-16129520 FORWARD	169	9.2e-19	113	0.424779
6	87.891	124	2	0.197	0.053	5.745	17515	WS00934_B09	AT1G44100.1 | Symbols: AAP5 | AAP5 (amino acid permease 5); amino acid transmembrane transporter | chr1:16767091-16769663 REVERSE	481	1.2e-34	96	0.71875
6	87.891	124	2	-0.304	0.093	7.567	5891	WS00918_N22	AT1G44191.1 | Symbols: | DNA binding / ligand-dependent nuclear receptor | chr1:16816094-16817173 REVERSE	360	2.1e-05	93	0.354839
6	87.891	124	2	0.128	0.039	4.076	12040	IS0011_A11	AT1G47200.1 | Symbols: WPP2 | WPP2 (WPP domain protein 2) | chr1:17300621-17301163 REVERSE	181	9.6	91	0.318681
6	87.891	124	2	-0.197	0.029	4.071	7796	WS0063_P19	AT1G47760.1 | Symbols: AGL102 | AGL102; DNA binding / transcription factor | chr1:17574891-17575599 FORWARD	185	1.8	114	0.263158
6	87.891	124	2	-0.356	0.086	11.622	21177	WS0263_N04	AT1G47820.1 | Symbols: | similar to unknown protein [Arabidopsis thaliana] (TAIR:AT1G47813.1); similar to unnamed protein product [Vitis vinifera] (GB:CAO40107.1) | chr1:17614554-17614844 FORWARD	97	1.6e-09	82	0.390244
6	87.891	124	2	-0.183	0.049	4.625	14926	WS0262_G15	AT1G47830.1 | Symbols: | clathrin coat assembly protein, putative | chr1:17615786-17617224 REVERSE	143	2.3	43	0.372093
6	87.891	124	2	0.34	0.078	10.35	9673	WS00940_M12	AT1G47885.1 | Symbols: | leucine-rich repeat family protein | chr1:17646066-17646474 REVERSE	108	0.86	43	0.27907
6	87.891	124	2	0.223	0.035	3.936	15056	WS00716_G11	AT1G47980.1 | Symbols: | similar to unknown protein [Arabidopsis thaliana] (TAIR:AT3G62730.1); similar to unnamed protein product [Vitis vinifera] (GB:CAO44946.1) | chr1:17695654-17697487 REVERSE	316	4.6e-40	125	0.656
6	87.891	124	2	0.217	0.063	5.906	11436	WS01021_I03	AT1G48720.1 | Symbols: | similar to integrase [Cucumis melo] (GB:ABR67407.1) | chr1:18021816-18022109 FORWARD	98	1.9e-11	92	0.369565
6	87.891	124	2	0.162	0.057	5.635	7210	WS0078_K20	AT1G48800.1 | Symbols: | terpene synthase/cyclase family protein | chr1:18053512-18056643 FORWARD	604	2.4e-11	99	0.40404
6	87.891	124	2	0.246	0.037	3.89	1924	WS01041_B23	AT1G48990.1 | Symbols: | glycine-rich protein / oleosin | chr1:18125138-18125647 FORWARD	170	4.2	38	0.526316
6	87.891	124	2	-0.251	0.056	5.477	20510	WS01013_N24	AT1G49010.1 | Symbols: | myb family transcription factor | chr1:18136382-18137446 FORWARD	315	5	9	0.888889
6	87.891	124	2	-0.22	0.041	4.776	6256	WS00822_H16	AT1G49760.1 | Symbols: PAB8 | PAB8 (POLY(A) BINDING PROTEIN 8); RNA binding / translation initiation factor | chr1:18420408-18423421 FORWARD	672	2.9e-40	157	0.636943
6	87.891	124	2	-0.232	0.039	4.78	17128	WS00931_G03	AT1G50420.1 | Symbols: SCL-3, SCL3 | SCL3 (SCARECROW-LIKE 3); transcription factor | chr1:18681845-18683293 REVERSE	483	5.9e-49	221	0.434389
6	87.891	124	2	0.233	0.063	6.849	5260	WS0042_J22	AT1G50570.1 | Symbols: | C2 domain-containing protein | chr1:18730068-18731234 REVERSE	389	6.7e-23	134	0.470149
6	87.891	124	2	0.227	0.063	6.691	7969	WS0087_F04	AT1G51480.1 | Symbols: | disease resistance protein (CC-NBS-LRR class), putative | chr1:19094515-19097974 REVERSE	942	6.1	50	0.28
6	87.891	124	2	0.252	0.052	7.489	13321	WS00837_A20	AT1G51915.1 | Symbols: | cryptdin protein-related | chr1:19297256-19297534 FORWARD	68	7.2	44	0.295455
6	87.891	124	2	0.294	0.084	7.391	21430	WS01020_N08	AT1G51915.1 | Symbols: | cryptdin protein-related | chr1:19297256-19297534 FORWARD	68	0.19	24	0.458333
6	87.891	124	2	0.302	0.079	7.774	19571	WS0057_D20	AT1G52320.2 | Symbols: | similar to unknown protein [Arabidopsis thaliana] (TAIR:AT5G25590.1); similar to unnamed protein product [Vitis vinifera] (GB:CAO45918.1); contains InterPro domain Protein of unknown function DUF632 (InterPro:IPR006867); contains InterPro domain Protein of unknown function DUF630 (InterPro:IPR006868) | chr1:19488090-19490873 FORWARD	799	2	105	0.32381
6	87.891	124	2	-0.229	0.041	4.484	6033	WS00941_F16	AT1G52630.1 | Symbols: | similar to unknown protein [Arabidopsis thaliana] (TAIR:AT3G02250.1); similar to unnamed protein product [Vitis vinifera] (GB:CAO62763.1); contains InterPro domain Protein of unknown function DUF246, plant (InterPro:IPR004348) | chr1:19610138-19612194 REVERSE	440	4.5e-65	205	0.609756
6	87.891	124	2	-0.164	0.033	3.841	3981	WS0078_B09	AT1G52700.1 | Symbols: | phospholipase/carboxylesterase family protein | chr1:19634854-19637034 REVERSE	256	3.3e-08	45	0.555556
6	87.891	124	2	0.172	0.041	3.995	16023	WS00733_C19	AT1G52910.1 | Symbols: | similar to unknown protein [Arabidopsis thaliana] (TAIR:AT3G15480.1); similar to unknown [Populus trichocarpa] (GB:ABK94458.1); contains InterPro domain Protein of unknown function DUF1218 (InterPro:IPR009606) | chr1:19711782-19712796 FORWARD	176	2.3e-31	107	0.551402
6	87.891	124	2	-0.209	0.062	5.895	21031	WS00820_A04	AT1G53670.1 | Symbols: MSRB1 | MSRB1 (METHIONINE SULFOXIDE REDUCTASE B 1); peptide-methionine-(S)-S-oxide reductase | chr1:20040355-20041742 FORWARD	203	1.7e-56	145	0.703448
6	87.891	124	2	-0.202	0.035	4.623	12325	WS00716_F20	AT1G53730.1 | Symbols: SRF6 | SRF6 (STRUBBELIG-RECEPTOR FAMILY 6); ATP binding / protein serine/threonine kinase | chr1:20065439-20069143 FORWARD	720	5.3e-32	79	0.848101
6	87.891	124	2	0.191	0.043	5.045	5220	WS0043_O23	AT1G54115.1 | Symbols: | cation exchanger, putative | chr1:20205786-20207720 FORWARD	645	3.7e-27	85	0.647059
6	87.891	124	2	-0.227	0.043	4.318	1854	WS00921_G13	AT1G55045.1 | Symbols: | unknown protein | chr1:20544360-20544557 FORWARD	66	2.2	44	0.340909
6	87.891	124	2	0.269	0.067	7.706	13814	WS0264_D24	AT1G55205.1 | Symbols: | similar to unknown protein [Arabidopsis thaliana] (TAIR:AT3G13674.1) | chr1:20598251-20599344 FORWARD	98	0.00013	35	0.514286
6	87.891	124	2	0.244	0.04	4.962	11938	WS0017_G20	AT1G55670.1 | Symbols: PSAG | PSAG | chr1:20806540-20807022 REVERSE	161	9.2e-35	98	0.734694
6	87.891	124	2	-0.218	0.041	4.984	19361	WS00937_E05	AT1G55850.1 | Symbols: CSLE1, ATCSLE1 | ATCSLE1 (Cellulose synthase-like E1); cellulose synthase/ transferase, transferring glycosyl groups | chr1:20880418-20883080 FORWARD	730	8.3e-48	231	0.380952
6	87.891	124	2	-0.158	0.032	3.948	16172	WS01028_I04	AT1G56045.1 | Symbols: | ribosomal protein L41 family protein | chr1:20966351-20966933 FORWARD	26	0.00022	22	0.772727
6	87.891	124	2	0.253	0.044	4.591	14277	WS0036_L04	AT1G56070.1 | Symbols: AT1G56075.1, LOS1 | LOS1 (Low expression of osmotically responsive genes 1); translation elongation factor/ translation factor, nucleic acid binding | chr1:20971910-20974742 REVERSE	844	1.8e-32	115	0.591304
6	87.891	124	2	0.139	0.037	4.079	9605	WS01021_D14	AT1G56140.1 | Symbols: | leucine-rich repeat family protein / protein kinase family protein | chr1:21005373-21011390 REVERSE	1033	0.046	34	0.558824
6	87.891	124	2	0.143	0.035	4.308	17592	WS01035_P12	AT1G56145.1 | Symbols: | leucine-rich repeat family protein / protein kinase family protein | chr1:21011890-21017599 REVERSE	1013	2.2e-45	220	0.422727
6	87.891	124	2	0.202	0.047	4.685	17573	WS0071_K02	AT1G58280.1 | Symbols: | similar to unknown protein [Arabidopsis thaliana] (TAIR:AT5G64460.6); similar to unknown protein [Arabidopsis thaliana] (TAIR:AT5G64460.4); similar to unknown protein [Arabidopsis thaliana] (TAIR:AT5G64460.3); similar to hypothetical protein [Vitis vinifera] (GB:CAN70041.1); contains InterPro domain Phosphoglycerate mutase (InterPro:IPR013078) | chr1:21624162-21626133 REV…	319	1.6e-16	47	0.595745
6	87.891	124	2	-0.147	0.035	4.147	9318	WS00723_C22	AT1G58848.1 | Symbols: | ATP binding / protein binding | chr1:21795805-21799120 FORWARD	1050	3e-05	78	0.333333
6	87.891	124	2	0.278	0.077	9.179	13502	WS00917_I24	AT1G59700.1 | Symbols: ATGSTU16 | ATGSTU16 (Arabidopsis thaliana Glutathione S-transferase (class tau) 16); glutathione transferase | chr1:21940124-21941428 FORWARD	235	1.2e-46	207	0.478261
6	87.891	124	2	0.31	0.093	10.013	13327	WS0107_E09	AT1G59700.1 | Symbols: ATGSTU16 | ATGSTU16 (Arabidopsis thaliana Glutathione S-transferase (class tau) 16); glutathione transferase | chr1:21940124-21941428 FORWARD	235	0.0043	64	0.328125
6	87.891	124	2	0.379	0.147	17.71	17914	WS0044_N09	AT1G60390.1 | Symbols: | BURP domain-containing protein / polygalacturonase, putative | chr1:22251276-22253221 REVERSE	625	8.1e-10	73	0.410959
6	87.891	124	2	0.165	0.041	4.033	8667	WS00922_L09	AT1G60390.1 | Symbols: | BURP domain-containing protein / polygalacturonase, putative | chr1:22251276-22253221 REVERSE	625	3.7e-47	164	0.567073
6	87.891	124	2	-0.184	0.04	4.364	1999	WS0083_L10	AT1G60500.1 | Symbols: | dynamin family protein | chr1:22295247-22297487 FORWARD	670	9.7e-11	71	0.492958
6	87.891	124	2	-0.323	0.071	8.449	8313	WS0022_A12	AT1G60640.1 | Symbols: | similar to unknown protein [Arabidopsis thaliana] (TAIR:AT2G22795.1); similar to unnamed protein product [Vitis vinifera] (GB:CAO68771.1); similar to unknown [Populus trichocarpa] (GB:ABK93752.1); contains domain C2H2 and C2HC zinc fingers (SSF57667) | chr1:22341199-22343178 REVERSE	341	2	185	0.221622
6	87.891	124	2	0.207	0.046	4.053	18874	WS0044_G02	AT1G60995.1 | Symbols: | similar to S3 self-incompatibility locus-linked pollen 3.15 protein [Petunia integrifolia subsp. inflata] (GB:AAQ09996.1); similar to unnamed protein product [Vitis vinifera] (GB:CAO24675.1); similar to hypothetical protein [Vitis vinifera] (GB:CAN83928.1); contains domain PTHR21650:SF4 (PTHR21650:SF4); contains domain PTHR21650 (PTHR21650) | chr1:22469433-22474240 REVERSE	624	0.15	59	0.389831
6	87.891	124	2	-0.195	0.043	5.078	645	WS01014_O21	AT1G61250.1 | Symbols: SC3 | SC3 (SECRETORY CARRIER 3); transmembrane transporter | chr1:22589700-22592329 FORWARD	290	1.2e-82	89	0.719101
6	87.891	124	2	0.131	0.044	3.895	14042	WS0075_F05	AT1G61720.1 | Symbols: BAN | BAN (BANYULS) | chr1:22794991-22796422 REVERSE	341	0.0032	37	0.405405
6	87.891	124	2	-0.199	0.045	5.153	5901	WS00928_F20	AT1G61720.1 | Symbols: BAN | BAN (BANYULS) | chr1:22794991-22796422 REVERSE	341	4.9e-36	237	0.383966
6	87.891	124	2	0.201	0.056	4.298	14924	WS0262_E14	AT1G61720.1 | Symbols: BAN | BAN (BANYULS) | chr1:22794991-22796422 REVERSE	341	5.7e-26	101	0.485149
6	87.891	124	2	-0.266	0.074	6.877	18714	WS00810_E20	AT1G61780.1 | Symbols: | postsynaptic protein-related | chr1:22816487-22817681 REVERSE	99	6.6e-41	99	0.777778
6	87.891	124	2	0.156	0.048	4.572	16663	WS0071_O16	AT1G62333.1 | Symbols: | contains domain PRICHEXTENSN (PR01217) | chr1:23054131-23054343 FORWARD	71	0.014	37	0.486486
6	87.891	124	2	0.168	0.04	4.344	9031	WS01029_F01	AT1G62333.1 | Symbols: | contains domain PRICHEXTENSN (PR01217) | chr1:23054131-23054343 FORWARD	71	0.043	26	0.5
6	87.891	124	2	0.201	0.063	6.447	14465	WS01037_F23	AT1G62500.1 | Symbols: | protease inhibitor/seed storage/lipid transfer protein (LTP) family protein | chr1:23135846-23136739 FORWARD	298	3.7e-38	113	0.637168
6	87.891	124	2	0.218	0.048	4.404	3240	WS00928_N15	AT1G62760.1 | Symbols: | invertase/pectin methylesterase inhibitor family protein | chr1:23241239-23242177 REVERSE	313	1.8e-16	113	0.486726
6	87.891	124	2	-0.175	0.044	3.972	20621	WS00923_P01	AT1G63370.1 | Symbols: | flavin-containing monooxygenase family protein / FMO family protein | chr1:23506870-23509023 REVERSE	451	3.2e-32	117	0.504274
6	87.891	124	2	-0.196	0.035	4.124	2413	WS01016_E04	AT1G63522.1 | Symbols: | Encodes a defensin-like (DEFL) family protein. | chr1:23565954-23566145 REVERSE	64	4.2	31	0.354839
6	87.891	124	2	0.223	0.04	4.601	12438	WS0108_A06	AT1G63610.1 | Symbols: | similar to unknown protein [Arabidopsis thaliana] (TAIR:AT2G14910.1); similar to unnamed protein product [Vitis vinifera] (GB:CAO62022.1); similar to unknown [Populus trichocarpa] (GB:ABK95713.1) | chr1:23587338-23589262 REVERSE	341	1.2e-30	93	0.731183
6	87.891	124	2	0.227	0.04	4.304	13968	WS00931_M23	AT1G63850.1 | Symbols: | PRLI-interacting factor-related | chr1:23700625-23702371 FORWARD	549	0.27	95	0.263158
6	87.891	124	2	-0.246	0.044	4.514	9596	WS00919_E22	AT1G64110.1 | Symbols: | AAA-type ATPase family protein | chr1:23800550-23804903 REVERSE	825	3.2e-12	42	0.761905
6	87.891	124	2	0.146	0.031	3.857	4945	WS00914_H24	AT1G64160.1 | Symbols: | disease resistance-responsive family protein / dirigent family protein | chr1:23817726-23818274 FORWARD	183	1.2e-11	49	0.591837
6	87.891	124	2	0.184	0.046	4.378	9061	WS01011_J07	AT1G64160.1 | Symbols: | disease resistance-responsive family protein / dirigent family protein | chr1:23817726-23818274 FORWARD	183	2.5e-25	90	0.555556
6	87.891	124	2	0.206	0.039	4.776	19721	WS0108_D24	AT1G64628.1 | Symbols: CPuORF57 | CPuORF57 (Conserved peptide upstream open reading frame 57) | chr1:24023287-24023502 FORWARD	72	4.6	49	0.285714
6	87.891	124	2	-0.213	0.046	4.743	10980	WS01021_J03	AT1G64850.1 | Symbols: | calcium-binding EF hand family protein | chr1:24100211-24101237 REVERSE	163	1.5e-34	125	0.56
6	87.891	124	2	-0.213	0.057	4.465	766	WS01026_L17	AT1G64850.1 | Symbols: | calcium-binding EF hand family protein | chr1:24100211-24101237 REVERSE	163	1.2e-10	167	0.281437
6	87.891	124	2	-0.219	0.078	8.461	9085	WS02612_M17	AT1G64850.1 | Symbols: | calcium-binding EF hand family protein | chr1:24100211-24101237 REVERSE	163	4.9e-13	144	0.270833
6	87.891	124	2	0.257	0.051	6.211	6858	WS00715_D03	AT1G64950.1 | Symbols: CYP89A5 | CYP89A5 (cytochrome P450, family 87, subfamily A, polypeptide 5); oxygen binding | chr1:24131250-24132782 FORWARD	511	1.5e-41	148	0.547297
6	87.891	124	2	-0.239	0.059	6.04	12827	WS0081_D16	AT1G64970.1 | Symbols: TMT1, VTE4, G-TMT | G-TMT (GAMMA-TOCOPHEROL METHYLTRANSFERASE) | chr1:24138000-24139656 REVERSE	349	1.1e-38	114	0.640351
6	87.891	124	2	-0.18	0.035	4.391	17208	WS01010_M10	AT1G65060.1 | Symbols: 4CL3 | 4CL3 (4-coumarate:CoA ligase 3); 4-coumarate-CoA ligase | chr1:24171048-24175120 REVERSE	562	6.7e-71	172	0.813953
6	87.891	124	2	-0.355	0.117	14.116	7489	WS0084_L05	AT1G65280.1 | Symbols: | heat shock protein binding | chr1:24249164-24252184 FORWARD	589	9.8e-54	198	0.565657
6	87.891	124	2	-0.311	0.087	8.966	2310	WS00921_F05	AT1G65290.1 | Symbols: MTACP2 | MTACP2 (MITOCHONDRIAL ACYL CARRIER PROTEIN 2); acyl carrier | chr1:24252751-24254029 REVERSE	127	8.2e-34	94	0.755319
6	87.891	124	2	-0.418	0.152	17.851	11684	WS01026_D24	AT1G65560.1 | Symbols: | allyl alcohol dehydrogenase, putative | chr1:24375271-24377336 REVERSE	351	1.8e-12	44	0.727273
6	87.891	124	2	-0.21	0.041	4.938	11132	WS01015_M08	AT1G65660.1 | Symbols: SMP1 | SMP1 (swellmap 1); nucleic acid binding | chr1:24421958-24424894 REVERSE	536	8e-52	132	0.712121
6	87.891	124	2	-0.205	0.063	5.495	2028	WS01015_P21	AT1G65730.1 | Symbols: YSL7 | YSL7 (YELLOW STRIPE LIKE 7); oligopeptide transporter | chr1:24446302-24449785 FORWARD	689	1.7e-97	246	0.703252
6	87.891	124	2	0.189	0.039	4.382	11977	WS00923_N23	AT1G65820.1 | Symbols: | microsomal glutathione s-transferase, putative | chr1:24488876-24490345 FORWARD	147	3e-13	115	0.347826
6	87.891	124	2	0.271	0.058	6.777	4652	WS0016_D14	AT1G67090.1 | Symbols: RBCS1A | RBCS1A; ribulose-bisphosphate carboxylase | chr1:25052128-25052912 REVERSE	181	8.2e-50	183	0.546448
6	87.891	124	2	-0.159	0.039	4.257	18500	WS0076_B16	AT1G67280.2 | Symbols: | lactoylglutathione lyase, putative / glyoxalase I, putative | chr1:25192226-25193797 REVERSE	263	9.8e-05	22	0.863636
6	87.891	124	2	-0.181	0.046	4.845	16513	WS00925_J03	AT1G67325.1 | Symbols: | binding | chr1:25213488-25216075 REVERSE	288	9.9e-38	154	0.512987
6	87.891	124	2	0.186	0.033	3.871	2886	WS0037_O20	AT1G67410.1 | Symbols: | exostosin family protein | chr1:25255269-25257231 REVERSE	431	0.00025	34	0.588235
6	87.891	124	2	-0.303	0.109	10.963	7794	WS01021_H21	AT1G67530.1 | Symbols: | armadillo/beta-catenin repeat family protein / U-box domain-containing family protein | chr1:25311892-25314744 FORWARD	783	0.56	69	0.42029
6	87.891	124	2	0.209	0.039	4.384	14265	WS0024_C20	AT1G67740.1 | Symbols: YCF32, PSBY | PSBY (photosystem II BY) | chr1:25398092-25398661 REVERSE	190	1.2e-14	72	0.611111
6	87.891	124	2	0.267	0.054	6.052	12512	WS0086_L24	AT1G67750.1 | Symbols: | pectate lyase family protein | chr1:25405323-25406828 FORWARD	409	3.2e-06	39	0.589744
6	87.891	124	2	-0.211	0.038	4.26	908	WS01013_J17	AT1G67785.1 | Symbols: | similar to Os01g0908400 [Oryza sativa (japonica cultivar-group)] (GB:NP_001045143.1); similar to unnamed protein product [Vitis vinifera] (GB:CAO42476.1) | chr1:25419763-25420647 REVERSE	64	7	26	0.384615
6	87.891	124	2	-0.195	0.055	4.915	12792	WS00810_F21	AT1G68230.1 | Symbols: | reticulon family protein (RTNLB14) | chr1:25575848-25576584 FORWARD	152	1.1	68	0.367647
6	87.891	124	2	0.221	0.046	5.386	5006	WS01013_I24	AT1G68360.1 | Symbols: | zinc finger protein-related | chr1:25625341-25626075 REVERSE	245	2.2e-17	50	0.74
6	87.891	124	2	0.192	0.044	4.745	14056	WS00820_I09	AT1G68650.1 | Symbols: | similar to unknown protein [Arabidopsis thaliana] (TAIR:AT1G25520.1); similar to unnamed protein product [Vitis vinifera] (GB:CAO42107.1); contains InterPro domain Protein of unknown function UPF0016; (InterPro:IPR001727) | chr1:25779488-25781346 FORWARD	229	7.4e-65	183	0.677596
6	87.891	124	2	-0.312	0.072	8.835	7864	WS00820_P19	AT1G68660.1 | Symbols: | similar to unknown [Populus trichocarpa] (GB:ABK92624.1); contains InterPro domain Ribosomal protein L7/L12, C-terminal/adaptor protein ClpS-like (InterPro:IPR014719); contains InterPro domain Adaptor protein ClpS, core (InterPro:IPR003769) | chr1:25781721-25782746 REVERSE	160	1.3e-53	145	0.731034
6	87.891	124	2	0.293	0.059	6.498	14370	WS0262_J21	AT1G68725.1 | Symbols: AGP19, ATAGP19 | AGP19/ATAGP19 (ARABINOGALACTAN-PROTEIN 19) | chr1:25812961-25813793 FORWARD	249	2e-14	59	0.559322
6	87.891	124	2	-0.228	0.04	3.944	6332	WS0079_L05	AT1G68730.1 | Symbols: | zinc finger (DNL type) family protein | chr1:25813984-25814791 REVERSE	171	2.2e-24	82	0.621951
6	87.891	124	2	0.215	0.05	4.742	10925	WS0269_F13	AT1G69310.1 | Symbols: ATWRKY57, WRKY57 | WRKY57 (WRKY DNA-binding protein 57); transcription factor | chr1:26059781-26061572 REVERSE	288	0.056	35	0.542857
6	87.891	124	2	-0.295	0.083	7.25	9364	WS0262_M16	AT1G69380.1 | Symbols: | similar to unknown protein [Arabidopsis thaliana] (TAIR:AT5G13610.1); similar to unnamed protein product [Vitis vinifera] (GB:CAO15325.1); contains InterPro domain Protein of unknown function DUF155 (InterPro:IPR003734) | chr1:26085392-26087094 REVERSE	374	1.2e-38	82	0.609756
6	87.891	124	2	0.183	0.058	4.536	12134	WS0073_M16	AT1G69500.1 | Symbols: | oxygen binding | chr1:26127623-26129572 FORWARD	525	1.3e-24	95	0.568421
6	87.891	124	2	0.281	0.071	6.689	13866	WS00722_K21	AT1G69545.1 | Symbols: | leucine-rich repeat family protein | chr1:26152499-26154610 REVERSE	704	1.6e-10	77	0.493506
6	87.891	124	2	0.216	0.063	4.845	17076	WS00811_L04	AT1G69545.1 | Symbols: | leucine-rich repeat family protein | chr1:26152499-26154610 REVERSE	704	3e-11	133	0.345865
6	87.891	124	2	-0.205	0.058	4.91	20718	WS00912_N22	AT1G69545.1 | Symbols: | leucine-rich repeat family protein | chr1:26152499-26154610 REVERSE	704	8.7e-25	187	0.411765
6	87.891	124	2	-0.138	0.038	4.089	6701	WS00915_B02	AT1G69545.1 | Symbols: | leucine-rich repeat family protein | chr1:26152499-26154610 REVERSE	704	2e-27	116	0.525862
6	87.891	124	2	0.18	0.035	4.059	13654	WS0094_N09	AT1G69545.1 | Symbols: | leucine-rich repeat family protein | chr1:26152499-26154610 REVERSE	704	9.3e-05	108	0.314815
6	87.891	124	2	0.323	0.08	10.559	17908	WS0024_H01	AT1G69600.1 | Symbols: ATHB29, ZFHD1 | ATHB29/ZFHD1 (ZINC FINGER HOMEODOMAIN 1); DNA binding / transcription activator/ transcription factor | chr1:26186133-26186861 FORWARD	243	0.62	60	0.45
6	87.891	124	2	-0.2	0.039	3.908	9381	WS0071_L07	AT1G69750.1 | Symbols: | cox19 family protein | chr1:26240015-26240979 FORWARD	99	5.2e-32	98	0.663265
6	87.891	124	2	-0.175	0.036	4.306	18483	WS0099_A04	AT1G71410.1 | Symbols: | protein kinase family protein | chr1:26916732-26921177 REVERSE	910	3.4e-13	96	0.46875
6	87.891	124	2	-0.214	0.087	8.327	513	WS0063_P06	AT1G71695.1 | Symbols: | peroxidase 12 (PER12) (P12) (PRXR6) | chr1:26968021-26970219 FORWARD	359	3.1e-38	141	0.524823
6	87.891	124	2	0.221	0.037	4.143	13135	WS0075_N02	AT1G71695.1 | Symbols: | peroxidase 12 (PER12) (P12) (PRXR6) | chr1:26968021-26970219 FORWARD	359	4.3e-21	107	0.485981
6	87.891	124	2	-0.221	0.042	3.858	20489	WS01017_M19	AT1G71900.1 | Symbols: | similar to permease-related [Arabidopsis thaliana] (TAIR:AT1G34470.1); similar to hypothetical protein [Vitis vinifera] (GB:CAN81783.1); contains InterPro domain Protein of unknown function DUF803 (InterPro:IPR008521) | chr1:27065416-27067715 FORWARD	344	4.8e-22	88	0.659091
6	87.891	124	2	0.162	0.043	4.212	15386	WS0076_I24	AT1G72310.1 | Symbols: ATL3 | ATL3 (Arabidopsis T?xicos en Levadura 3); protein binding / zinc ion binding | chr1:27230067-27231041 FORWARD	325	3.5e-26	190	0.415789
6	87.891	124	2	0.185	0.045	4.443	3399	WS0043_G12	AT1G72370.1 | Symbols: AP40, RP40, RPSAA, P40 | P40 (40S ribosomal protein SA); structural constituent of ribosome | chr1:27246810-27248504 REVERSE	299	1.5e-41	173	0.526012
6	87.891	124	2	0.259	0.063	6.648	385	WS00918_B02	AT1G72450.1 | Symbols: JAZ6, TIFY11B | JAZ6/TIFY11B (JASMONATE-ZIM-DOMAIN PROTEIN 6) | chr1:27277998-27279798 REVERSE	270	0.0059	59	0.389831
6	87.891	124	2	-0.308	0.083	10.371	7373	WS0081_K15	AT1G72750.1 | Symbols: ATTIM23-2 | ATTIM23-2 (Arabidopsis thaliana translocase inner membrane subunit 23-2); P-P-bond-hydrolysis-driven protein transmembrane transporter | chr1:27387239-27387805 FORWARD	189	1.8e-15	54	0.740741
6	87.891	124	2	-0.378	0.117	14.846	7682	WS00919_K12	AT1G72930.1 | Symbols: TIR | TIR (TOLL/INTERLEUKIN-1 RECEPTOR-LIKE); transmembrane receptor | chr1:27443137-27443808 FORWARD	177	1.8e-10	86	0.337209
6	87.891	124	2	0.19	0.043	3.955	2433	WS0024_D23	AT1G72970.1 | Symbols: EDA17, HTH | HTH (HOTHEAD); aldehyde-lyase | chr1:27456533-27459367 FORWARD	595	2.8e-40	146	0.60274
6	87.891	124	2	0.227	0.037	4.384	4172	WS0094_C16	AT1G73170.1 | Symbols: | ATP binding / ATP-dependent peptidase/ nucleoside-triphosphatase/ nucleotide binding / serine-type endopeptidase | chr1:27515383-27518444 REVERSE	667	4.5	73	0.356164
6	87.891	124	2	-0.165	0.043	4.354	5984	WS00730_J06	AT1G73470.1 | Symbols: | similar to unnamed protein product [Vitis vinifera] (GB:CAO68549.1) | chr1:27628869-27631265 FORWARD	352	2.1e-21	71	0.661972
6	87.891	124	2	-0.318	0.095	9.161	5656	WS00930_B05	AT1G73570.1 | Symbols: | suppressor of lin-12-like protein-related / sel-1 protein-related | chr1:27654653-27657603 FORWARD	605	7.7e-11	116	0.387931
6	87.891	124	2	0.174	0.037	4.627	5146	WS0084_M02	AT1G73580.1 | Symbols: | C2 domain-containing protein | chr1:27658502-27659179 FORWARD	169	7.3e-26	124	0.467742
6	87.891	124	2	-0.229	0.056	5.337	16692	WS00819_B12	AT1G73690.1 | Symbols: CDKD1;1, AT;CDKD;1, CAK3AT | AT;CDKD;1/CAK3AT/CDKD1;1 (CYCLIN-DEPENDENT KINASE D1;1); kinase | chr1:27718774-27720679 FORWARD	399	5.9e-12	134	0.41791
6	87.891	124	2	-0.29	0.082	10.364	11015	WS0081_K23	AT1G74230.1 | Symbols: GR-RBP5 | GR-RBP5 (glycine-rich RNA-binding protein 5); RNA binding | chr1:27919007-27920518 FORWARD	290	0.039	108	0.287037
6	87.891	124	2	0.257	0.079	8.019	184	WS00925_F01	AT1G74460.1 | Symbols: | GDSL-motif lipase/hydrolase family protein | chr1:27991811-27993426 REVERSE	367	7.2e-67	236	0.508475
6	87.891	124	2	-0.249	0.051	4.776	21069	WS01016_J06	AT1G74660.1 | Symbols: MIF1 | MIF1 (MINI ZINC FINGER 1); DNA binding / transcription factor | chr1:28051403-28051711 REVERSE	103	0.19	28	0.571429
6	87.891	124	2	-0.231	0.047	5.164	2213	WS0075_J14	AT1G74670.1 | Symbols: | gibberellin-responsive protein, putative | chr1:28057039-28057554 FORWARD	102	2e-30	69	0.768116
6	87.891	124	2	0.226	0.046	5.012	1497	WS00111_F06	AT1G74960.2 | Symbols: KAS2, FAB1 | FAB1 (FATTY ACID BIOSYNTHESIS 1); fatty-acid synthase | chr1:28156225-28159609 REVERSE	542	2e-15	58	0.655172
6	87.891	124	2	0.245	0.042	5.417	17888	WS0084_N07	AT1G75290.1 | Symbols: | isoflavone reductase, putative | chr1:28257551-28258834 FORWARD	324	3e-11	73	0.465753
6	87.891	124	2	0.187	0.042	4.05	959	WS00928_M02	AT1G75290.1 | Symbols: | isoflavone reductase, putative | chr1:28257551-28258834 FORWARD	324	5.6e-35	110	0.627273
6	87.891	124	2	0.174	0.044	4.567	3351	WS0044_J05	AT1G75390.1 | Symbols: ATBZIP44 | ATBZIP44 (ARABIDOPSIS THALIANA BASIC LEUCINE-ZIPPER 44); DNA binding / protein heterodimerization/ transcription factor | chr1:28295885-28296406 FORWARD	174	3.7e-22	113	0.469027
6	87.891	124	2	0.166	0.035	3.987	14630	WS0264_P11	AT1G76180.1 | Symbols: ERD14 | ERD14 (EARLY RESPONSE TO DEHYDRATION 14) | chr1:28591907-28592551 REVERSE	186	2.4e-14	138	0.42029
6	87.891	124	2	-0.232	0.042	4.757	2328	WS00928_P02	AT1G76680.2 | Symbols: OPR1 | OPR1 (12-oxophytodienoate reductase 1); 12-oxophytodienoate reductase | chr1:28781876-28783165 FORWARD	398	3.7e-63	176	0.676136
6	87.891	124	2	-0.213	0.051	5.547	9390	WS0072_L05	AT1G77090.1 | Symbols: | thylakoid lumenal 29.8 kDa protein | chr1:28965470-28966769 REVERSE	261	0.0021	66	0.378788
6	87.891	124	2	0.181	0.045	5.3	17484	WS00810_J23	AT1G77380.1 | Symbols: AAP3 | AAP3 (amino acid permease 3); amino acid transmembrane transporter | chr1:29080095-29082146 REVERSE	477	8.9e-24	73	0.69863
6	87.891	124	2	-0.218	0.072	7.566	11095	WS01028_F24	AT1G77700.1 | Symbols: | pathogenesis-related thaumatin family protein | chr1:29209641-29211111 FORWARD	357	7.8e-61	204	0.568627
6	87.891	124	2	-0.234	0.048	5.25	702	WS01028_J10	AT1G77746.1 | Symbols: | unknown protein | chr1:29232809-29232982 FORWARD	58	7.2	34	0.264706
6	87.891	124	2	-0.223	0.065	6.188	7558	WS0097_M18	AT1G78160.1 | Symbols: APUM7 | APUM7 (ARABIDOPSIS PUMILIO 7); RNA binding | chr1:29412793-29415077 FORWARD	651	2.7	79	0.303797
6	87.891	124	2	-0.179	0.037	3.881	6186	WS01024_C08	AT1G78290.2 | Symbols: | serine/threonine protein kinase, putative | chr1:29462350-29463802 REVERSE	344	1.2e-23	181	0.381215
6	87.891	124	2	0.255	0.048	6.172	13821	WS0264_K11	AT1G78300.1 | Symbols: GF14 OMEGA, GRF2 | GRF2 (GENERAL REGULATORY FACTOR 2); protein phosphorylated amino acid binding | chr1:29466776-29467945 FORWARD	260	3.8e-61	140	0.878571
6	87.891	124	2	-0.262	0.064	7.369	3895	WS00826_P05	AT1G78790.1 | Symbols: | similar to unknown [Populus trichocarpa] (GB:ABK96095.1) | chr1:29628823-29629678 REVERSE	105	2.9e-15	50	0.78
6	87.891	124	2	-0.201	0.042	5.242	9520	WS0092_C22	AT1G79220.1 | Symbols: | mitochondrial transcription termination factor family protein / mTERF family protein | chr1:29804120-29805319 FORWARD	400	1.6e-14	143	0.34965
6	87.891	124	2	0.309	0.09	9.829	2827	WS00819_J02	AT1G79360.1 | Symbols: ATOCT2 | ATOCT2 (ARABIDOPSIS THALIANA ORGANIC CATION/CARNITINE TRANSPORTER2); carbohydrate transmembrane transporter/ sugar:hydrogen ion symporter | chr1:29859033-29860616 REVERSE	528	3.2	45	0.333333
6	87.891	124	2	0.234	0.037	4.864	17826	WS0021_F03	AT1G79550.1 | Symbols: PGK | PGK (PHOSPHOGLYCERATE KINASE) | chr1:29929240-29931188 REVERSE	402	6.9e-69	158	0.85443
6	87.891	124	2	0.254	0.057	6.829	3347	WS0024_G06	AT1G79870.1 | Symbols: | oxidoreductase family protein | chr1:30049687-30050744 FORWARD	314	2.6e-37	107	0.719626
6	87.891	124	2	0.197	0.039	3.95	17002	WS0044_P05	AT1G80920.1 | Symbols: J8 | J8; heat shock protein binding / unfolded protein binding | chr1:30408755-30409441 REVERSE	164	3.4e-12	41	0.682927
6	87.891	124	2	0.191	0.048	5.865	5946	WS00715_G11	AT1G80940.1 | Symbols: | similar to predicted protein [Populus alba x Populus tremula] (GB:AAR14272.1); contains domain PTHR22986:SF13 (PTHR22986:SF13); contains domain PTHR22986 (PTHR22986) | chr1:30415851-30416835 FORWARD	214	1.4e-13	28	0.75
6	87.891	124	2	0.244	0.057	6.466	3119	WS0051_F15	AT2G01050.1 | Symbols: | nucleic acid binding / zinc ion binding | chr2:68337-69884 REVERSE	516	1.1	61	0.311475
6	87.891	124	2	-0.249	0.063	6.573	6683	WS00912_D22	AT2G01180.2 | Symbols: PAP1, LPP1, ATLPP1, ATPAP1 | ATPAP1 (PHOSPHATIDIC ACID PHOSPHATASE 1); phosphatidate phosphatase | chr2:107181-108089 REVERSE	303	4.4	44	0.363636
6	87.891	124	2	-0.247	0.053	5.801	5786	WS01030_G03	AT2G01400.1 | Symbols: | unknown protein | chr2:174314-175079 FORWARD	147	0.59	118	0.288136
6	87.891	124	2	-0.199	0.048	5.824	496	WS00716_J08	AT2G01480.1 | Symbols: | similar to unknown protein [Arabidopsis thaliana] (TAIR:AT1G14970.1); similar to hypothetical protein [Vitis vinifera] (GB:CAN77011.1); similar to unnamed protein product [Vitis vinifera] (GB:CAO42288.1); similar to unnamed protein product [Vitis vinifera] (GB:CAO49921.1); contains InterPro domain Protein of unknown function DUF246, plant (InterPro:IPR004348) | chr2:21697…	568	3.8e-61	232	0.551724
6	87.891	124	2	0.165	0.044	4.42	18593	WS00918_F13	AT2G01490.1 | Symbols: | phytanoyl-CoA dioxygenase (PhyH) family protein | chr2:221315-223186 FORWARD	284	3.6e-30	73	0.561644
6	87.891	124	2	0.208	0.052	5.126	14302	IS0012_O06	AT2G02120.1 | Symbols: PDF2.1, LCR70 | LCR70/PDF2.1 (Low-molecular-weight cysteine-rich 70); protease inhibitor | chr2:538318-538841 FORWARD	78	1.2e-14	74	0.486486
6	87.891	124	2	0.217	0.04	4.758	17866	WS0018_L17	AT2G02400.1 | Symbols: | cinnamoyl-CoA reductase family | chr2:631412-632448 REVERSE	319	1.1e-43	129	0.511628
6	87.891	124	2	-0.242	0.044	5.005	5815	WS00827_F05	AT2G02790.1 | Symbols: IQD29 | IQD29 (IQ-domain 29); calmodulin binding | chr2:788707-790945 FORWARD	637	8e-16	129	0.410853
6	87.891	124	2	0.271	0.077	6.275	17795	WS01021_A17	AT2G03050.1 | Symbols: | mitochondrial transcription termination factor-related / mTERF-related | chr2:900093-900944 REVERSE	284	3.1e-18	70	0.542857
6	87.891	124	2	0.212	0.03	3.962	4868	WS00931_M17	AT2G03150.1 | Symbols: EMB1579 | EMB1579 (EMBRYO DEFECTIVE 1579); binding | chr2:952310-959001 FORWARD	1341	1.5e-16	61	0.491803
6	87.891	124	2	-0.181	0.04	4.137	11123	WS0263_D03	AT2G03200.1 | Symbols: | aspartyl protease family protein | chr2:966503-967888 REVERSE	462	2.2e-42	168	0.505952
6	87.891	124	2	0.253	0.058	5.506	20144	WS0108_O12	AT2G03800.1 | Symbols: GEK1 | GEK1 (GEKO1) | chr2:1156779-1158692 FORWARD	318	7.2e-51	150	0.62
6	87.891	124	2	-0.208	0.054	4.675	18880	WS00911_D22	AT2G03810.1 | Symbols: | 18S pre-ribosomal assembly protein gar2-related | chr2:1162700-1164283 FORWARD	440	2.3e-19	80	0.5875
6	87.891	124	2	-0.245	0.048	6.064	5485	WS00921_O09	AT2G03820.1 | Symbols: | nonsense-mediated mRNA decay NMD3 family protein | chr2:1165146-1166696 REVERSE	517	4.4e-51	188	0.553191
6	87.891	124	2	-0.219	0.04	4.236	4441	WS01027_P01	AT2G03913.1 | Symbols: | Encodes a defensin-like (DEFL) family protein. | chr2:1197882-1198246 FORWARD	74	2	33	0.30303
6	87.891	124	2	-0.206	0.043	4.184	6739	WS00727_G05	AT2G04700.1 | Symbols: | ferredoxin thioredoxin reductase catalytic beta chain family protein | chr2:1646958-1648342 FORWARD	147	3.7e-54	125	0.824
6	87.891	124	2	0.24	0.056	6.74	15738	WS00812_B13	AT2G04850.1 | Symbols: | auxin-responsive protein-related | chr2:1704295-1705605 FORWARD	405	2.3	51	0.352941
6	87.891	124	2	0.266	0.092	9.653	14301	IS0012_L09	AT2G05380.2 | Symbols: GRP3S | GRP3S (GLYCINE-RICH PROTEIN 3 SHORT ISOFORM) | chr2:1966848-1967817 FORWARD	103	0.017	27	0.481481
6	87.891	124	2	-0.25	0.048	5.877	6267	WS01036_J18	AT2G05510.4 | Symbols: | glycine-rich protein | chr2:2016225-2016524 FORWARD	100	0.0015	26	0.615385
6	87.891	124	2	0.241	0.069	4.671	21496	WS00728_M21	AT2G05632.1 | Symbols: | unknown protein | chr2:2087741-2087899 REVERSE	53	0.42	30	0.466667
6	87.891	124	2	0.241	0.066	6.77	3728	WS00113_H11	AT2G05920.1 | Symbols: | subtilase family protein | chr2:2269828-2272204 REVERSE	755	3.4e-14	106	0.45283
6	87.891	124	2	-0.274	0.067	6.266	9788	WS0085_O14	AT2G06983.1 | Symbols: SCRL16 | SCRL16 (SCR-Like 16) | chr2:2888948-2889379 FORWARD	88	0.45	36	0.416667
6	87.891	124	2	-0.217	0.043	5.051	8173	WS01012_E08	AT2G06990.1 | Symbols: HEN2 | HEN2 (HUA ENHANCER 2); ATP-dependent helicase | chr2:2895132-2900906 FORWARD	996	1.1e-44	119	0.747899
6	87.891	124	2	-0.235	0.068	6.621	20270	WS01020_C15	AT2G07690.1 | Symbols: | minichromosome maintenance family protein / MCM family protein | chr2:3523376-3527385 REVERSE	728	8.1e-09	48	0.5
6	87.891	124	2	0.185	0.06	5.788	13306	WS00940_B12	AT2G09990.1 | Symbols: | 40S ribosomal protein S16 (RPS16A) | chr2:3788525-3788965 FORWARD	147	3.7e-54	147	0.707483
6	87.891	124	2	-0.179	0.036	4.782	5608	WS0037_F10	AT2G10535.1 | Symbols: LCR29 | LCR29 (Low-molecular-weight cysteine-rich 29) | chr2:4089933-4090250 FORWARD	84	5.9	21	0.428571
6	87.891	124	2	0.245	0.043	5.178	19439	WS0053_J01	AT2G10931.1 | Symbols: | unknown protein | chr2:4312574-4312774 REVERSE	67	6.6	15	0.6
6	87.891	124	2	-0.235	0.051	5.821	11689	WS01026_J17	AT2G11891.1 | Symbols: | unknown protein | chr2:4811473-4811640 FORWARD	56	8.7	38	0.342105
6	87.891	124	2	0.253	0.048	5.88	17880	WS0107_C21	AT2G12880.1 | Symbols: | zinc knuckle (CCHC-type) family protein | chr2:5298605-5298964 FORWARD	120	0.05	24	0.458333
6	87.891	124	2	0.278	0.071	7.329	10201	WS01019_J10	AT2G13370.1 | Symbols: CHR5 | CHR5 (chromatin remodeling 5); ATP binding / DNA binding / chromatin binding / helicase | chr2:5551683-5562625 REVERSE	1725	8.9	53	0.358491
6	87.891	124	2	0.22	0.047	4.266	4751	WS0263_E06	AT2G13463.1 | Symbols: | unknown protein | chr2:5617069-5617254 REVERSE	62	0.54	46	0.326087
6	87.891	124	2	0.216	0.068	7.203	14681	WS00941_I14	AT2G14890.1 | Symbols: AGP9 | AGP9 (ARABINOGALACTAN PROTEIN 9) | chr2:6406761-6407837 FORWARD	192	2.3e-13	174	0.333333
6	87.891	124	2	0.266	0.058	7.725	17814	WS00943_M01	AT2G14890.2 | Symbols: AGP9 | AGP9 (ARABINOGALACTAN PROTEIN 9) | chr2:6406761-6407291 FORWARD	177	4.5e-10	106	0.386792
6	87.891	124	2	-0.173	0.03	3.966	20202	WS00925_C16	AT2G15230.1 | Symbols: ATLIP1 | ATLIP1 (ARABIDOPSIS THALIANA LIPASE 1); galactolipase/ hydrolase/ phospholipase/ triacylglycerol lipase | chr2:6619748-6622286 FORWARD	394	6.4e-27	168	0.363095
6	87.891	124	2	0.21	0.044	5.1	7156	WS00721_E23	AT2G16280.1 | Symbols: | very-long-chain fatty acid condensing enzyme, putative | chr2:7058268-7059806 FORWARD	513	1.1e-77	249	0.554217
6	87.891	124	2	0.216	0.056	6.076	3771	WS0022_L18	AT2G16760.1 | Symbols: | similar to unknown protein [Arabidopsis thaliana] (TAIR:AT2G47370.1); similar to unnamed protein product [Vitis vinifera] (GB:CAO40115.1); contains InterPro domain Six-bladed beta-propeller, TolB-like (InterPro:IPR011042) | chr2:7282821-7284204 FORWARD	328	7.3e-42	185	0.497297
6	87.891	124	2	-0.199	0.045	5.065	6476	WS01041_D01	AT2G16910.1 | Symbols: AMS | AMS (ABORTED MICROSPORES); DNA binding / transcription factor | chr2:7338803-7341159 FORWARD	572	8.6e-26	197	0.360406
6	87.891	124	2	-0.217	0.06	6.439	11404	WS01017_P17	AT2G17650.1 | Symbols: | AMP-dependent synthetase and ligase family protein | chr2:7678123-7680018 FORWARD	604	1.7e-56	162	0.641975
6	87.891	124	2	0.262	0.085	9.369	13820	WS0264_J24	AT2G17695.1 | Symbols: | similar to unnamed protein product [Vitis vinifera] (GB:CAO40657.1) | chr2:7691296-7692091 REVERSE	206	3.4e-21	79	0.620253
6	87.891	124	2	0.159	0.047	5.33	1052	WS0105_M16	AT2G17760.1 | Symbols: | aspartyl protease family protein | chr2:7720570-7723351 FORWARD	514	1.3e-09	55	0.545455
6	87.891	124	2	0.225	0.056	6.541	5879	WS00939_G03	AT2G17880.1 | Symbols: | DNAJ heat shock protein, putative | chr2:7774258-7774740 REVERSE	161	2.3	61	0.295082
6	87.891	124	2	0.207	0.043	4.481	10761	WS00931_H17	AT2G18040.1 | Symbols: PIN1AT | PIN1AT (parvulin 1At) | chr2:7849428-7850619 FORWARD	120	8.1e-43	120	0.708333
6	87.891	124	2	0.246	0.081	7.024	4101	WS00712_E05	AT2G18150.1 | Symbols: | peroxidase, putative | chr2:7899380-7900668 REVERSE	339	1.6e-46	145	0.648276
6	87.891	124	2	0.212	0.047	4.428	20914	WS0091_C04	AT2G18150.1 | Symbols: | peroxidase, putative | chr2:7899380-7900668 REVERSE	339	3.7e-47	148	0.635135
6	87.891	124	2	-0.218	0.035	3.939	855	WS01012_I21	AT2G18160.1 | Symbols: ATBZIP2, GBF5 | ATBZIP2/GBF5 (G-BOX BINDING FACTOR 5); DNA binding / protein heterodimerization/ transcription factor | chr2:7905370-7905885 REVERSE	172	0.011	51	0.431373
6	87.891	124	2	0.324	0.073	9.081	14271	WS0044_K03	AT2G18370.1 | Symbols: | protease inhibitor/seed storage/lipid transfer protein (LTP) family protein | chr2:7987769-7988557 FORWARD	117	1.2e-18	94	0.446809
6	87.891	124	2	0.207	0.043	4.438	8954	WS01026_H17	AT2G18370.1 | Symbols: | protease inhibitor/seed storage/lipid transfer protein (LTP) family protein | chr2:7987769-7988557 FORWARD	117	1.2e-18	94	0.446809
6	87.891	124	2	0.198	0.034	4.477	4851	WS0076_E14	AT2G18600.1 | Symbols: | RUB1-conjugating enzyme, putative | chr2:8080419-8081647 REVERSE	186	4.3e-60	136	0.808824
6	87.891	124	2	-0.351	0.129	12.779	18864	WS0045_O24	AT2G18740.1 | Symbols: | small nuclear ribonucleoprotein E, putative / snRNP-E, putative / Sm protein E, putative | chr2:8130416-8131792 FORWARD	89	9.9e-38	89	0.876404
6	87.891	124	2	0.194	0.049	4.991	6488	WS0018_O04	AT2G18790.1 | Symbols: HY3, OOP1, PHYB | PHYB (PHYTOCHROME B); G-protein coupled photoreceptor/ signal transducer | chr2:8147161-8151233 FORWARD	1173	6.8e-06	41	0.585366
6	87.891	124	2	-0.174	0.047	4.459	7689	WS00920_E22	AT2G18938.1 | Symbols: | unknown protein | chr2:8209298-8209663 FORWARD	122	7	14	0.857143
6	87.891	124	2	0.19	0.045	4.444	18765	WS0105_G16	AT2G18938.1 | Symbols: | unknown protein | chr2:8209298-8209663 FORWARD	122	8.1	91	0.351648
6	87.891	124	2	-0.181	0.039	4.412	14312	WS0084_B08	AT2G19440.1 | Symbols: | glycosyl hydrolase family 17 protein | chr2:8425246-8426888 REVERSE	479	5.2e-32	131	0.519084
6	87.891	124	2	-0.242	0.044	5.095	8943	WS0099_G05	AT2G19460.1 | Symbols: | similar to unknown protein [Arabidopsis thaliana] (TAIR:AT5G11970.1); similar to unnamed protein product [Vitis vinifera] (GB:CAO65328.1) | chr2:8438663-8439013 FORWARD	117	1.8	46	0.326087
6	87.891	124	2	-0.3	0.073	7.014	6138	WS00926_K19	AT2G19670.1 | Symbols: | protein arginine N-methyltransferase, putative | chr2:8506360-8508196 REVERSE	367	5.3e-54	76	0.763158
6	87.891	124	2	0.249	0.056	5.79	14077	WS00813_J10	AT2G20562.1 | Symbols: | similar to unknown protein [Arabidopsis thaliana] (TAIR:AT2G31090.1); similar to unnamed protein product [Vitis vinifera] (GB:CAO39329.1) | chr2:8857448-8857916 REVERSE	74	0.46	23	0.434783
6	87.891	124	2	0.264	0.063	7.858	7660	WS00823_K21	AT2G20760.1 | Symbols: | protein binding / protein transporter/ structural molecule | chr2:8950360-8952189 REVERSE	339	8.8e-30	96	0.645833
6	87.891	124	2	-0.218	0.04	4.296	2803	WS0106_N15	AT2G20780.1 | Symbols: | mannitol transporter, putative | chr2:8954577-8956251 REVERSE	527	1.1	77	0.233766
6	87.891	124	2	-0.157	0.048	4.29	7720	WS02612_I17	AT2G21220.1 | Symbols: | auxin-responsive protein, putative | chr2:9096461-9096775 FORWARD	105	4.3e-21	71	0.605634
6	87.891	124	2	0.178	0.042	4.527	16862	WS0087_O04	AT2G22070.1 | Symbols: | pentatricopeptide (PPR) repeat-containing protein | chr2:9390682-9393042 FORWARD	787	1.7e-34	94	0.734043
6	87.891	124	2	-0.165	0.035	4.141	3881	WS01018_J14	AT2G22426.1 | Symbols: | unknown protein | chr2:9524097-9524309 FORWARD	71	2.9	64	0.234375
6	87.891	124	2	0.248	0.057	8.004	11854	WS00814_K02	AT2G22470.1 | Symbols: ATAGP2, AGP2 | AGP2 (ARABINOGALACTAN-PROTEIN 2) | chr2:9545480-9545875 REVERSE	132	0.26	88	0.329545
6	87.891	124	2	0.229	0.06	6.122	16675	WS01026_C05	AT2G22470.1 | Symbols: ATAGP2, AGP2 | AGP2 (ARABINOGALACTAN-PROTEIN 2) | chr2:9545480-9545875 REVERSE	132	4.7e-07	103	0.320388
6	87.891	124	2	0.24	0.04	4.359	16894	WS0011_B15	AT2G22610.1 | Symbols: | kinesin motor protein-related | chr2:9606630-9611706 FORWARD	1094	0.32	89	0.280899
6	87.891	124	2	-0.226	0.041	4.852	8930	WS00930_N11	AT2G22795.1 | Symbols: | similar to unknown protein [Arabidopsis thaliana] (TAIR:AT4G37820.1); similar to unnamed protein product [Vitis vinifera] (GB:CAO17742.1) | chr2:9704460-9706664 REVERSE	735	6.4e-07	167	0.215569
6	87.891	124	2	0.262	0.059	6.036	17912	WS0044_J17	AT2G23090.1 | Symbols: | Identical to Uncharacterized protein At2g23090 [Arabidopsis Thaliana] (GB:O64818); similar to unknown [Populus trichocarpa] (GB:ABK93237.1); contains InterPro domain Protein of unknown function DUF1909 (InterPro:IPR015023) | chr2:9836737-9837354 REVERSE	79	1.3e-10	76	0.421053
6	87.891	124	2	0.246	0.056	6.937	14303	IS0012_P10	AT2G23118.1 | Symbols: | unknown protein | chr2:9848962-9849105 REVERSE	48	7.5	24	0.375
6	87.891	124	2	0.246	0.043	5.058	12989	WS0264_D12	AT2G23240.1 | Symbols: | plant EC metallothionein-like family 15 protein | chr2:9903075-9903405 REVERSE	86	0.27	34	0.323529
6	87.891	124	2	-0.234	0.068	5.885	11462	WS00731_H22	AT2G23240.2 | Symbols: | plant EC metallothionein-like family 15 protein | chr2:9903075-9903405 REVERSE	85	0.46	28	0.464286
6	87.891	124	2	0.26	0.085	9.6	18910	WS01028_O05	AT2G23540.1 | Symbols: | GDSL-motif lipase/hydrolase family protein | chr2:10031446-10033138 FORWARD	388	7.5e-40	132	0.560606
6	87.891	124	2	-0.184	0.047	5.055	2695	WS0092_B07	AT2G23620.1 | Symbols: | esterase, putative | chr2:10054542-10056328 REVERSE	264	1.8e-11	65	0.507692
6	87.891	124	2	-0.253	0.053	6.964	11272	WS00828_H06	AT2G24100.1 | Symbols: | similar to unknown protein [Arabidopsis thaliana] (TAIR:AT4G30780.1); similar to unnamed protein product [Vitis vinifera] (GB:CAO66612.1) | chr2:10252001-10253795 FORWARD	467	0.34	35	0.485714
6	87.891	124	2	0.2	0.033	3.852	13272	WS0021_H21	AT2G24490.1 | Symbols: RPA2, ATRPA2, ROR1 | ATRPA2/ROR1/RPA2 (REPLICON PROTEIN A); protein binding | chr2:10405731-10407496 REVERSE	280	1.1e-06	156	0.282051
6	87.891	124	2	-0.207	0.057	5.82	2081	WS00816_D14	AT2G24617.1 | Symbols: | unknown protein | chr2:10469989-10470303 FORWARD	105	4.8	35	0.4
6	87.891	124	2	0.263	0.055	7.148	6156	WS00811_O03	AT2G24762.1 | Symbols: ATGDU4 | ATGDU4 (ARABIDOPSIS THALIANA GLUTAMINE DUMPER 4) | chr2:10566558-10567028 FORWARD	157	1.9e-09	96	0.375
6	87.891	124	2	-0.216	0.043	4.708	7790	WS0089_P05	AT2G26135.1 | Symbols: | zinc finger (C3HC4-type RING finger) family protein | chr2:11137197-11138592 FORWARD	385	0.91	52	0.365385
6	87.891	124	2	-0.192	0.037	4.051	6239	WS00934_L13	AT2G26430.2 | Symbols: ATRCY1, RCY1 | RCY1 (ARGININE-RICH CYCLIN 1) | chr2:11250511-11252333 REVERSE	362	2.1e-21	62	0.709677
6	87.891	124	2	-0.233	0.049	5.386	10388	WS00821_N20	AT2G26520.1 | Symbols: | similar to unknown protein [Arabidopsis thaliana] (TAIR:AT3G57500.1); similar to hypothetical protein [Vitis vinifera] (GB:CAN81423.1) | chr2:11287358-11287795 FORWARD	146	6.7e-16	111	0.369369
6	87.891	124	2	0.165	0.035	4.449	6534	WS0264_D22	AT2G26520.1 | Symbols: | similar to unknown protein [Arabidopsis thaliana] (TAIR:AT3G57500.1); similar to hypothetical protein [Vitis vinifera] (GB:CAN81423.1) | chr2:11287358-11287795 FORWARD	146	2.4e-18	112	0.401786
6	87.891	124	2	-0.246	0.048	4.919	9454	WS00935_N08	AT2G26990.1 | Symbols: ATCSN2, COP12, FUS12 | FUS12 (FUSCA 12) | chr2:11526762-11529490 REVERSE	440	8.5e-32	104	0.634615
6	87.891	124	2	-0.197	0.05	6.158	18426	WS01024_M22	AT2G27110.3 | Symbols: FRS3 | FRS3 (FAR1-RELATED SEQUENCE 3); zinc ion binding | chr2:11584047-11587337 REVERSE	707	8.8e-14	82	0.52439
6	87.891	124	2	-0.226	0.04	4.624	10082	WS0106_K24	AT2G27120.1 | Symbols: POL2B, TIL2 | POL2B/TIL2 (TILTED2); DNA-directed DNA polymerase | chr2:11588301-11601424 FORWARD	2139	5.8e-48	162	0.592593
6	87.891	124	2	-0.212	0.048	5.892	7491	WS01016_A14	AT2G27390.1 | Symbols: | proline-rich family protein | chr2:11727562-11727966 REVERSE	135	0.00074	123	0.333333
6	87.891	124	2	-0.186	0.048	4.552	19197	WS01040_G11	AT2G27390.1 | Symbols: | proline-rich family protein | chr2:11727562-11727966 REVERSE	135	0.0033	60	0.416667
6	87.891	124	2	-0.246	0.044	4.656	5732	WS0047_B15	AT2G27460.1 | Symbols: | sec23/sec24 transport family protein | chr2:11747748-11751945 FORWARD	746	1.2e-23	61	0.868852
6	87.891	124	2	-0.223	0.062	6.341	9229	WS0109_A23	AT2G27590.1 | Symbols: | similar to unnamed protein product [Vitis vinifera] (GB:CAO48766.1); contains domain SSF53335 (SSF53335) | chr2:11784845-11786854 REVERSE	373	0.32	24	0.541667
6	87.891	124	2	-0.191	0.046	4.326	20970	WS0061_H21	AT2G28000.1 | Symbols: CH-CPN60A, SLP, CPN60A | CPN60A (chloroplast / 60 kDa chaperonin alpha subunit); ATP binding / protein binding / unfolded protein binding | chr2:11933680-11936261 FORWARD	587	1.7e-08	47	0.617021
6	87.891	124	2	-0.243	0.048	5.655	5684	WS0039_M19	AT2G28070.1 | Symbols: | ABC transporter family protein | chr2:11963509-11966859 FORWARD	731	4.2e-24	82	0.585366
6	87.891	124	2	0.252	0.039	4.387	21284	WS00935_K05	AT2G28080.1 | Symbols: | glycosyltransferase family protein | chr2:11967851-11970304 REVERSE	483	8.2e-06	93	0.290323
6	87.891	124	2	0.152	0.029	4.227	15252	IS0014_M02	AT2G28100.1 | Symbols: ATFUC1 | ATFUC1 (ALPHA-L-FUCOSIDASE 1); alpha-L-fucosidase | chr2:11981880-11983566 FORWARD	507	9e-83	226	0.637168
6	87.891	124	2	-0.2	0.043	3.946	9162	WS00818_L18	AT2G28180.1 | Symbols: CHX8, CHX08, ATCHX8 | ATCHX8 (cation/hydrogen exchanger 8); monovalent cation:proton antiporter | chr2:12018071-12020909 REVERSE	848	5.9	99	0.30303
6	87.891	124	2	-0.277	0.067	6.425	9327	WS0039_P10	AT2G28390.1 | Symbols: | SAND family protein | chr2:12146913-12150452 REVERSE	608	1.1e-49	126	0.706349
6	87.891	124	2	0.269	0.096	10.636	1494	WS00110_M07	AT2G28500.1 | Symbols: LBD11 | LBD11 (LOB DOMAIN-CONTAINING PROTEIN 11) | chr2:12193680-12195187 REVERSE	233	1.5e-20	82	0.536585
6	87.891	124	2	0.154	0.042	4.444	14951	WS00918_F05	AT2G29210.1 | Symbols: | splicing factor PWI domain-containing protein | chr2:12565233-12569245 FORWARD	879	1.2e-05	133	0.308271
6	87.891	124	2	-0.215	0.06	5.554	20910	WS01038_J20	AT2G29210.1 | Symbols: | splicing factor PWI domain-containing protein | chr2:12565233-12569245 FORWARD	879	9.8	136	0.316176
6	87.891	124	2	0.257	0.053	6.236	1055	WS00923_N11	AT2G29380.1 | Symbols: | protein phosphatase 2C, putative / PP2C, putative | chr2:12615932-12617201 FORWARD	363	7.6e-65	180	0.638889
6	87.891	124	2	-0.223	0.047	5.683	6791	WS00939_C10	AT2G30110.1 | Symbols: MOS5, ATUBA1 | ATUBA1 (ARABIDOPSIS THALIANA UBIQUITIN-ACTIVATING ENZYME 1); ubiquitin activating enzyme | chr2:12859709-12864446 REVERSE	1081	3.8e-100	307	0.599349
6	87.891	124	2	0.23	0.051	5.356	18056	WS00917_H15	AT2G30700.1 | Symbols: | similar to unknown protein [Arabidopsis thaliana] (TAIR:AT1G61900.1); similar to hypothetical protein [Vitis vinifera] (GB:CAN82818.1) | chr2:13089110-13091461 REVERSE	481	3.2e-21	90	0.566667
6	87.891	124	2	-0.185	0.041	4.243	19513	WS00919_M20	AT2G31005.1 | Symbols: | Encodes a Cysteine-rich peptide (CRP) family protein | chr2:13200581-13200874 FORWARD	82	7.8	39	0.333333
6	87.891	124	2	-0.232	0.039	4.614	7719	WS00920_P10	AT2G31020.1 | Symbols: | oxysterol-binding family protein | chr2:13208745-13211759 FORWARD	761	1.8e-12	39	0.74359
6	87.891	124	2	0.177	0.079	6.215	15401	WS00917_A11	AT2G32060.1 | Symbols: | 40S ribosomal protein S12 (RPS12C) | chr2:13646305-13647181 REVERSE	145	1e-28	136	0.455882
6	87.891	124	2	-0.221	0.047	4.665	9601	WS01020_P04	AT2G32210.1 | Symbols: | similar to unknown protein [Arabidopsis thaliana] (TAIR:AT2G32190.1); similar to unknown [Populus trichocarpa] (GB:ABK92801.1); contains domain PD188784 (PD188784) | chr2:13685154-13685631 FORWARD	72	2.7	42	0.309524
6	87.891	124	2	0.175	0.039	4.099	6330	WS0101_F22	AT2G32300.1 | Symbols: UCC1 | UCC1 (UCLACYANIN 1); copper ion binding | chr2:13729587-13730541 FORWARD	262	1.4e-29	180	0.405556
6	87.891	124	2	0.222	0.05	6.401	6927	WS0104_F18	AT2G32890.1 | Symbols: RALFL17 | RALFL17 (RALF-LIKE 17) | chr2:13960135-13960368 REVERSE	78	1.3	43	0.372093
6	87.891	124	2	0.238	0.057	5.309	10239	WS0039_K18	AT2G33380.1 | Symbols: RD20 | RD20 (RESPONSIVE TO DESSICATION 20); calcium ion binding | chr2:14152060-14153450 REVERSE	237	2.7e-60	207	0.52657
6	87.891	124	2	-0.189	0.048	4.756	5494	WS00815_P11	AT2G33480.2 | Symbols: ANAC041 | ANAC041 (Arabidopsis NAC domain containing protein 41) | chr2:14188351-14189323 FORWARD	267	3.7	41	0.439024
6	87.891	124	2	0.16	0.037	3.863	6075	WS0024_J19	AT2G33580.1 | Symbols: | protein kinase family protein / peptidoglycan-binding LysM domain-containing protein | chr2:14226924-14228918 REVERSE	665	1.4e-15	150	0.326667
6	87.891	124	2	-0.238	0.045	4.832	5792	WS00915_G14	AT2G33585.1 | Symbols: | similar to unnamed protein product [Vitis vinifera] (GB:CAO66293.1) | chr2:14230479-14231243 REVERSE	194	5.4e-30	98	0.642857
6	87.891	124	2	-0.301	0.077	10.217	7817	WS0013_L15	AT2G33590.1 | Symbols: | cinnamoyl-CoA reductase family | chr2:14231698-14233441 FORWARD	322	6.8e-23	117	0.487179
6	87.891	124	2	-0.201	0.043	4.619	7631	WS01031_F18	AT2G33730.1 | Symbols: | DEAD box RNA helicase, putative | chr2:14272755-14274956 REVERSE	734	5.5e-60	134	0.843284
6	87.891	124	2	0.172	0.041	3.995	14080	WS00918_J20	AT2G34040.2 | Symbols: | apoptosis inhibitory 5 (API5) family protein | chr2:14385650-14389325 REVERSE	443	1.1e-19	80	0.5625
6	87.891	124	2	0.302	0.066	8.215	15805	WS01033_P01	AT2G34050.1 | Symbols: | similar to unnamed protein product [Vitis vinifera] (GB:CAO66363.1); contains InterPro domain ATP11; (InterPro:IPR010591) | chr2:14389922-14391277 REVERSE	249	0.33	68	0.382353
6	87.891	124	2	0.2	0.037	3.974	15828	WS00825_L10	AT2G34190.1 | Symbols: | xanthine/uracil permease family protein | chr2:14444144-14446486 FORWARD	525	1.7e-12	47	0.617021
6	87.891	124	2	0.162	0.036	4.125	10252	WS00932_D19	AT2G34680.1 | Symbols: AIR9 | AIR9 (Auxin-Induced in Root cultures 9); protein binding | chr2:14624026-14635379 REVERSE	1678	0.18	176	0.295455
6	87.891	124	2	-0.222	0.04	4.64	21564	WS01014_H01	AT2G34750.1 | Symbols: | RNA polymerase I specific transcription initiation factor RRN3 family protein | chr2:14667528-14670871 REVERSE	614	8.7e-22	102	0.54902
6	87.891	124	2	0.219	0.067	6.827	16345	WS00938_H02	AT2G34870.1 | Symbols: MEE26 | MEE26 (maternal effect embryo arrest 26) | chr2:14717898-14718248 FORWARD	117	5e-11	71	0.507042
6	87.891	124	2	0.202	0.035	4.319	13649	WS01038_P17	AT2G35230.2 | Symbols: | VQ motif-containing protein | chr2:14850271-14851158 FORWARD	296	0.046	85	0.305882
6	87.891	124	2	-0.184	0.045	3.938	19343	WS0086_F04	AT2G35733.1 | Symbols: | unknown protein | chr2:15029755-15029946 REVERSE	64	7.9	26	0.307692
6	87.891	124	2	-0.202	0.056	4.641	3877	IS0014_N04	AT2G35900.1 | Symbols: | similar to Mal d 1-associated protein [Malus x domestica] (GB:AAP86780.1) | chr2:15077282-15078619 REVERSE	193	2.6e-14	141	0.35461
6	87.891	124	2	0.269	0.066	6.615	10550	WS00731_C13	AT2G35980.1 | Symbols: NHL10, YLS9 | YLS9 (YELLOW-LEAF-SPECIFIC GENE 9) | chr2:15117714-15118397 FORWARD	228	1.7e-33	211	0.398104
6	87.891	124	2	0.224	0.047	4.964	17224	WS0079_B12	AT2G36053.1 | Symbols: | unknown protein | chr2:15146075-15146257 FORWARD	61	1.9	15	0.6
6	87.891	124	2	0.219	0.051	4.846	16880	WS01020_O16	AT2G36060.1 | Symbols: MMZ3, UEV1C | MMZ3/UEV1C (MMS ZWEI HOMOLOGE 3); protein binding / ubiquitin-protein ligase | chr2:15150091-15151077 REVERSE	146	3.5e-21	119	0.403361
6	87.891	124	2	-0.184	0.034	4.003	7433	WS00929_M24	AT2G36305.1 | Symbols: | prenyl-dependent CAAX protease | chr2:15221686-15223528 FORWARD	312	8.6e-55	206	0.519417
6	87.891	124	2	0.234	0.041	4.864	837	WS00916_J06	AT2G36780.1 | Symbols: | UDP-glucoronosyl/UDP-glucosyl transferase family protein | chr2:15424697-15426187 REVERSE	497	2.9e-31	183	0.442623
6	87.891	124	2	0.341	0.11	10.854	14159	WS00928_N23	AT2G36970.1 | Symbols: | UDP-glucoronosyl/UDP-glucosyl transferase family protein | chr2:15536129-15537791 FORWARD	491	4.8e-38	199	0.437186
6	87.891	124	2	-0.182	0.042	4.356	18973	WS00912_F23	AT2G37250.1 | Symbols: ADK, ATPADK1 | ADK/ATPADK1 (ADENOSINE KINASE); adenylate kinase/ nucleotide kinase | chr2:15649070-15650397 FORWARD	285	4.3e-28	104	0.548077
6	87.891	124	2	0.22	0.031	4.475	11888	WS0102_H24	AT2G38040.1 | Symbols: CAC3 | CAC3 (acetyl co-enzyme A carboxylase carboxyltransferase alpha subunit); acetyl-CoA carboxylase | chr2:15924690-15927827 FORWARD	770	7.8e-09	85	0.4
6	87.891	124	2	-0.222	0.053	5.586	7688	WS00920_E03	AT2G38080.1 | Symbols: IRX12, LAC4 | IRX12/LAC4 (laccase 4); copper ion binding / oxidoreductase | chr2:15941618-15944430 FORWARD	559	5.5e-07	39	0.564103
6	87.891	124	2	0.205	0.032	3.93	16930	WS00713_P10	AT2G38140.1 | Symbols: PSRP4 | PSRP4 (PLASTID-SPECIFIC RIBOSOMAL PROTEIN 4); structural constituent of ribosome | chr2:15988026-15988537 FORWARD	119	6.1e-22	87	0.563218
6	87.891	124	2	-0.256	0.073	6.463	1010	WS0016_D07	AT2G38304.1 | Symbols: | unknown protein | chr2:16055002-16055193 REVERSE	64	9.3	18	0.611111
6	87.891	124	2	-0.3	0.089	8.676	19552	WS0091_G07	AT2G38740.1 | Symbols: | haloacid dehalogenase-like hydrolase family protein | chr2:16201717-16203073 REVERSE	245	7.4e-17	79	0.506329
6	87.891	124	2	-0.271	0.077	8.629	20774	WS0048_O08	AT2G39270.1 | Symbols: | adenylate kinase family protein | chr2:16407061-16408486 FORWARD	296	2.3	59	0.288136
6	87.891	124	2	0.201	0.034	4.709	1983	WS0264_E17	AT2G39390.1 | Symbols: | 60S ribosomal protein L35 (RPL35B) | chr2:16457881-16458840 REVERSE	124	3.9e-43	103	0.902913
6	87.891	124	2	-0.242	0.044	4.459	7730	WS0093_D02	AT2G39890.1 | Symbols: ATPROT1, ProT1 | ProT1 (PROLINE TRANSPORTER 1); amino acid transmembrane transporter | chr2:16663100-16665280 FORWARD	443	1.6e-28	105	0.495238
6	87.891	124	2	-0.245	0.055	4.778	6317	WS00724_A23	AT2G39970.1 | Symbols: | peroxisomal membrane protein (PMP36) | chr2:16691104-16693470 REVERSE	332	1.9e-43	128	0.765625
6	87.891	124	2	0.188	0.04	4.008	2485	IS0011_C15	AT2G40070.2 | Symbols: | similar to proline-rich family protein [Arabidopsis thaliana] (TAIR:AT3G09000.1); similar to unnamed protein product [Vitis vinifera] (GB:CAO41342.1) | chr2:16735456-16738118 REVERSE	568	0.29	122	0.303279
6	87.891	124	2	0.193	0.04	4.832	1501	WS00112_A24	AT2G40070.2 | Symbols: | similar to proline-rich family protein [Arabidopsis thaliana] (TAIR:AT3G09000.1); similar to unnamed protein product [Vitis vinifera] (GB:CAO41342.1) | chr2:16735456-16738118 REVERSE	568	1.2e-22	123	0.512195
6	87.891	124	2	0.216	0.048	5.211	16424	WS0062_L14	AT2G40070.2 | Symbols: | similar to proline-rich family protein [Arabidopsis thaliana] (TAIR:AT3G09000.1); similar to unnamed protein product [Vitis vinifera] (GB:CAO41342.1) | chr2:16735456-16738118 REVERSE	568	5.9e-11	147	0.401361
6	87.891	124	2	0.241	0.056	5.813	21063	WS00925_I05	AT2G40070.2 | Symbols: | similar to proline-rich family protein [Arabidopsis thaliana] (TAIR:AT3G09000.1); similar to unnamed protein product [Vitis vinifera] (GB:CAO41342.1) | chr2:16735456-16738118 REVERSE	568	0.053	129	0.348837
6	87.891	124	2	0.171	0.037	4.186	19732	WS0265_M01	AT2G40180.1 | Symbols: ATHPP2C5 | ATHPP2C5; protein serine/threonine phosphatase | chr2:16789600-16791092 FORWARD	391	6.3	93	0.344086
6	87.891	124	2	0.216	0.048	4.8	15200	WS0035_C09	AT2G40410.2 | Symbols: | Ca(2+)-dependent nuclease, putative | chr2:16880587-16882293 FORWARD	333	5.6e-28	80	0.6625
6	87.891	124	2	0.225	0.064	6.793	1449	WS00112_O10	AT2G40610.1 | Symbols: EXP8, ATEXP8, ATHEXP ALPHA 1.11, ATEXPA8 | ATEXPA8 (ARABIDOPSIS THALIANA EXPANSIN A8) | chr2:16956199-16957550 REVERSE	254	4.3e-53	130	0.769231
6	87.891	124	2	-0.228	0.039	4.717	6217	WS0071_B14	AT2G40800.1 | Symbols: | similar to unknown protein [Arabidopsis thaliana] (TAIR:AT3G56430.1); similar to unnamed protein product [Vitis vinifera] (GB:CAO41325.1); contains InterPro domain Mitochondrial import inner membrane translocase, subunit Tim21 (InterPro:IPR013261) | chr2:17031731-17033847 REVERSE	378	1.2e-46	128	0.710938
6	87.891	124	2	-0.152	0.04	4.113	7484	WS0263_G16	AT2G41230.1 | Symbols: | unknown protein | chr2:17202437-17202703 REVERSE	89	0.028	37	0.513514
6	87.891	124	2	-0.224	0.047	4.801	2257	WS02612_H08	AT2G41310.1 | Symbols: ARR8, ATRR3 | ATRR3 (RESPONSE REGULATOR 3); transcription regulator | chr2:17229358-17230614 FORWARD	226	2.3e-15	96	0.447917
6	87.891	124	2	-0.23	0.049	5.517	9412	WS00819_A17	AT2G41400.1 | Symbols: | similar to unknown protein [Arabidopsis thaliana] (TAIR:AT2G41390.1) | chr2:17266587-17267039 FORWARD	151	4.2	89	0.247191
6	87.891	124	2	-0.216	0.034	4.271	11276	WS00825_E15	AT2G41600.3 | Symbols: | similar to mitochondrial glycoprotein family protein / MAM33 family protein [Arabidopsis thaliana] (TAIR:AT1G80720.1); similar to unnamed protein product [Vitis vinifera] (GB:CAO23624.1); contains InterPro domain Mitochondrial glycoprotein; (InterPro:IPR003428) | chr2:17352675-17353779 REVERSE	208	1.1e-25	157	0.394904
6	87.891	124	2	-0.32	0.093	9.789	6152	WS00811_H19	AT2G42040.1 | Symbols: | similar to unnamed protein product [Vitis vinifera] (GB:CAO23408.1); contains InterPro domain WRC (InterPro:IPR014977) | chr2:17550360-17552141 FORWARD	270	3.3e-14	38	0.789474
6	87.891	124	2	0.245	0.073	8.955	12215	WS00917_N10	AT2G42200.1 | Symbols: | squamosa promoter-binding protein-like 9 (SPL9) | chr2:17594679-17596529 FORWARD	376	2.3	30	0.533333
6	87.891	124	2	-0.229	0.064	5.905	9243	WS0023_M02	AT2G42210.1 | Symbols: ATOEP16-3 | ATOEP16-3; P-P-bond-hydrolysis-driven protein transmembrane transporter | chr2:17597720-17598669 FORWARD	160	1.5e-48	156	0.589744
6	87.891	124	2	0.202	0.045	3.855	12605	WS01029_A05	AT2G42690.1 | Symbols: | lipase, putative | chr2:17783433-17784759 REVERSE	413	1.4e-56	218	0.522936
6	87.891	124	2	-0.264	0.055	5.842	9331	WS0055_K23	AT2G42820.1 | Symbols: HVA22F | HVA22F (HVA22-LIKE PROTEIN F) | chr2:17824537-17825378 REVERSE	159	5e-43	162	0.549383
6	87.891	124	2	-0.251	0.057	5.074	7198	WS01010_K04	AT2G43018.1 | Symbols: CPuORF17 | CPuORF17 (Conserved peptide upstream open reading frame 17) | chr2:17898844-17899011 FORWARD	56	3.3	32	0.4375
6	87.891	124	2	0.212	0.04	4.312	10853	WS0078_L14	AT2G43120.1 | Symbols: | pirin, putative | chr2:17934416-17935948 FORWARD	322	3.6e-49	131	0.572519
6	87.891	124	2	0.178	0.049	5.722	4611	WS0102_K16	AT2G43150.1 | Symbols: | proline-rich extensin-like family protein | chr2:17952970-17953608 FORWARD	213	3e-20	61	0.655738
6	87.891	124	2	0.204	0.038	3.862	11948	WS0018_O07	AT2G43590.1 | Symbols: | chitinase, putative | chr2:18088669-18089826 REVERSE	265	1.1e-13	73	0.465753
6	87.891	124	2	0.236	0.075	7.17	440	WS00928_B22	AT2G44120.1 | Symbols: | 60S ribosomal protein L7 (RPL7C) | chr2:18256303-18257478 REVERSE	243	4.6e-72	223	0.618834
6	87.891	124	2	-0.249	0.074	6.025	7970	WS0085_O06	AT2G44200.1 | Symbols: | similar to unknown protein [Arabidopsis thaliana] (TAIR:AT2G44195.1); similar to hypothetical protein OsJ_026713 [Oryza sativa (japonica cultivar-group)] (GB:EAZ43230.1); similar to hypothetical protein OsI_028740 [Oryza sativa (indica cultivar-group)] (GB:EAZ07508.1); similar to Os08g0500200 [Oryza sativa (japonica cultivar-group)] (GB:NP_001062154.1); contains domain PT…	494	3e-29	103	0.650485
6	87.891	124	2	0.256	0.059	6.277	13607	WS0073_G06	AT2G44380.1 | Symbols: | DC1 domain-containing protein | chr2:18330666-18331409 REVERSE	248	0.00062	71	0.352113
6	87.891	124	2	0.233	0.039	4.457	3992	WS01031_F16	AT2G44500.1 | Symbols: | similar to unknown protein [Arabidopsis thaliana] (TAIR:AT3G07900.1); similar to unnamed protein product [Vitis vinifera] (GB:CAO15104.1); contains InterPro domain Protein of unknown function DUF246, plant (InterPro:IPR004348) | chr2:18381523-18383511 FORWARD	574	3.4e-44	133	0.639098
6	87.891	124	2	-0.28	0.057	5.317	8198	WS00712_N08	AT2G44510.1 | Symbols: | p21Cip1-binding protein-related | chr2:18384487-18386106 FORWARD	327	2.9e-14	89	0.41573
6	87.891	124	2	0.202	0.047	4.847	17504	WS0043_K22	AT2G44790.1 | Symbols: UCC2 | UCC2 (UCLACYANIN 2); copper ion binding | chr2:18469257-18470307 REVERSE	203	3e-08	61	0.360656
6	87.891	124	2	0.269	0.064	6.505	2096	WS0071_E03	AT2G44790.1 | Symbols: UCC2 | UCC2 (UCLACYANIN 2); copper ion binding | chr2:18469257-18470307 REVERSE	203	1.1e-29	152	0.421053
6	87.891	124	2	-0.179	0.05	4.333	20919	WS0056_D01	AT2G45080.1 | Symbols: CYCP3;1 | CYCP3;1 (cyclin p3;1); cyclin-dependent protein kinase | chr2:18598763-18599518 FORWARD	223	6.5e-18	55	0.672727
6	87.891	124	2	0.186	0.045	4.042	14776	WS0044_I06	AT2G45120.1 | Symbols: | zinc finger (C2H2 type) family protein | chr2:18610755-18611699 FORWARD	315	5.7e-10	72	0.430556
6	87.891	124	2	0.465	0.175	18.299	18154	WS00724_I18	AT2G45570.1 | Symbols: CYP76C2 | CYP76C2 (cytochrome P450, family 76, subfamily C, polypeptide 2); oxygen binding | chr2:18787009-18788996 REVERSE	513	1.2e-27	103	0.533981
6	87.891	124	2	0.264	0.052	6.182	13572	WS00823_J17	AT2G45660.1 | Symbols: SOC1, AGL20 | AGL20 (AGAMOUS-LIKE 20); transcription factor | chr2:18814873-18817267 REVERSE	215	1.2e-42	62	0.822581
6	87.891	124	2	0.218	0.058	7.089	9633	WS0021_D18	AT2G46000.1 | Symbols: | similar to unnamed protein product [Vitis vinifera] (GB:CAO39633.1) | chr2:18928267-18929120 REVERSE	209	5.6e-51	202	0.519802
6	87.891	124	2	0.263	0.075	8.61	17386	WS00819_H06	AT2G46308.1 | Symbols: | unknown protein | chr2:19018240-19018428 REVERSE	63	9.6	47	0.297872
6	87.891	124	2	-0.253	0.042	4.926	12593	WS01026_F23	AT2G46850.1 | Symbols: | ATP binding / protein kinase/ protein-tyrosine kinase | chr2:19258152-19260382 FORWARD	634	6e-23	177	0.344633
6	87.891	124	2	0.229	0.045	5.966	9663	WS00943_F09	AT2G47110.1 | Symbols: UBQ6 | UBQ6 (ubiquitin 6); protein binding | chr2:19351771-19352244 FORWARD	158	1.5e-66	152	0.835526
6	87.891	124	2	-0.182	0.041	4.383	5514	WS01021_I24	AT2G47210.1 | Symbols: | myb family transcription factor | chr2:19386109-19389274 FORWARD	442	2.1e-15	109	0.486239
6	87.891	124	2	-0.255	0.054	5.965	17585	WS00931_I24	AT2G47390.1 | Symbols: | serine-type endopeptidase/ serine-type peptidase | chr2:19449348-19453323 REVERSE	962	1.5e-09	80	0.5
6	87.891	124	2	-0.238	0.057	5.636	9378	WS0071_G21	AT2G47940.2 | Symbols: DEGP2 | DEGP2 (DEGP PROTEASE 2) | chr2:19625442-19629234 REVERSE	607	4.3e-19	84	0.52381
6	87.891	124	2	-0.232	0.04	4.333	9431	WS00915_C05	AT3G01015.1 | Symbols: | similar to unknown protein [Arabidopsis thaliana] (TAIR:AT5G15510.1); similar to unnamed protein product [Vitis vinifera] (GB:CAO15061.1); contains InterPro domain Targeting for Xklp2 (InterPro:IPR009675) | chr3:1805-4024 REVERSE	489	1.2e-34	110	0.6
6	87.891	124	2	-0.19	0.048	4.461	12441	WS0108_D19	AT3G01190.1 | Symbols: | peroxidase 27 (PER27) (P27) (PRXR7) | chr3:67243-68484 REVERSE	322	1.9e-27	110	0.563636
6	87.891	124	2	0.219	0.04	4.929	6333	WS00938_K22	AT3G01280.1 | Symbols: | porin, putative | chr3:85761-87619 FORWARD	277	4.8e-05	114	0.254386
6	87.891	124	2	0.198	0.04	3.859	21064	WS00925_J11	AT3G01323.1 | Symbols: | similar to unknown protein [Arabidopsis thaliana] (TAIR:AT3G01322.1) | chr3:121127-121423 REVERSE	99	0.17	48	0.375
6	87.891	124	2	-0.24	0.049	5.418	7812	WS0012_L02	AT3G01390.1 | Symbols: AVMA10, VMA10 | VMA10 (VACUOLAR MEMBRANE ATPASE 10) | chr3:150272-150929 REVERSE	111	7.2e-35	111	0.684685
6	87.891	124	2	-0.195	0.07	7.482	7564	WS0099_E10	AT3G01410.1 | Symbols: | RNase H domain-containing protein | chr3:153657-155446 REVERSE	295	0.043	136	0.279412
6	87.891	124	2	-0.184	0.032	3.947	8524	WS01033_N05	AT3G01961.1 | Symbols: | unknown protein | chr3:325188-325358 FORWARD	57	8.1	20	0.4
6	87.891	124	2	0.165	0.037	4.557	16142	WS00910_N13	AT3G02670.1 | Symbols: | proline-rich family protein | chr3:573956-574609 REVERSE	218	0.27	98	0.326531
6	87.891	124	2	0.164	0.042	5.079	12392	WS0105_H04	AT3G03200.1 | Symbols: ANAC045 | ANAC045 (Arabidopsis NAC domain containing protein 45); transcription factor | chr3:736148-738534 REVERSE	480	4.9	75	0.226667
6	87.891	124	2	0.231	0.053	5.247	12470	WS00925_A01	AT3G03776.1 | Symbols: | hydroxyproline-rich glycoprotein family protein | chr3:954151-954767 REVERSE	178	0.058	85	0.282353
6	87.891	124	2	0.357	0.094	12.737	11109	WS00925_F08	AT3G03980.1 | Symbols: | short-chain dehydrogenase/reductase (SDR) family protein | chr3:1031793-1033088 FORWARD	271	0.00043	113	0.345133
6	87.891	124	2	-0.205	0.049	4.349	6149	WS0041_D11	AT3G04080.1 | Symbols: ATAPY1 | ATAPY1 (APYRASE 1); calmodulin binding | chr3:1068075-1070924 REVERSE	472	2.8e-18	58	0.758621
6	87.891	124	2	-0.253	0.05	4.553	11263	WS0078_C03	AT3G04090.1 | Symbols: SIP1;1, SIP1A | SIP1;1 (SMALL AND BASIC INTRINSIC PROTEIN 1A) | chr3:1072347-1074038 REVERSE	241	1.3e-44	147	0.598639
6	87.891	124	2	-0.171	0.042	4.31	21340	WS00833_F11	AT3G05370.1 | Symbols: | disease resistance family protein | chr3:1536140-1538722 REVERSE	861	10	44	0.363636
6	87.891	124	2	-0.177	0.037	3.877	11190	WS0038_J02	AT3G05530.1 | Symbols: ATS6A.2, RPT5A | RPT5A (regulatory particle triple-A 5A); ATPase/ calmodulin binding | chr3:1603546-1605999 FORWARD	425	1.3e-21	35	0.857143
6	87.891	124	2	0.268	0.06	6.593	3192	WS0057_C08	AT3G05560.1 | Symbols: | 60S ribosomal protein L22-2 (RPL22B) | chr3:1614647-1615210 FORWARD	125	2.5e-25	126	0.5
6	87.891	124	2	0.295	0.08	8.699	18386	WS00924_M20	AT3G05660.1 | Symbols: | kinase/ protein binding | chr3:1649264-1652007 REVERSE	876	9.4e-33	264	0.371212
6	87.891	124	2	0.341	0.071	8.794	19672	WS0105_H09	AT3G05660.1 | Symbols: | kinase/ protein binding | chr3:1649264-1652007 REVERSE	876	5.5e-26	174	0.396552
6	87.891	124	2	0.193	0.034	4.284	15415	WS00825_A12	AT3G05675.2 | Symbols: | protein binding | chr3:1658431-1659865 REVERSE	442	2e-14	50	0.7
6	87.891	124	2	-0.27	0.074	6.545	1927	WS01041_J12	AT3G05746.1 | Symbols: | unknown protein | chr3:1703256-1703414 FORWARD	53	6.2	16	0.4375
6	87.891	124	2	-0.191	0.042	3.87	4529	WS01011_N14	AT3G05790.1 | Symbols: | Lon protease, putative | chr3:1720160-1725188 REVERSE	943	5.2e-36	144	0.493056
6	87.891	124	2	-0.244	0.077	5.987	9974	WS0079_L08	AT3G05870.1 | Symbols: APC11 | APC11 (anaphase-promoting complex/cyclosome 11); protein binding / zinc ion binding | chr3:1754469-1754808 FORWARD	58	2.5	51	0.333333
6	87.891	124	2	0.176	0.057	5.291	3285	WS0104_D01	AT3G05890.1 | Symbols: RCI2B | RCI2B (RARE-COLD-INDUCIBLE 2B) | chr3:1758185-1758458 REVERSE	55	3e-20	52	0.788462
6	87.891	124	2	0.253	0.044	5.091	108	WS0017_J07	AT3G05950.1 | Symbols: | germin-like protein, putative | chr3:1781136-1781970 REVERSE	230	1.8e-22	151	0.390728
6	87.891	124	2	-0.149	0.046	4.346	12808	WS0106_M15	AT3G06110.1 | Symbols: MKP2 | MKP2; protein tyrosine/serine/threonine phosphatase | chr3:1843523-1844583 FORWARD	158	3.5e-05	56	0.410714
6	87.891	124	2	0.202	0.052	4.053	11112	WS0032_M17	AT3G06510.1 | Symbols: SFR2 | SFR2 (SENSITIVE TO FREEZING 2); hydrolase, hydrolyzing O-glycosyl compounds | chr3:2016456-2019539 FORWARD	623	3.8e-11	79	0.43038
6	87.891	124	2	-0.193	0.036	4.059	20297	WS0071_H22	AT3G06550.3 | Symbols: | similar to O-acetyltransferase family protein [Arabidopsis thaliana] (TAIR:AT2G34410.2); similar to O-acetyltransferase family protein [Arabidopsis thaliana] (TAIR:AT2G34410.1); similar to O-acetyltransferase-related [Arabidopsis thaliana] (TAIR:AT5G46340.1); similar to hypothetical protein [Vitis vinifera] (GB:CAN63274.1); similar to unnamed protein product [Vitis vinife…	545	9.7	60	0.35
6	87.891	124	2	0.205	0.056	5.709	21578	IS0012_H04	AT3G06700.1 | Symbols: | 60S ribosomal protein L29 (RPL29A) | chr3:2117525-2117806 REVERSE	62	1.3	37	0.351351
6	87.891	124	2	-0.193	0.034	4.006	8449	WS00721_A04	AT3G06700.1 | Symbols: | 60S ribosomal protein L29 (RPL29A) | chr3:2117525-2117806 REVERSE	62	3.8e-13	62	0.548387
6	87.891	124	2	0.223	0.052	5.27	15408	WS01029_M19	AT3G07270.1 | Symbols: | GTP cyclohydrolase I | chr3:2315457-2317065 FORWARD	467	5.1e-11	54	0.62963
6	87.891	124	2	0.207	0.041	4.453	4908	WS00825_K23	AT3G07340.1 | Symbols: | basic helix-loop-helix (bHLH) family protein | chr3:2341194-2343294 REVERSE	457	1.6e-10	140	0.342857
6	87.891	124	2	-0.17	0.04	5.019	14374	WS00922_O06	AT3G07890.1 | Symbols: | RabGAP/TBC domain-containing protein | chr3:2516645-2518790 REVERSE	401	1.8e-45	131	0.687023
6	87.891	124	2	0.202	0.05	4.517	16130	WS0045_N05	AT3G08580.1 | Symbols: AAC1 | AAC1 (ADP/ATP CARRIER 1); ATP:ADP antiporter/ binding | chr3:2605712-2607036 REVERSE	382	1.8e-29	83	0.722892
6	87.891	124	2	0.196	0.036	4.102	19076	WS0101_G14	AT3G08580.1 | Symbols: AAC1 | AAC1 (ADP/ATP CARRIER 1); ATP:ADP antiporter/ binding | chr3:2605712-2607036 REVERSE	382	0.17	22	0.727273
6	87.891	124	2	-0.205	0.048	5.091	18942	WS01039_I04	AT3G09000.1 | Symbols: | proline-rich family protein | chr3:2746019-2748331 FORWARD	542	2.8e-09	182	0.313187
6	87.891	124	2	0.195	0.041	3.929	14691	WS0022_M24	AT3G09390.1 | Symbols: ATMT-K, ATMT-1, MT2, MT2A | MT2A (METALLOTHIONEIN 2A) | chr3:2889743-2890194 REVERSE	82	1.3e-19	84	0.488095
6	87.891	124	2	-0.209	0.038	4.448	7815	WS0013_D10	AT3G09480.1 | Symbols: | histone H2B, putative | chr3:2914896-2915276 REVERSE	127	0.29	78	0.333333
6	87.891	124	2	0.228	0.052	4.811	21424	WS00919_A07	AT3G09710.1 | Symbols: IQD1 | IQD1 (IQ-DOMAIN 1); calmodulin binding | chr3:2976839-2978905 REVERSE	455	0.00045	82	0.304878
6	87.891	124	2	-0.231	0.045	4.17	5881	WS00813_D19	AT3G09922.1 | Symbols: ATIPS1, IPS1 | IPS1 (INDUCED BY PHOSPHATE STARVATION1) | chr3:3051176-3051418 FORWARD	81	7.8	22	0.409091
6	87.891	124	2	0.149	0.035	4.208	4981	WS00920_G06	AT3G10090.1 | Symbols: | 40S ribosomal protein S28 (RPS28A) | chr3:3108965-3109159 REVERSE	65	6e-15	62	0.677419
6	87.891	124	2	-0.136	0.041	4.389	21498	WS00729_M01	AT3G10150.1 | Symbols: ATPAP16, PAP16 | ATPAP16/PAP16 (purple acid phosphatase 16); acid phosphatase/ protein serine/threonine phosphatase | chr3:3137507-3139061 REVERSE	368	2.1e-74	217	0.631336
6	87.891	124	2	-0.268	0.06	7.698	7914	WS0033_F17	AT3G10210.1 | Symbols: | similar to Rho-GTPase-activating protein-related [Arabidopsis thaliana] (TAIR:AT4G35750.1); similar to unknown [Populus trichocarpa] (GB:ABK94010.1); contains InterPro domain Cellular retinaldehyde-binding/triple function, C-terminal (InterPro:IPR001251) | chr3:3160421-3161584 REVERSE	238	0.011	35	0.485714
6	87.891	124	2	-0.294	0.074	8.683	5701	WS00932_L19	AT3G10970.1 | Symbols: | haloacid dehalogenase-like hydrolase family protein | chr3:3433281-3436082 REVERSE	366	6.8e-62	163	0.742331
6	87.891	124	2	-0.207	0.057	4.427	6890	WS0012_C11	AT3G11150.1 | Symbols: | similar to unnamed protein product [Vitis vinifera] (GB:CAO41383.1); contains domain PTHR10209 (PTHR10209); contains domain SSF51197 (SSF51197); contains domain G3DSA:2.60.120.330 (G3DSA:2.60.120.330) | chr3:3492992-3494605 REVERSE	372	4.6e-14	117	0.34188
6	87.891	124	2	0.342	0.112	11.613	14002	WS00935_G13	AT3G11180.1 | Symbols: | oxidoreductase, 2OG-Fe(II) oxygenase family protein | chr3:3504255-3506694 FORWARD	401	2.2e-49	171	0.549708
6	87.891	124	2	0.19	0.039	4.016	5584	WS0108_N19	AT3G11430.1 | Symbols: ATGPAT5, GPAT5 | ATGPAT5/GPAT5 (GLYCEROL-3-PHOSPHATE ACYLTRANSFERASE 5); 1-acylglycerol-3-phosphate O-acyltransferase/ acyltransferase/ organic anion transmembrane transporter | chr3:3595917-3597684 FORWARD	503	1.2e-18	55	0.763636
6	87.891	124	2	-0.202	0.037	4.017	11096	WS0058_M04	AT3G11510.1 | Symbols: | 40S ribosomal protein S14 (RPS14B) | chr3:3623763-3624872 REVERSE	151	7.4e-73	149	0.892617
6	87.891	124	2	0.185	0.039	4.389	19964	WS00825_B02	AT3G11780.1 | Symbols: | MD-2-related lipid recognition domain-containing protein / ML domain-containing protein | chr3:3724332-3725482 REVERSE	154	2.2e-07	43	0.55814
6	87.891	124	2	-0.211	0.054	5.737	12770	WS00715_J11	AT3G12030.1 | Symbols: | similar to unknown protein [Arabidopsis thaliana] (TAIR:AT5G06660.1); similar to fiber protein Fb27 [Gossypium barbadense] (GB:AAQ84318.1); contains InterPro domain Protein of unknown function DUF841, eukaryotic (InterPro:IPR008559) | chr3:3834471-3835061 REVERSE	197	6.6	77	0.272727
6	87.891	124	2	0.19	0.046	5.032	15922	WS0092_F04	AT3G12360.1 | Symbols: | ankyrin repeat family protein | chr3:3934153-3936502 FORWARD	591	1.2e-66	206	0.669903
6	87.891	124	2	0.193	0.057	5.724	378	WS00823_P15	AT3G12370.1 | Symbols: | ribosomal protein L10 family protein | chr3:3937471-3937986 REVERSE	172	7.2e-39	74	0.581081
6	87.891	124	2	0.217	0.055	5.055	8867	WS00911_C21	AT3G13110.1 | Symbols: SAT-1, SAT-A, SAT3, AtSerat2;2 | AtSerat2;2 (SERINE ACETYLTRANSFERASE 1); serine O-acetyltransferase | chr3:4214946-4216121 REVERSE	392	7.9e-61	163	0.754601
6	87.891	124	2	0.161	0.052	5.302	11957	WS0022_I08	AT3G13120.1 | Symbols: | 30S ribosomal protein S10, chloroplast, putative | chr3:4220317-4221533 REVERSE	192	7.1e-44	101	0.851485
6	87.891	124	2	-0.221	0.047	5.246	5424	WS0079_H03	AT3G13403.1 | Symbols: | Encodes a defensin-like (DEFL) family protein. | chr3:4358544-4358833 REVERSE	58	3.6	41	0.268293
6	87.891	124	2	0.193	0.035	4.582	6288	WS01010_O16	AT3G13403.1 | Symbols: | Encodes a defensin-like (DEFL) family protein. | chr3:4358544-4358833 REVERSE	58	4.9	48	0.333333
6	87.891	124	2	0.231	0.053	6.378	10180	WS0264_H22	AT3G13550.1 | Symbols: EMB144, COP10, CIN4, FUS9 | FUS9 (FUSCA 9); ubiquitin-protein ligase | chr3:4423576-4424804 REVERSE	183	2.4e-40	107	0.588785
6	87.891	124	2	0.204	0.045	4.332	1548	WS00924_O22	AT3G13620.1 | Symbols: | amino acid permease family protein | chr3:4450911-4452563 REVERSE	479	4e-34	135	0.518519
6	87.891	124	2	-0.241	0.057	6.037	5537	WS00824_K07	AT3G13750.1 | Symbols: BGAL1 | BGAL1 (BETA GALACTOSIDASE 1); beta-galactosidase | chr3:4511199-4515763 FORWARD	848	5.5e-12	60	0.483333
6	87.891	124	2	0.236	0.057	6.033	5109	WS0105_C10	AT3G14067.1 | Symbols: | subtilase family protein | chr3:4658428-4660761 REVERSE	778	1.2	71	0.366197
6	87.891	124	2	0.321	0.089	9.365	15204	WS0031_I13	AT3G14280.1 | Symbols: | similar to hypothetical protein [Vitis vinifera] (GB:CAN62135.1) | chr3:4761661-4762293 REVERSE	142	5.6e-08	87	0.310345
6	87.891	124	2	0.177	0.052	4.941	10248	WS01039_K11	AT3G14290.1 | Symbols: PAE2 | PAE2 (20S proteasome alpha subunit E2); peptidase | chr3:4764371-4766388 FORWARD	238	3.9	90	0.277778
6	87.891	124	2	0.247	0.064	7.445	1026	WS0018_N04	AT3G14820.1 | Symbols: | carboxylesterase/ lipase | chr3:4978733-4980248 FORWARD	352	1e-26	107	0.504673
6	87.891	124	2	0.249	0.076	7.808	18162	WS0073_I07	AT3G14920.1 | Symbols: | similar to unknown protein [Arabidopsis thaliana] (TAIR:AT5G05480.1); similar to Peptide-N4-(N-acetyl-beta-glucosaminyl)asparagine amidase A (PNGase A) (Glycopeptide N-glycosidase) (N-glycanase) [Contains: Peptide-N4-(N-acetyl-beta-glucosaminyl)asparagine amidase A light chain (PNGase A small chain) (PNGase A subunit B); Peptide-N4-(N-acetyl-beta-glucosaminyl)asparagine a…	610	4.2e-28	164	0.408537
6	87.891	124	2	-0.217	0.045	5.496	5662	WS00930_G04	AT3G15140.1 | Symbols: | exonuclease family protein | chr3:5099719-5101724 REVERSE	338	1.2e-39	124	0.596774
6	87.891	124	2	0.174	0.049	4.533	4235	WS00112_C15	AT3G15300.1 | Symbols: | VQ motif-containing protein | chr3:5147558-5148217 REVERSE	220	2.4e-08	33	0.727273
6	87.891	124	2	0.2	0.076	5.428	3418	WS00926_P06	AT3G15353.1 | Symbols: MT3 | MT3 (METALLOTHIONEIN 3) | chr3:5180832-5181332 REVERSE	70	5.9e-08	64	0.40625
6	87.891	124	2	0.152	0.053	3.89	9038	WS01031_K07	AT3G15353.1 | Symbols: MT3 | MT3 (METALLOTHIONEIN 3) | chr3:5180832-5181332 REVERSE	70	2	13	0.538462
6	87.891	124	2	-0.208	0.06	5.781	11193	WS00812_E14	AT3G15578.1 | Symbols: | unknown protein | chr3:5273698-5273880 FORWARD	61	6.9	51	0.294118
6	87.891	124	2	0.202	0.038	4.644	12022	WS00925_O06	AT3G15730.1 | Symbols: PLD, PLDALPHA1 | PLDALPHA1 (PHOSPHOLIPASE D ALPHA 1); phospholipase D | chr3:5330842-5333481 FORWARD	811	1.8e-33	87	0.758621
6	87.891	124	2	-0.24	0.059	5.877	19563	WS0092_K07	AT3G15990.1 | Symbols: SULTR3;4 | SULTR3;4; sulfate transmembrane transporter | chr3:5427087-5430685 FORWARD	654	1.2e-14	70	0.5
6	87.891	124	2	-0.222	0.048	4.587	3731	WS0015_D07	AT3G16640.1 | Symbols: TCTP | TCTP (TRANSLATIONALLY CONTROLLED TUMOR PROTEIN) | chr3:5669715-5670735 REVERSE	169	9.1e-12	49	0.632653
6	87.891	124	2	0.193	0.038	4.5	8864	WS00910_P23	AT3G16720.1 | Symbols: ATL2 | ATL2 (Arabidopsis T?xicos en Levadura 2); protein binding / zinc ion binding | chr3:5692886-5693800 FORWARD	305	2.2	52	0.461538
6	87.891	124	2	-0.193	0.06	4.98	20703	WS00926_O20	AT3G17170.1 | Symbols: RFC3 | RFC3 (REGULATOR OF FATTY-ACID COMPOSITION 3); structural constituent of ribosome | chr3:5853192-5854859 REVERSE	315	1.2e-48	176	0.539773
6	87.891	124	2	0.22	0.044	5.375	16117	WS01014_O17	AT3G17350.1 | Symbols: | similar to unknown protein [Arabidopsis thaliana] (TAIR:AT5G50290.1); similar to unnamed protein product [Vitis vinifera] (GB:CAO70913.1); contains domain PROKAR_LIPOPROTEIN (PS51257) | chr3:5934117-5935042 FORWARD	279	5.6e-19	188	0.329787
6	87.891	124	2	0.214	0.033	3.884	13837	WS01019_C16	AT3G17450.1 | Symbols: | hAT dimerisation domain-containing protein | chr3:5972799-5975690 REVERSE	878	2.2e-05	60	0.433333
6	87.891	124	2	-0.346	0.177	15.733	18960	WS0099_M24	AT3G17670.1 | Symbols: | binding | chr3:6040863-6042018 FORWARD	237	6e-32	104	0.413462
6	87.891	124	2	0.319	0.104	12.918	12289	WS00712_I10	AT3G17940.1 | Symbols: | aldose 1-epimerase family protein | chr3:6143713-6145250 REVERSE	342	2.8e-49	180	0.522222
6	87.891	124	2	-0.15	0.05	4.055	18366	WS0083_C07	AT3G17940.1 | Symbols: | aldose 1-epimerase family protein | chr3:6143713-6145250 REVERSE	342	0.0098	101	0.306931
6	87.891	124	2	0.166	0.043	3.93	3191	WS0094_M02	AT3G18030.1 | Symbols: HAL3A, HAL3, ATHAL3, ATHAL3A | ATHAL3A (Arabidopsis thaliana Hal3-like protein A) | chr3:6167889-6168635 REVERSE	210	9.4e-49	133	0.706767
6	87.891	124	2	-0.181	0.052	4.582	4128	WS00814_F16	AT3G18380.1 | Symbols: | sequence-specific DNA binding / transcription factor | chr3:6311008-6313187 REVERSE	349	2.2e-12	44	0.636364
6	87.891	124	2	0.227	0.06	5.179	16702	WS01029_P03	AT3G18650.1 | Symbols: AGL103 | AGL103 (AGAMOUS-LIKE 103); transcription factor | chr3:6417350-6418510 REVERSE	387	0.62	109	0.247706
6	87.891	124	2	-0.207	0.036	4.01	12887	WS0037_C20	AT3G19020.1 | Symbols: | leucine-rich repeat family protein / extensin family protein | chr3:6559180-6562050 REVERSE	957	0.044	93	0.301075
6	87.891	124	2	0.235	0.042	5.566	14029	WS00823_N16	AT3G19020.1 | Symbols: | leucine-rich repeat family protein / extensin family protein | chr3:6559180-6562050 REVERSE	957	0.084	177	0.265537
6	87.891	124	2	0.184	0.04	3.953	17547	WS01020_F10	AT3G19020.1 | Symbols: | leucine-rich repeat family protein / extensin family protein | chr3:6559180-6562050 REVERSE	957	0.12	65	0.384615
6	87.891	124	2	-0.275	0.049	5.653	12693	WS01012_P12	AT3G19184.1 | Symbols: | DNA binding | chr3:6637561-6639041 FORWARD	278	0.0043	43	0.488372
6	87.891	124	2	-0.197	0.052	5.279	15038	WS00922_J20	AT3G19430.1 | Symbols: | late embryogenesis abundant protein-related / LEA protein-related | chr3:6736388-6738336 REVERSE	560	2.8e-13	179	0.346369
6	87.891	124	2	0.2	0.036	3.962	2263	WS0101_P04	AT3G19430.1 | Symbols: | late embryogenesis abundant protein-related / LEA protein-related | chr3:6736388-6738336 REVERSE	560	2.3e-12	134	0.365672
6	87.891	124	2	-0.252	0.072	5.032	18922	WS00816_D08	AT3G19650.1 | Symbols: | cyclin-related | chr3:6823549-6825180 FORWARD	303	2.5e-10	101	0.415842
6	87.891	124	2	0.24	0.053	5.686	18303	WS00110_F10	AT3G20060.2 | Symbols: UBC19 | UBC19 (UBIQUITIN-CONJUGATING ENZYME19) | chr3:7002933-7003733 REVERSE	137	7.8	104	0.259615
6	87.891	124	2	0.194	0.052	4.297	7871	WS00111_I15	AT3G20362.1 | Symbols: | unknown protein | chr3:7103823-7104256 FORWARD	48	0.26	12	0.5
6	87.891	124	2	0.302	0.062	6.531	11371	WS0093_B13	AT3G20660.1 | Symbols: ATOCT4 | ATOCT4 (ARABIDOPSIS THALIANA ORGANIC CATION/CARNITINE TRANSPORTER4); carbohydrate transmembrane transporter/ sugar:hydrogen ion symporter | chr3:7225277-7228516 REVERSE	527	2.7e-30	146	0.527397
6	87.891	124	2	0.249	0.049	5.321	17828	WS0021_K05	AT3G20930.1 | Symbols: | RNA recognition motif (RRM)-containing protein | chr3:7331745-7333755 FORWARD	375	1.7e-26	95	0.578947
6	87.891	124	2	-0.203	0.053	5.761	11292	WS01030_I21	AT3G20980.1 | Symbols: | similar to unknown protein [Arabidopsis thaliana] (TAIR:AT3G21000.1); similar to hypothetical protein [Vitis vinifera] (GB:CAN77122.1); contains domain GAG-POL-RELATED RETROTRANSPOSON (PTHR11439) | chr3:7355969-7357972 FORWARD	406	0.05	81	0.259259
6	87.891	124	2	0.222	0.044	4.272	2709	WS01038_F06	AT3G20980.1 | Symbols: | similar to unknown protein [Arabidopsis thaliana] (TAIR:AT3G21000.1); similar to hypothetical protein [Vitis vinifera] (GB:CAN77122.1); contains domain GAG-POL-RELATED RETROTRANSPOSON (PTHR11439) | chr3:7355969-7357972 FORWARD	406	0.0093	93	0.311828
6	87.891	124	2	-0.27	0.109	12.394	1863	WS0062_K03	AT3G20997.1 | Symbols: LCR55 | LCR55 (Low-molecular-weight cysteine-rich 55) | chr3:7362749-7363087 REVERSE	77	0.74	39	0.307692
6	87.891	124	2	0.168	0.045	5.335	10492	WS0087_J07	AT3G21580.1 | Symbols: | cobalt ion transmembrane transporter | chr3:7602015-7602976 REVERSE	206	3.5	94	0.319149
6	87.891	124	2	0.297	0.075	7.865	10410	WS0075_N08	AT3G21680.1 | Symbols: | unknown protein | chr3:7633501-7633860 REVERSE	120	7.1e-06	89	0.325843
6	87.891	124	2	-0.235	0.054	6.087	676	WS00911_D24	AT3G22022.1 | Symbols: | unknown protein | chr3:7757836-7758039 FORWARD	68	1.3	39	0.282051
6	87.891	124	2	-0.228	0.037	4.846	10517	WS01021_D01	AT3G22022.1 | Symbols: | unknown protein | chr3:7757836-7758039 FORWARD	68	6	36	0.388889
6	87.891	124	2	0.184	0.068	6.367	10433	WS00939_C18	AT3G22120.1 | Symbols: CWLP | CWLP (CELL WALL-PLASMA MEMBRANE LINKER PROTEIN); lipid binding | chr3:7795290-7796294 REVERSE	335	1.9e-41	162	0.537037
6	87.891	124	2	0.167	0.038	4.034	15466	WS0092_G02	AT3G22360.1 | Symbols: AOX1B | AOX1B (alternative oxidase 1B); alternative oxidase | chr3:7904163-7905391 FORWARD	326	8.1e-59	134	0.828358
6	87.891	124	2	0.272	0.062	7.105	13763	WS00834_K03	AT3G22440.1 | Symbols: | hydroxyproline-rich glycoprotein family protein | chr3:7959861-7961893 FORWARD	533	3.8e-12	200	0.29
6	87.891	124	2	-0.236	0.046	4.701	20520	WS01021_B13	AT3G22840.1 | Symbols: ELIP, ELIP1 | ELIP1 (EARLY LIGHT-INDUCABLE PROTEIN); chlorophyll binding | chr3:8084635-8085452 REVERSE	196	1.3e-44	153	0.581699
6	87.891	124	2	0.212	0.058	6.455	10652	WS00924_P24	AT3G22890.1 | Symbols: APS1 | APS1 (ATP sulfurylase 3) | chr3:8112844-8114741 FORWARD	464	4.3e-60	140	0.821429
6	87.891	124	2	0.217	0.06	5.488	7213	WS0078_N15	AT3G23170.1 | Symbols: | similar to unknown protein [Arabidopsis thaliana] (TAIR:AT4G14450.1) | chr3:8268272-8268595 REVERSE	108	4.3e-05	93	0.333333
6	87.891	124	2	0.194	0.034	4.02	5090	WS00731_L19	AT3G23370.2 | Symbols: | nucleic acid binding | chr3:8357620-8360799 FORWARD	772	0.23	224	0.21875
6	87.891	124	2	0.331	0.07	9.136	12427	WS0022_O20	AT3G24590.1 | Symbols: | signal peptidase I family protein | chr3:8970701-8972027 FORWARD	292	3.6e-17	49	0.755102
6	87.891	124	2	0.239	0.038	4.565	6607	WS01039_L16	AT3G25014.1 | Symbols: | unknown protein | chr3:9114553-9114714 REVERSE	54	9.1	22	0.545455
6	87.891	124	2	-0.303	0.067	7.328	7709	WS0261_M21	AT3G25130.1 | Symbols: | similar to unnamed protein product [Vitis vinifera] (GB:CAO15235.1) | chr3:9152441-9153661 FORWARD	407	9	32	0.375
6	87.891	124	2	-0.22	0.044	4.727	9122	WS00921_J11	AT3G25150.1 | Symbols: | nuclear transport factor 2 (NTF2) family protein / RNA recognition motif (RRM)-containing protein | chr3:9157168-9159369 REVERSE	489	0.00097	59	0.525424
6	87.891	124	2	-0.199	0.042	4.38	12938	WS00930_C18	AT3G25170.1 | Symbols: RALFL26 | RALFL26 (RALF-LIKE 26) | chr3:9165982-9166212 REVERSE	77	8.5	16	0.5
6	87.891	124	2	0.179	0.051	4.734	8056	WS00931_N24	AT3G25270.1 | Symbols: | nucleic acid binding | chr3:9205171-9206202 REVERSE	344	0.11	85	0.258824
6	87.891	124	2	-0.229	0.055	5.95	9142	WS0062_C15	AT3G25530.1 | Symbols: GHBDH, ATGHBDH | ATGHBDH/GHBDH; 3-hydroxybutyrate dehydrogenase/ phosphogluconate dehydrogenase (decarboxylating) | chr3:9273186-9274751 REVERSE	290	1e-28	85	0.752941
6	87.891	124	2	0.345	0.117	12.911	6080	WS0044_O18	AT3G25700.1 | Symbols: | chloroplast nucleoid DNA-binding protein-related | chr3:9360174-9361532 FORWARD	453	4.2e-30	154	0.467532
6	87.891	124	2	0.192	0.03	3.908	12153	WS0052_H07	AT3G25716.1 | Symbols: | unknown protein | chr3:9374456-9374650 REVERSE	65	0.78	31	0.451613
6	87.891	124	2	0.178	0.057	3.975	830	WS0076_P18	AT3G25870.1 | Symbols: | similar to unknown protein [Arabidopsis thaliana] (TAIR:AT1G13360.1); similar to unknown [Populus trichocarpa] (GB:ABK92948.1) | chr3:9464902-9465414 REVERSE	171	5.1e-05	55	0.454545
6	87.891	124	2	-0.219	0.046	6.051	2887	WS00927_A18	AT3G26100.1 | Symbols: | regulator of chromosome condensation (RCC1) family protein | chr3:9539695-9541386 FORWARD	433	2.2e-18	61	0.737705
6	87.891	124	2	0.242	0.065	7.52	4624	WS0104_H04	AT3G27120.1 | Symbols: | ATPase | chr3:10001485-10004502 REVERSE	477	1.6e-07	28	0.892857
6	87.891	124	2	0.232	0.072	7.956	7239	WS0073_D22	AT3G27160.1 | Symbols: GHS1 | GHS1 (GLUCOSE HYPERSENSITIVE 1); structural constituent of ribosome | chr3:10018768-10020091 FORWARD	184	7.4e-17	117	0.393162
6	87.891	124	2	-0.172	0.038	3.958	18675	WS00922_H11	AT3G27310.1 | Symbols: PUX1 | PUX1 (PLANT UBX DOMAIN-CONTAINING PROTEIN 1) | chr3:10088597-10090314 REVERSE	252	1.1e-06	71	0.492958
6	87.891	124	2	-0.19	0.033	4.005	20675	IS0013_O17	AT3G27328.1 | Symbols: | unknown protein | chr3:10112879-10113031 FORWARD	51	8.5	23	0.478261
6	87.891	124	2	-0.227	0.063	6.195	4211	WS00940_A14	AT3G27416.1 | Symbols: | unknown protein | chr3:10148608-10149123 REVERSE	172	0.081	98	0.357143
6	87.891	124	2	0.241	0.05	6.497	17919	WS0036_L10	AT3G27530.1 | Symbols: GC6 | GC6 (GOLGIN CANDIDATE 6); binding / protein transporter | chr3:10195015-10200896 REVERSE	915	3.7e-09	48	0.583333
6	87.891	124	2	-0.217	0.036	4.179	8182	WS00927_O03	AT3G27720.1 | Symbols: | zinc finger protein-related | chr3:10273113-10274858 FORWARD	494	8.1	63	0.31746
6	87.891	124	2	0.219	0.04	4.366	20411	WS0075_I02	AT3G27770.1 | Symbols: | similar to unknown protein [Arabidopsis thaliana] (TAIR:AT5G62960.1); similar to unnamed protein product [Vitis vinifera] (GB:CAO14740.1) | chr3:10287055-10288711 REVERSE	316	0.94	48	0.375
6	87.891	124	2	-0.203	0.033	3.967	4335	WS00926_D11	AT3G27968.1 | Symbols: | unknown protein | chr3:10389952-10390122 REVERSE	57	9.1	21	0.47619
6	87.891	124	2	-0.197	0.035	4.115	11724	WS00923_B13	AT3G27970.1 | Symbols: | exonuclease | chr3:10390846-10392781 FORWARD	358	3.2e-44	156	0.487179
6	87.891	124	2	-0.282	0.078	6.851	18657	WS0092_M05	AT3G28460.1 | Symbols: | similar to hypothetical protein [Vitis vinifera] (GB:CAN74970.1); contains InterPro domain Protein of unknown function methylase putative (InterPro:IPR016065) | chr3:10673910-10675534 REVERSE	315	7.1e-28	104	0.567308
6	87.891	124	2	0.232	0.046	5.173	14055	WS00820_G23	AT3G28899.1 | Symbols: | unknown protein | chr3:10903564-10903752 FORWARD	63	5.6	33	0.30303
6	87.891	124	2	-0.254	0.066	7.868	4081	WS02612_I06	AT3G29100.1 | Symbols: ATVTI13, VTI13 | VTI13 (vesicle transport v-SNARE 13); SNARE binding / receptor | chr3:11077153-11077818 REVERSE	196	4.7e-31	90	0.722222
6	87.891	124	2	-0.21	0.037	4.304	5846	WS0051_J16	AT3G29130.1 | Symbols: | similar to unknown [Populus trichocarpa] (GB:ABK93868.1); contains domain PTHR13511 (PTHR13511) | chr3:11103783-11104531 REVERSE	120	4.5e-26	88	0.670455
6	87.891	124	2	-0.192	0.048	4.036	9296	WS00811_A12	AT3G29195.1 | Symbols: | unknown protein | chr3:11164794-11164961 REVERSE	56	9.3	47	0.276596
6	87.891	124	2	0.284	0.053	5.674	17479	WS01019_C18	AT3G30730.1 | Symbols: | contains domain HELICASE-RELATED (PTHR10492) | chr3:12359875-12360078 REVERSE	68	3.6	30	0.3
6	87.891	124	2	0.229	0.045	4.598	21173	WS00932_K11	AT3G31051.1 | Symbols: | unknown protein | chr3:12669706-12669849 FORWARD	48	3.1	30	0.366667
6	87.891	124	2	-0.236	0.066	6.686	8083	WS00923_B22	AT3G32036.1 | Symbols: | unknown protein | chr3:13043944-13044057 REVERSE	38	5.4	28	0.392857
6	87.891	124	2	0.132	0.042	3.871	1526	WS0109_K01	AT3G32052.1 | Symbols: | unknown protein | chr3:13073502-13073666 FORWARD	55	6	18	0.444444
6	87.891	124	2	-0.287	0.081	8.19	7732	WS0093_G01	AT3G43150.1 | Symbols: | similar to unknown protein [Arabidopsis thaliana] (TAIR:AT3G32160.1) | chr3:15154683-15155333 FORWARD	195	1.3	136	0.242647
6	87.891	124	2	0.149	0.041	4.404	11858	WS00815_A17	AT3G43432.1 | Symbols: | unknown protein | chr3:15370771-15370992 REVERSE	74	1.4	31	0.354839
6	87.891	124	2	0.184	0.055	4.167	3136	WS00820_G16	AT3G43980.1 | Symbols: | 40S ribosomal protein S29 (RPS29A) | chr3:15789542-15790222 REVERSE	57	8.5e-16	57	0.614035
6	87.891	124	2	-0.183	0.029	3.913	9128	WS00922_A02	AT3G44110.1 | Symbols: ATJ, ATJ3 | ATJ3 (Arabidopsis thaliana DnaJ homologue 3) | chr3:15880102-15882046 REVERSE	421	3.6e-56	156	0.711538
6	87.891	124	2	0.337	0.116	12.892	14632	WS00824_B03	AT3G44750.1 | Symbols: HDT1, HD2A, HDA3, ATHD2A | HD2A (HISTONE DEACETYLASE 2A); nucleic acid binding / zinc ion binding | chr3:16309032-16310572 FORWARD	246	0.24	105	0.27619
6	87.891	124	2	-0.201	0.046	3.909	114	WS0094_L01	AT3G45020.1 | Symbols: | 50S ribosomal protein-related | chr3:16480152-16480553 REVERSE	134	2e-32	117	0.615385
6	87.891	124	2	-0.194	0.043	5.306	14986	WS0261_K08	AT3G46030.1 | Symbols: HTB11 | HTB11; DNA binding | chr3:16924599-16925036 REVERSE	146	4.9e-36	82	0.963415
6	87.891	124	2	0.21	0.048	4.562	17790	WS00919_G19	AT3G46410.1 | Symbols: | protein kinase family protein | chr3:17090078-17091669 FORWARD	292	2.9e-05	59	0.440678
6	87.891	124	2	0.228	0.043	4.388	15681	IS0011_N10	AT3G46460.1 | Symbols: UBC13 | UBC13 (ubiquitin-conjugating enzyme 13); ubiquitin-protein ligase | chr3:17107105-17108300 REVERSE	167	2.4e-66	144	0.833333
6	87.891	124	2	-0.153	0.034	4.552	6618	WS0263_O07	AT3G46510.1 | Symbols: | armadillo/beta-catenin repeat family protein / U-box domain-containing family protein | chr3:17135091-17137524 REVERSE	661	4e-73	223	0.690583
6	87.891	124	2	-0.182	0.033	4.043	11464	WS00732_C19	AT3G46660.1 | Symbols: | UDP-glucoronosyl/UDP-glucosyl transferase family protein | chr3:17200391-17201847 REVERSE	459	8.6e-07	54	0.425926
6	87.891	124	2	-0.251	0.064	4.969	21329	WS0075_O10	AT3G46940.1 | Symbols: | deoxyuridine 5'-triphosphate nucleotidohydrolase family | chr3:17299352-17299852 REVERSE	167	9.3e-58	154	0.772727
6	87.891	124	2	-0.139	0.049	3.889	11127	WS0263_H07	AT3G47350.1 | Symbols: ATHSD2 | ATHSD2 (HYDROXYSTEROID DEHYDROGENASE 2); oxidoreductase | chr3:17457833-17460079 FORWARD	309	3.2e-08	60	0.533333
6	87.891	124	2	0.151	0.036	4.058	7132	WS00917_E21	AT3G47610.1 | Symbols: | transcription regulator/ zinc ion binding | chr3:17560163-17562189 FORWARD	409	2.9e-38	158	0.5
6	87.891	124	2	-0.184	0.035	4.234	20091	WS0106_P17	AT3G47950.1 | Symbols: AHA4 | AHA4 (Arabidopsis H(+)-ATPase 4); ATPase | chr3:17704000-17708786 FORWARD	961	1.8e-68	148	0.864865
6	87.891	124	2	0.237	0.05	5.236	1139	WS01018_D18	AT3G48185.1 | Symbols: | unknown protein | chr3:17804035-17804292 REVERSE	86	6.6	66	0.378788
6	87.891	124	2	-0.254	0.087	7.818	14804	WS01018_O12	AT3G48185.1 | Symbols: | unknown protein | chr3:17804035-17804292 REVERSE	86	4.1	39	0.435897
6	87.891	124	2	0.175	0.04	3.863	9971	WS0073_L21	AT3G48209.1 | Symbols: | Encodes a Plant thionin family protein | chr3:17858666-17858869 FORWARD	68	6	17	0.529412
6	87.891	124	2	-0.225	0.044	4.281	7585	WS0076_H08	AT3G48560.1 | Symbols: ALS, AHAS, TZP5, IMR1, CSR1 | CSR1 (CHLORSULFURON/IMIDAZOLINONE RESISTANT 1) | chr3:18012515-18014527 REVERSE	671	3.1e-08	34	0.794118
6	87.891	124	2	-0.157	0.034	3.953	2870	WS01016_H21	AT3G48660.1 | Symbols: | similar to unknown protein [Arabidopsis thaliana] (TAIR:AT5G63500.1); similar to hypothetical protein [Phaseolus vulgaris] (GB:AAQ09000.1) | chr3:18040644-18041118 FORWARD	90	6.8e-23	69	0.695652
6	87.891	124	2	-0.211	0.044	6.255	4545	WS00927_P24	AT3G48710.1 | Symbols: | GTP binding / RNA binding | chr3:18052009-18054980 FORWARD	463	4.9e-07	174	0.298851
6	87.891	124	2	0.171	0.04	4.151	3662	WS00818_E07	AT3G49050.1 | Symbols: | lipase class 3 family protein / calmodulin-binding heat-shock protein, putative | chr3:18192483-18194598 FORWARD	478	0.0015	89	0.292135
6	87.891	124	2	0.235	0.08	7.232	20443	WS00813_I06	AT3G49220.1 | Symbols: | pectinesterase family protein | chr3:18260825-18264632 FORWARD	599	6.2e-14	56	0.553571
6	87.891	124	2	-0.289	0.08	8.263	4054	WS0261_D01	AT3G49990.1 | Symbols: | similar to unnamed protein product [Vitis vinifera] (GB:CAO61051.1); contains InterPro domain Low temperature viability protein (InterPro:IPR007307) | chr3:18543475-18544983 REVERSE	503	2.4e-25	149	0.456376
6	87.891	124	2	-0.27	0.077	7.545	9197	WS00819_K16	AT3G50550.1 | Symbols: | unknown protein | chr3:18770467-18771076 FORWARD	96	3.9	34	0.352941
6	87.891	124	2	0.162	0.043	4.367	6465	WS00819_H18	AT3G50550.2 | Symbols: | unknown protein | chr3:18770467-18771076 FORWARD	48	0.64	23	0.478261
6	87.891	124	2	0.197	0.045	4.448	2633	WS01037_H04	AT3G50651.1 | Symbols: | unknown protein | chr3:18819672-18819863 FORWARD	64	2.8	31	0.483871
6	87.891	124	2	0.349	0.118	12.417	21767	WS00823_B03	AT3G50660.1 | Symbols: CYP90B1, CLM, SNP2, DWF4 | DWF4 (DWARF 4) | chr3:18825243-18828149 REVERSE	514	1.2e-39	189	0.465608
6	87.891	124	2	0.172	0.048	4.401	13162	WS00813_G05	AT3G50682.1 | Symbols: | unknown protein | chr3:18844949-18845077 REVERSE	43	2	27	0.407407
6	87.891	124	2	-0.25	0.054	5.732	6294	WS00822_O06	AT3G50780.1 | Symbols: | protein binding | chr3:18886643-18888322 REVERSE	521	1.9e-11	40	0.65
6	87.891	124	2	0.188	0.047	4.411	2849	WS0018_N18	AT3G50830.1 | Symbols: ATCOR413-PM2 | COR413-PM2 (cold regulated 413 plasma membrane 2) | chr3:18905090-18906336 REVERSE	204	4.3e-53	138	0.731884
6	87.891	124	2	0.161	0.048	4.821	17836	WS0014_H14	AT3G50980.1 | Symbols: XERO1 | XERO1 (DEHYDRIN XERO 1) | chr3:18953015-18953702 FORWARD	129	1.7e-05	41	0.439024
6	87.891	124	2	0.236	0.049	5.188	7376	WS0019_K14	AT3G50990.1 | Symbols: | peroxidase | chr3:18954136-18955586 FORWARD	345	2.2e-26	90	0.655556
6	87.891	124	2	-0.243	0.039	5.331	4093	WS0093_F24	AT3G51000.1 | Symbols: | epoxide hydrolase, putative | chr3:18956239-18957480 REVERSE	324	6.8e-16	126	0.349206
6	87.891	124	2	-0.197	0.041	4.385	4209	WS00729_B14	AT3G51080.1 | Symbols: | zinc finger (GATA type) family protein | chr3:18984619-18985648 FORWARD	313	1	72	0.291667
6	87.891	124	2	-0.254	0.062	5.665	2514	WS00811_I03	AT3G51390.1 | Symbols: | zinc finger (DHHC type) family protein | chr3:19086697-19088945 FORWARD	341	1.1e-05	31	0.612903
6	87.891	124	2	0.186	0.034	4.024	14074	WS00813_E16	AT3G51632.1 | Symbols: CPuORF44 | CPuORF44 (Conserved peptide upstream open reading frame 44) | chr3:19160177-19160365 FORWARD	63	3.9	33	0.454545
6	87.891	124	2	-0.174	0.034	4.368	17393	WS00820_A02	AT3G51644.1 | Symbols: | unknown protein | chr3:19169255-19169395 REVERSE	47	3.6	15	0.533333
6	87.891	124	2	-0.198	0.05	5.113	9377	WS0071_E09	AT3G51820.1 | Symbols: ATG4, G4, CHLG | ATG4/CHLG/G4 (CHLOROPHYLL SYNTHASE); chlorophyll synthetase | chr3:19227278-19229911 REVERSE	388	5.2e-14	43	0.790698
6	87.891	124	2	-0.172	0.032	4.343	5493	WS00921_G16	AT3G52190.1 | Symbols: PHF1 | PHF1 (PHOSPHATE TRANSPORTER TRAFFIC FACILITATOR1); nucleotide binding | chr3:19365095-19367888 REVERSE	399	9.1e-28	134	0.410448
6	87.891	124	2	0.262	0.063	6.534	7119	WS00931_H14	AT3G52430.1 | Symbols: PAD4 | PAD4 (PHYTOALEXIN DEFICIENT 4); triacylglycerol lipase | chr3:19442544-19445270 FORWARD	542	0.3	81	0.259259
6	87.891	124	2	-0.215	0.069	6.318	7417	WS00821_J17	AT3G53120.1 | Symbols: | similar to unknown protein [Arabidopsis thaliana] (TAIR:AT2G36680.1); similar to unnamed protein product [Vitis vinifera] (GB:CAO62968.1); contains InterPro domain Modifier of rudimentary, Modr (InterPro:IPR009851) | chr3:19701707-19703468 REVERSE	218	2.9e-22	94	0.553191
6	87.891	124	2	-0.206	0.048	5.207	6818	WS0102_C22	AT3G53232.1 | Symbols: RTFL1, DVL20 | DVL20/RTFL1 (ROTUNDIFOLIA 1) | chr3:19742115-19742288 REVERSE	58	1.8	34	0.382353
6	87.891	124	2	-0.208	0.038	3.918	873	WS0079_K09	AT3G53294.1 | Symbols: | unknown protein | chr3:19770961-19771086 REVERSE	42	6.9	21	0.52381
6	87.891	124	2	-0.202	0.045	4.419	5743	WS0072_B20	AT3G53440.1 | Symbols: | DNA binding | chr3:19821914-19823452 FORWARD	513	2.5e-07	80	0.4
6	87.891	124	2	-0.208	0.036	3.858	6202	WS01025_D13	AT3G53570.3 | Symbols: AME2, AFC1 | AFC1 (ARABIDOPSIS FUS3-COMPLEMENTING GENE 1); kinase | chr3:19872427-19875061 REVERSE	454	9.2e-51	133	0.699248
6	87.891	124	2	-0.205	0.036	4.08	20263	WS0263_L23	AT3G53630.1 | Symbols: | similar to unknown protein [Arabidopsis thaliana] (TAIR:AT4G18692.1); similar to unknown [Populus trichocarpa] (GB:ABK93366.1) | chr3:19894964-19896546 FORWARD	195	6.5e-34	193	0.445596
6	87.891	124	2	0.289	0.075	9.417	20640	WS0044_P09	AT3G53980.1 | Symbols: | protease inhibitor/seed storage/lipid transfer protein (LTP) family protein | chr3:19998738-19999181 REVERSE	115	5.4e-30	112	0.535714
6	87.891	124	2	0.168	0.048	4.272	3270	WS00112_F15	AT3G54210.1 | Symbols: | ribosomal protein L17 family protein | chr3:20078650-20079363 REVERSE	212	1.1e-38	91	0.857143
6	87.891	124	2	-0.242	0.048	6.066	8007	WS00930_I10	AT3G54310.1 | Symbols: | similar to unknown protein [Arabidopsis thaliana] (TAIR:AT2G38430.1); similar to unnamed protein product [Vitis vinifera] (GB:CAO70793.1) | chr3:20122131-20123922 REVERSE	359	2.4e-27	216	0.314815
6	87.891	124	2	-0.205	0.051	4.563	7684	WS00919_N01	AT3G54610.1 | Symbols: HAG1, HAT1, ATGCN5, HAC3, HAG01, BGT, GCN5 | GCN5 (HISTONE ACETYLTRANSFERASE OF THE GNAT FAMILY 1); H3 histone acetyltransferase | chr3:20224571-20228353 FORWARD	569	6.5e-41	109	0.697248
6	87.891	124	2	-0.19	0.041	4.623	13675	WS00921_K22	AT3G55280.1 | Symbols: | 60S ribosomal protein L23A (RPL23aB) | chr3:20511644-20512496 FORWARD	155	6.1e-38	120	0.625
6	87.891	124	2	-0.26	0.065	7.592	33	WS00716_A08	AT3G55280.3 | Symbols: | 60S ribosomal protein L23A (RPL23aB) | chr3:20511644-20512496 FORWARD	149	9.6e-40	154	0.545455
6	87.891	124	2	0.186	0.05	3.987	3597	WS0072_O20	AT3G55390.1 | Symbols: | integral membrane family protein | chr3:20545762-20546597 FORWARD	195	3.4e-37	154	0.512987
6	87.891	124	2	-0.196	0.036	4.906	5753	WS01026_B13	AT3G56390.1 | Symbols: | unknown protein | chr3:20918333-20918569 FORWARD	79	9.4	66	0.318182
6	87.891	124	2	0.254	0.062	5.851	2055	WS01039_M07	AT3G56740.1 | Symbols: | ubiquitin-associated (UBA)/TS-N domain-containing protein | chr3:21026610-21028862 FORWARD	294	6.9	68	0.323529
6	87.891	124	2	-0.258	0.053	6.42	6087	WS01014_B05	AT3G57500.1 | Symbols: | similar to hypothetical protein [Oryza sativa (japonica cultivar-group)] (GB:AAO19376.1) | chr3:21292957-21293328 FORWARD	124	3.4	64	0.3125
6	87.891	124	2	-0.299	0.079	8.248	6105	IS0012_E24	AT3G58050.1 | Symbols: | similar to unknown protein [Arabidopsis thaliana] (TAIR:AT2G41960.1); similar to unnamed protein product [Vitis vinifera] (GB:CAO23422.1); similar to hypothetical protein OsI_010342 [Oryza sativa (indica cultivar-group)] (GB:EAY89109.1); similar to Os03g0226600 [Oryza sativa (japonica cultivar-group)] (GB:NP_001049440.1) | chr3:21503516-21507995 FORWARD	1210	2.4e-19	55	0.854545
6	87.891	124	2	0.206	0.052	4.516	1527	WS0109_L04	AT3G58560.1 | Symbols: | endonuclease/exonuclease/phosphatase family protein | chr3:21661857-21664873 REVERSE	603	8.3e-11	36	0.861111
6	87.891	124	2	0.266	0.062	6.501	16105	WS0034_A07	AT3G58676.1 | Symbols: | unknown protein | chr3:21717796-21717915 REVERSE	40	9.5	25	0.48
6	87.891	124	2	-0.173	0.035	4.22	7109	WS0048_A05	AT3G58820.1 | Symbols: | F-box family protein | chr3:21763937-21765592 FORWARD	414	1.7	175	0.211429
6	87.891	124	2	0.172	0.043	4.742	14998	WS00920_P05	AT3G58850.1 | Symbols: PAR2 | PAR2 (PHY RAPIDLY REGULATED 2); transcription regulator | chr3:21770539-21770895 REVERSE	119	0.00038	51	0.352941
6	87.891	124	2	-0.283	0.076	8.213	12929	WS00810_I23	AT3G59690.1 | Symbols: IQD13 | IQD13 (IQ-domain 13); calmodulin binding | chr3:22060549-22062456 FORWARD	518	1.6e-09	121	0.396694
6	87.891	124	2	0.253	0.061	6.228	18928	WS00930_I05	AT3G60245.1 | Symbols: | 60S ribosomal protein L37a (RPL37aC) | chr3:22279778-22280725 FORWARD	93	1.1e-29	90	0.7
6	87.891	124	2	0.206	0.061	6.343	16350	WS0093_K03	AT3G60770.1 | Symbols: | 40S ribosomal protein S13 (RPS13A) | chr3:22471500-22472631 REVERSE	152	7.6e-55	123	0.780488
6	87.891	124	2	0.254	0.045	5.651	14959	WS00914_M24	AT3G61040.1 | Symbols: CYP76C7 | CYP76C7 (cytochrome P450, family 76, subfamily C, polypeptide 7); oxygen binding | chr3:22605049-22607100 REVERSE	499	2.1e-35	132	0.507576
6	87.891	124	2	-0.237	0.043	4.325	7715	WS00920_K12	AT3G61113.1 | Symbols: | similar to unknown protein [Arabidopsis thaliana] (TAIR:AT2G45695.1); similar to hypothetical protein [Vitis vinifera] (GB:CAN82245.1); similar to unnamed protein product [Vitis vinifera] (GB:CAO24464.1); contains InterPro domain Ubiquitin-related modifier 1 (InterPro:IPR017188); contains InterPro domain Molybdopterin synthase/thiamin biosynthesis sulphur carrier, beta-gr…	100	6.7e-32	100	0.67
6	87.891	124	2	0.254	0.057	6.491	17818	WS00730_G11	AT3G61320.1 | Symbols: | Identical to UPF0187 protein At3g61320, chloroplast precursor [Arabidopsis Thaliana] (GB:Q9M2D2;GB:Q93YZ0); similar to unknown protein [Arabidopsis thaliana] (TAIR:AT2G45870.1); similar to unnamed protein product [Vitis vinifera] (GB:CAO39584.1); contains InterPro domain Protein of unknown function UPF0187 (InterPro:IPR007913) | chr3:22704977-22706449 FORWARD	411	1.6e-53	184	0.548913
6	87.891	124	2	0.234	0.063	5.502	14300	IS0012_K02	AT3G61440.1 | Symbols: ARATH;BSAS3;1, ATCYSC1 | ATCYSC1 (BETA-SUBSTITUTED ALA SYNTHASE 3;1); L-3-cyanoalanine synthase/ cysteine synthase | chr3:22746860-22748767 FORWARD	369	2.2e-72	168	0.827381
6	87.891	124	2	-0.219	0.051	5.724	7518	WS01018_G07	AT3G61590.1 | Symbols: HWS, HS | HS/HWS (HAWAIIAN SKIRT); ubiquitin-protein ligase | chr3:22803889-22805124 FORWARD	412	5.6	58	0.362069
6	87.891	124	2	-0.23	0.057	7.062	2926	WS00810_M16	AT3G61790.1 | Symbols: | seven in absentia (SINA) family protein | chr3:22882949-22884518 REVERSE	327	4.4e-05	19	1
6	87.891	124	2	-0.174	0.048	4.266	7668	WS00918_B06	AT3G62080.1 | Symbols: | SNF7 family protein | chr3:22997358-22999492 FORWARD	424	5.4e-16	89	0.438202
6	87.891	124	2	0.214	0.033	4.792	6447	WS00824_G05	AT3G62290.1 | Symbols: ATARFA1E | ATARFA1E (ADP-RIBOSYLATION FACTOR A1E); GTP binding / phospholipase activator/ protein binding | chr3:23063262-23064520 FORWARD	182	1.4e-86	167	0.994012
6	87.891	124	2	-0.255	0.048	6.404	9359	WS01020_M11	AT3G62470.1 | Symbols: | pentatricopeptide (PPR) repeat-containing protein | chr3:23117576-23119375 REVERSE	600	2.2e-10	116	0.284483
6	87.891	124	2	0.162	0.048	5.434	6516	WS00923_K08	AT3G62500.1 | Symbols: | similar to DNA binding [Arabidopsis thaliana] (TAIR:AT3G61740.1); similar to unknown protein [Arabidopsis thaliana] (TAIR:AT3G61740.2); similar to unnamed protein product [Vitis vinifera] (GB:CAO39758.1) | chr3:23131399-23133198 FORWARD	375	0.13	55	0.381818
6	87.891	124	2	-0.242	0.048	3.899	20847	WS01010_N03	AT3G62580.1 | Symbols: | similar to late embryogenesis abundant domain-containing protein / LEA domain-containing protein [Arabidopsis thaliana] (TAIR:AT1G72100.1); similar to hypothetical protein [Vitis vinifera] (GB:CAN73725.1); contains domain LATE EMBRYOGENESIS ABUNDANT (PLANTS) LEA-RELATED (PTHR23241) | chr3:23157907-23158711 FORWARD	214	1.6e-30	87	0.770115
6	87.891	124	2	0.235	0.03	3.982	14231	WS00836_G19	AT3G62988.1 | Symbols: | unknown protein | chr3:23292883-23293056 REVERSE	58	8.5	24	0.5
6	87.891	124	2	0.257	0.065	6.951	6571	WS00930_C07	AT3G63088.1 | Symbols: RTFL14, DVL14 | DVL14/RTFL14 (ROTUNDIFOLIA LIKE 14) | chr3:23324028-23324174 FORWARD	49	9.3	34	0.235294
6	87.891	124	2	-0.196	0.038	4.228	5513	WS00929_D02	AT3G63140.1 | Symbols: | mRNA-binding protein, putative | chr3:23337981-23339595 REVERSE	407	1.2e-71	173	0.757225
6	87.891	124	2	-0.259	0.057	6.054	7495	WS00927_J08	AT3G63233.1 | Symbols: | unknown protein | chr3:23372512-23372664 REVERSE	51	7.1	15	0.533333
6	87.891	124	2	-0.215	0.039	4.798	5569	WS00834_E07	AT4G00630.1 | Symbols: ATKEA2, KEA2 | KEA2 (K+ efflux antiporter); potassium:hydrogen antiporter | chr4:261655-265913 REVERSE	613	1.4e-25	71	0.859155
6	87.891	124	2	0.264	0.059	6.16	17757	WS01017_F17	AT4G00660.2 | Symbols: | DEAD/DEAH box helicase, putative | chr4:274638-277438 FORWARD	506	4.7e-47	98	0.918367
6	87.891	124	2	0.206	0.041	3.957	8830	WS00924_P23	AT4G00720.1 | Symbols: | shaggy-related protein kinase theta / ASK-theta (ASK8) | chr4:294116-297002 REVERSE	473	1.1e-39	65	0.784615
6	87.891	124	2	0.256	0.047	4.513	4196	WS00733_F16	AT4G00730.2 | Symbols: AHDP, ANL2 | ANL2 (ANTHOCYANINLESS 2) | chr4:301071-304103 REVERSE	571	3.1e-20	109	0.522936
6	87.891	124	2	0.223	0.041	4.372	11757	WS01027_F11	AT4G00940.1 | Symbols: | Dof-type zinc finger domain-containing protein | chr4:403320-404204 REVERSE	295	3.7	21	0.428571
6	87.891	124	2	-0.209	0.06	5.348	15424	WS01013_A19	AT4G00950.1 | Symbols: MEE47 | MEE47 (maternal effect embryo arrest 47); transcription factor | chr4:405984-407087 REVERSE	292	1.3	158	0.28481
6	87.891	124	2	0.17	0.04	3.859	15108	WS0015_N03	AT4G01070.1 | Symbols: GT72B1 | GT72B1; UDP-glucosyltransferase/ UDP-glycosyltransferase/ transferase, transferring glycosyl groups | chr4:461858-463300 REVERSE	481	1.8e-09	66	0.439394
6	87.891	124	2	0.219	0.041	4.351	18389	WS00925_F13	AT4G01150.1 | Symbols: | Identical to Uncharacterized protein At4g01150, chloroplast precursor [Arabidopsis Thaliana] (GB:O04616;GB:Q38835); similar to unknown protein [Arabidopsis thaliana] (TAIR:AT4G38100.1); similar to unknown [Populus trichocarpa] (GB:ABK95729.1) | chr4:493692-494668 FORWARD	165	2.1e-21	55	0.854545
6	87.891	124	2	-0.211	0.053	6.521	9231	WS00925_G18	AT4G02050.1 | Symbols: | sugar transporter, putative | chr4:898387-900095 REVERSE	514	1.6e-53	140	0.692857
6	87.891	124	2	-0.211	0.049	5.569	7773	WS00921_F23	AT4G02170.1 | Symbols: | similar to unknown protein [Arabidopsis thaliana] (TAIR:AT5G38700.1); similar to unnamed protein product [Vitis vinifera] (GB:CAO40081.1) | chr4:958126-958641 FORWARD	172	0.13	90	0.333333
6	87.891	124	2	0.289	0.071	8.304	8958	WS01026_M19	AT4G02170.1 | Symbols: | similar to unknown protein [Arabidopsis thaliana] (TAIR:AT5G38700.1); similar to unnamed protein product [Vitis vinifera] (GB:CAO40081.1) | chr4:958126-958641 FORWARD	172	0.00016	140	0.314286
6	87.891	124	2	0.182	0.041	4.235	17111	WS01024_E23	AT4G02230.1 | Symbols: | 60S ribosomal protein L19 (RPL19C) | chr4:979391-980640 REVERSE	209	7.6e-63	176	0.664773
6	87.891	124	2	0.169	0.035	4.016	6704	WS00915_F07	AT4G02380.2 | Symbols: ATLEA5, SAG21 | SAG21 (SENESCENCE-ASSOCIATED GENE 21) | chr4:1046414-1046746 REVERSE	79	0.11	70	0.3
6	87.891	124	2	0.197	0.063	6.198	13996	WS00911_J10	AT4G02400.1 | Symbols: | similar to U3 ribonucleoprotein (Utp) family protein [Arabidopsis thaliana] (TAIR:AT5G08600.1); similar to unnamed protein product [Vitis vinifera] (GB:CAO40032.1); contains InterPro domain Small-subunit processome, Utp14; (InterPro:IPR006709) | chr4:1054243-1057884 FORWARD	856	4.4e-12	82	0.426829
6	87.891	124	2	-0.294	0.085	10.555	8246	WS01021_H03	AT4G02500.1 | Symbols: ATXT2 | ATXT2; UDP-xylosyltransferase/ transferase/ transferase, transferring glycosyl groups | chr4:1101638-1103345 FORWARD	462	1.2e-80	171	0.842105
6	87.891	124	2	-0.232	0.056	5.913	10577	WS00943_H23	AT4G02840.1 | Symbols: | small nuclear ribonucleoprotein D1, putative / snRNP core protein D1, putative / Sm protein D1, putative | chr4:1264726-1266253 FORWARD	117	6e-31	125	0.624
6	87.891	124	2	-0.162	0.036	3.9	14602	WS00728_B17	AT4G02871.1 | Symbols: | unknown protein | chr4:1272781-1272933 REVERSE	51	2.4	13	0.846154
6	87.891	124	2	0.192	0.039	4.224	13901	WS0264_C03	AT4G02890.3 | Symbols: UBQ14 | UBQ14 (ubiquitin 14); protein binding | chr4:1278747-1279664 REVERSE	306	3.7e-118	233	1
6	87.891	124	2	-0.184	0.038	4.739	9175	WS00824_F09	AT4G03113.1 | Symbols: | unknown protein | chr4:1382553-1382741 REVERSE	63	3.4	39	0.307692
6	87.891	124	2	0.144	0.041	4.297	11475	WS00732_N10	AT4G03210.1 | Symbols: XTH9 | XTH9 (XYLOGLUCAN ENDOTRANSGLUCOSYLASE/HYDROLASE 9); hydrolase, acting on glycosyl bonds | chr4:1416019-1417197 FORWARD	291	5.6e-19	110	0.445455
6	87.891	124	2	0.23	0.061	6.133	11142	WS01024_I17	AT4G03210.1 | Symbols: XTH9 | XTH9 (XYLOGLUCAN ENDOTRANSGLUCOSYLASE/HYDROLASE 9); hydrolase, acting on glycosyl bonds | chr4:1416019-1417197 FORWARD	291	5e-27	123	0.447154
6	87.891	124	2	-0.205	0.043	4.121	19020	WS00937_H24	AT4G03415.1 | Symbols: | protein phosphatase 2C family protein / PP2C family protein | chr4:1503788-1505508 REVERSE	454	7e-30	74	0.621622
6	87.891	124	2	0.252	0.057	6.381	48	WS00928_L03	AT4G04350.1 | Symbols: EMB2369 | EMB2369 (EMBRYO DEFECTIVE 2369); ATP binding / aminoacyl-tRNA ligase | chr4:2128127-2133028 FORWARD	974	2.4e-17	73	0.561644
6	87.891	124	2	0.282	0.055	5.209	4664	WS0094_E24	AT4G04450.1 | Symbols: ATWRKY42, WRKY42 | WRKY42 (WRKY DNA-binding protein 42); transcription factor | chr4:2218377-2221111 FORWARD	529	0.0077	126	0.309524
6	87.891	124	2	-0.211	0.04	5.115	2344	WS00730_D22	AT4G04790.1 | Symbols: | similar to pentatricopeptide (PPR) repeat-containing protein [Arabidopsis thaliana] (TAIR:AT4G21880.1); similar to putative pentatricopeptide (PPR) repeat-containing protein [Oryza sativa (japonica cultivar-group)] (GB:BAD07992.1); contains InterPro domain Pentatricopeptide repeat (InterPro:IPR002885) | chr4:2435005-2439342 REVERSE	822	0.012	40	0.475
6	87.891	124	2	0.227	0.045	5.023	5672	WS0044_G16	AT4G04970.1 | Symbols: ATGSL01, GSL01, ATGSL1 | ATGSL1 (GLUCAN SYNTHASE LIKE-1); 1,3-beta-glucan synthase/ transferase, transferring glycosyl groups | chr4:2537037-2542432 FORWARD	1769	9.9e-49	168	0.607143
6	87.891	124	2	-0.163	0.028	3.884	8889	WS00926_I20	AT4G05160.1 | Symbols: | 4-coumarate--CoA ligase, putative / 4-coumaroyl-CoA synthase, putative | chr4:2664449-2666545 FORWARD	545	5.7e-74	212	0.641509
6	87.891	124	2	0.228	0.051	3.854	3441	WS0097_D16	AT4G05200.1 | Symbols: | protein kinase family protein | chr4:2679791-2682307 REVERSE	676	1.1e-12	129	0.310078
6	87.891	124	2	0.302	0.078	9.13	14191	WS00112_P21	AT4G05320.2 | Symbols: UBQ10 | UBQ10 (POLYUBIQUITIN 10); protein binding | chr4:2718557-2719951 FORWARD	465	3.5e-90	181	1
6	87.891	124	2	0.222	0.036	4.282	17072	WS00811_F04	AT4G08039.1 | Symbols: | Encodes a defensin-like (DEFL) family protein. | chr4:4884845-4886032 REVERSE	70	2	39	0.333333
6	87.891	124	2	0.2	0.068	5.82	19969	WS01012_K12	AT4G08039.1 | Symbols: | Encodes a defensin-like (DEFL) family protein. | chr4:4884845-4886032 REVERSE	70	1.6	51	0.294118
6	87.891	124	2	0.274	0.074	8.033	8877	WS0087_D15	AT4G08450.1 | Symbols: | disease resistance protein (TIR-NBS-LRR class), putative | chr4:5365607-5371098 FORWARD	1235	0.061	45	0.422222
6	87.891	124	2	-0.243	0.058	6.334	11293	WS01030_J12	AT4G08670.1 | Symbols: | protease inhibitor/seed storage/lipid transfer protein (LTP) family protein | chr4:5536762-5538207 REVERSE	209	0.021	114	0.27193
6	87.891	124	2	-0.202	0.062	4.767	20719	WS00912_O18	AT4G09020.1 | Symbols: ATISA3, ISA3 | ATISA3/ISA3 (ISOAMYLASE 3); alpha-amylase | chr4:5784096-5788836 FORWARD	765	6.5e-24	54	0.685185
6	87.891	124	2	0.244	0.053	5.03	1792	WS0093_P14	AT4G09320.1 | Symbols: NDPK1 | NDPK1 (nucleoside diphosphate kinase 1); ATP binding / nucleoside diphosphate kinase | chr4:5923421-5924363 FORWARD	170	6.1e-45	136	0.625
6	87.891	124	2	0.183	0.045	4.368	20441	WS00813_E06	AT4G09690.1 | Symbols: | DC1 domain-containing protein | chr4:6124894-6126117 FORWARD	346	3.9	43	0.395349
6	87.891	124	2	0.214	0.048	4.411	16136	WS0035_K18	AT4G09965.1 | Symbols: | similar to unknown protein [Arabidopsis thaliana] (TAIR:AT1G17030.1); similar to unnamed protein product [Vitis vinifera] (GB:CAO16353.1) | chr4:6244737-6245683 REVERSE	224	1.1e-15	52	0.692308
6	87.891	124	2	-0.221	0.044	5.732	20599	WS00836_K20	AT4G10100.1 | Symbols: CNX7, SIR5 | CNX7/SIR5; catalytic | chr4:6309087-6309377 FORWARD	97	4.3e-21	95	0.505263
6	87.891	124	2	-0.182	0.035	3.969	3281	WS00713_M11	AT4G10480.1 | Symbols: | nascent polypeptide associated complex alpha chain protein, putative / alpha-NAC, putative | chr4:6478085-6479075 REVERSE	213	1.5e-11	75	0.48
6	87.891	124	2	0.302	0.071	7.755	3024	WS00931_I06	AT4G10490.1 | Symbols: | oxidoreductase, 2OG-Fe(II) oxygenase family protein | chr4:6483896-6485175 FORWARD	349	1.2e-50	146	0.630137
6	87.891	124	2	0.189	0.038	4.218	11772	WS01031_L16	AT4G11010.1 | Symbols: NDPK3 | NDPK3 (NUCLEOSIDE DIPHOSPHATE KINASE 3); ATP binding / nucleoside diphosphate kinase | chr4:6732776-6734294 REVERSE	239	1.1	67	0.298507
6	87.891	124	2	0.163	0.052	4.176	8401	IS0011_M10	AT4G11385.1 | Symbols: | unknown protein | chr4:6927082-6927673 REVERSE	144	0.067	16	1
6	87.891	124	2	0.238	0.076	7.05	16916	WS0021_M20	AT4G11385.1 | Symbols: | unknown protein | chr4:6927082-6927673 REVERSE	144	2.9e-06	21	1
6	87.891	124	2	0.185	0.037	4.011	19296	WS0031_E04	AT4G11385.1 | Symbols: | unknown protein | chr4:6927082-6927673 REVERSE	144	2.9e-06	30	0.7
6	87.891	124	2	0.181	0.048	4.139	9742	WS0031_G23	AT4G11385.1 | Symbols: | unknown protein | chr4:6927082-6927673 REVERSE	144	5.3e-07	25	0.84
6	87.891	124	2	-0.238	0.065	7.082	1974	WS0038_A23	AT4G11385.1 | Symbols: | unknown protein | chr4:6927082-6927673 REVERSE	144	1.6e-05	28	0.75
6	87.891	124	2	-0.287	0.081	8.214	18921	WS0042_E02	AT4G11385.1 | Symbols: | unknown protein | chr4:6927082-6927673 REVERSE	144	0.0037	18	1
6	87.891	124	2	0.219	0.068	6.669	12539	WS0042_H05	AT4G11385.1 | Symbols: | unknown protein | chr4:6927082-6927673 REVERSE	144	0.0006	26	0.730769
6	87.891	124	2	0.212	0.065	6.804	1578	WS0043_O15	AT4G11385.1 | Symbols: | unknown protein | chr4:6927082-6927673 REVERSE	144	3.4e-05	19	1
6	87.891	124	2	-0.197	0.044	5.139	7940	WS0045_J08	AT4G11385.1 | Symbols: | unknown protein | chr4:6927082-6927673 REVERSE	144	0.00036	23	0.869565
6	87.891	124	2	0.226	0.042	4.124	10748	WS0047_L10	AT4G11385.1 | Symbols: | unknown protein | chr4:6927082-6927673 REVERSE	144	0.0022	18	1
6	87.891	124	2	0.198	0.052	5.277	8203	WS00713_F13	AT4G11385.1 | Symbols: | unknown protein | chr4:6927082-6927673 REVERSE	144	8.7e-07	30	0.733333
6	87.891	124	2	-0.181	0.064	5.993	3685	WS00728_H03	AT4G11385.1 | Symbols: | unknown protein | chr4:6927082-6927673 REVERSE	144	2.6e-05	22	0.863636
6	87.891	124	2	-0.239	0.041	4.525	19014	WS0074_M24	AT4G11385.1 | Symbols: | unknown protein | chr4:6927082-6927673 REVERSE	144	0.00019	72	0.402778
6	87.891	124	2	0.203	0.035	3.942	3574	WS0078_N12	AT4G11385.1 | Symbols: | unknown protein | chr4:6927082-6927673 REVERSE	144	0.72	22	0.681818
6	87.891	124	2	0.187	0.042	4.05	1833	WS00817_H16	AT4G11385.1 | Symbols: | unknown protein | chr4:6927082-6927673 REVERSE	144	0.58	23	0.695652
6	87.891	124	2	-0.232	0.049	5.141	11059	WS00821_J20	AT4G11385.1 | Symbols: | unknown protein | chr4:6927082-6927673 REVERSE	144	6.7e-05	30	0.666667
6	87.891	124	2	-0.26	0.068	6.684	9578	WS0087_H14	AT4G11385.1 | Symbols: | unknown protein | chr4:6927082-6927673 REVERSE	144	1.4e-06	23	0.913043
6	87.891	124	2	0.271	0.072	9.016	15238	WS00911_D19	AT4G11385.1 | Symbols: | unknown protein | chr4:6927082-6927673 REVERSE	144	2.6e-07	37	0.648649
6	87.891	124	2	-0.214	0.051	5.499	17087	WS00913_H14	AT4G11385.1 | Symbols: | unknown protein | chr4:6927082-6927673 REVERSE	144	0.0083	19	0.789474
6	87.891	124	2	-0.194	0.044	4.053	4095	WS0092_G19	AT4G11385.1 | Symbols: | unknown protein | chr4:6927082-6927673 REVERSE	144	0.00062	27	0.777778
6	87.891	124	2	-0.161	0.043	4.333	7712	WS00920_H10	AT4G11385.1 | Symbols: | unknown protein | chr4:6927082-6927673 REVERSE	144	2.7	16	0.875
6	87.891	124	2	-0.194	0.056	5.926	13674	WS00921_K10	AT4G11385.1 | Symbols: | unknown protein | chr4:6927082-6927673 REVERSE	144	0.0018	20	0.95
6	87.891	124	2	-0.147	0.038	4.112	19579	WS00922_E22	AT4G11385.1 | Symbols: | unknown protein | chr4:6927082-6927673 REVERSE	144	0.0084	18	1
6	87.891	124	2	0.166	0.07	5.538	15762	WS00931_F10	AT4G11385.1 | Symbols: | unknown protein | chr4:6927082-6927673 REVERSE	144	1.1e-06	27	0.814815
6	87.891	124	2	-0.282	0.083	6.647	5573	WS0094_L07	AT4G11385.1 | Symbols: | unknown protein | chr4:6927082-6927673 REVERSE	144	4.2e-07	38	0.631579
6	87.891	124	2	-0.32	0.093	9.963	18959	WS0099_K15	AT4G11385.1 | Symbols: | unknown protein | chr4:6927082-6927673 REVERSE	144	4.5	19	0.736842
6	87.891	124	2	-0.229	0.042	4.656	11151	WS01018_A10	AT4G11385.1 | Symbols: | unknown protein | chr4:6927082-6927673 REVERSE	144	0.59	22	0.681818
6	87.891	124	2	0.307	0.097	11.212	1750	WS01029_H08	AT4G11385.1 | Symbols: | unknown protein | chr4:6927082-6927673 REVERSE	144	0.0014	26	0.730769
6	87.891	124	2	-0.192	0.043	4.556	9952	WS01035_A05	AT4G11385.1 | Symbols: | unknown protein | chr4:6927082-6927673 REVERSE	144	0.0015	19	1
6	87.891	124	2	0.21	0.051	4.855	1192	WS00932_M18	AT4G11430.1 | Symbols: | hydroxyproline-rich glycoprotein family protein | chr4:6952794-6954237 FORWARD	220	0.4	29	0.517241
6	87.891	124	2	0.253	0.059	5.929	3485	WS0048_G23	AT4G11650.1 | Symbols: ATOSM34 | ATOSM34 (OSMOTIN 34) | chr4:7025121-7026107 REVERSE	245	2.4e-52	157	0.592357
6	87.891	124	2	-0.304	0.067	7.235	9383	WS0071_O10	AT4G11680.1 | Symbols: | zinc finger (C3HC4-type RING finger) family protein | chr4:7053731-7055510 REVERSE	391	8.1	61	0.360656
6	87.891	124	2	0.238	0.043	4.441	12021	WS00925_N03	AT4G12050.1 | Symbols: | DNA-binding protein-related | chr4:7220133-7221152 REVERSE	340	0.0045	57	0.421053
6	87.891	124	2	-0.24	0.049	6.259	7775	WS00716_E07	AT4G12570.1 | Symbols: UPL5 | UPL5 (UBIQUITIN PROTEIN LIGASE 5); ubiquitin-protein ligase | chr4:7445582-7448816 FORWARD	874	0.0019	38	0.447368
6	87.891	124	2	-0.201	0.043	4.581	9107	WS0058_C21	AT4G12710.1 | Symbols: | armadillo/beta-catenin repeat family protein | chr4:7485037-7486730 REVERSE	403	2.6e-13	105	0.466667
6	87.891	124	2	0.264	0.103	8.707	16967	WS0107_C03	AT4G12860.1 | Symbols: UNE14 | UNE14 (unfertilized embryo sac 14); calcium ion binding | chr4:7538442-7538900 REVERSE	153	3.6e-17	115	0.356522
6	87.891	124	2	-0.159	0.044	4.782	13255	WS0011_J11	AT4G13010.1 | Symbols: | oxidoreductase, zinc-binding dehydrogenase family protein | chr4:7600679-7602564 FORWARD	330	1.6e-53	147	0.687075
6	87.891	124	2	0.242	0.051	5.575	14075	WS00813_F03	AT4G13095.1 | Symbols: LCR37 | LCR37 (Low-molecular-weight cysteine-rich 37) | chr4:7634990-7635480 FORWARD	78	3.9	50	0.36
6	87.891	124	2	0.213	0.034	4.296	17817	WS00730_B14	AT4G13142.1 | Symbols: | similar to unnamed protein product [Vitis vinifera] (GB:CAO46123.1) | chr4:7651255-7651377 REVERSE	41	7.8	30	0.3
6	87.891	124	2	-0.218	0.046	4.72	11296	WS01030_N13	AT4G13615.1 | Symbols: | four F5 protein-related / 4F5 protein-related | chr4:7924349-7925013 FORWARD	72	0.7	55	0.290909
6	87.891	124	2	0.217	0.061	5.716	21296	WS00916_E05	AT4G13660.1 | Symbols: | pinoresinol-lariciresinol reductase, putative | chr4:7946279-7948248 FORWARD	318	4.1e-32	145	0.489655
6	87.891	124	2	-0.206	0.048	4.521	18962	WS0099_P23	AT4G13870.1 | Symbols: WRNEXO, ATWRNEXO, WEX, ATWEX | WRNEXO (WERNER SYNDROME-LIKE EXONUCLEASE); 3'-5' exonuclease/ nucleic acid binding / protein binding | chr4:8023559-8025538 REVERSE	286	3e-20	160	0.33125
6	87.891	124	2	-0.21	0.046	4.192	548	WS00929_I11	AT4G14110.1 | Symbols: CSN8, FUS7, EMB143, COP9 | COP9 (CONSTITUTIVE PHOTOMORPHOGENIC 9) | chr4:8133044-8134862 REVERSE	198	1.6e-58	173	0.566474
6	87.891	124	2	-0.199	0.043	4.251	7578	WS0076_B13	AT4G14890.1 | Symbols: | ferredoxin family protein | chr4:8520882-8521346 FORWARD	155	2.5e-16	50	0.78
6	87.891	124	2	-0.202	0.049	5.454	11100	WS00924_H05	AT4G15545.1 | Symbols: | similar to unknown protein [Arabidopsis thaliana] (TAIR:AT1G16520.1); similar to unnamed protein product [Vitis vinifera] (GB:CAO71054.1); contains InterPro domain Paired amphipathic helix; (InterPro:IPR003822) | chr4:8875930-8877565 FORWARD	338	1.9e-34	173	0.468208
6	87.891	124	2	0.289	0.06	7.348	11927	WS0019_O06	AT4G15850.1 | Symbols: ATRH1 | ATRH1 (Arabidopsis thaliana RNA helicase 1); ATP-dependent helicase | chr4:9001471-9004549 FORWARD	513	0.00014	48	0.479167
6	87.891	124	2	-0.257	0.054	6.546	11057	WS00821_H13	AT4G16015.1 | Symbols: | DC1 domain-containing protein | chr4:9073214-9074821 FORWARD	536	0.062	70	0.4
6	87.891	124	2	-0.17	0.034	3.888	1681	WS00829_P23	AT4G16140.1 | Symbols: | proline-rich family protein | chr4:9129058-9129552 FORWARD	165	1.6	89	0.314607
6	87.891	124	2	0.182	0.049	5.212	3302	WS0094_H24	AT4G16380.1 | Symbols: | metal ion binding | chr4:9254659-9255324 FORWARD	38	7.3	18	0.5
6	87.891	124	2	0.279	0.053	6.165	17965	WS0268_F09	AT4G16420.2 | Symbols: PRZ1, ADA2B | ADA2B (PROPORZ1); DNA binding / transcription factor | chr4:9262828-9265798 REVERSE	484	1.5e-26	120	0.508333
6	87.891	124	2	0.216	0.06	6.301	6783	WS00833_N19	AT4G16563.1 | Symbols: | aspartyl protease family protein | chr4:9329955-9331454 REVERSE	500	0.42	85	0.282353
6	87.891	124	2	0.252	0.051	6.834	10165	WS0037_K04	AT4G16720.1 | Symbols: | 60S ribosomal protein L15 (RPL15A) | chr4:9400178-9401337 REVERSE	205	4.7e-55	77	0.792208
6	87.891	124	2	-0.272	0.048	5.508	9384	WS0072_A14	AT4G16730.1 | Symbols: | lyase/ magnesium ion binding | chr4:9403141-9406025 FORWARD	540	1.2e-07	60	0.4
6	87.891	124	2	0.261	0.066	6.218	15849	WS00823_N17	AT4G16830.3 | Symbols: | nuclear RNA-binding protein (RGGA) | chr4:9470671-9472327 FORWARD	346	2.1e-37	168	0.589286
6	87.891	124	2	0.203	0.034	3.859	5517	WS00818_H15	AT4G16855.1 | Symbols: | unknown protein | chr4:9482389-9482526 FORWARD	46	0.45	15	0.533333
6	87.891	124	2	-0.204	0.042	4.004	504	WS0089_H19	AT4G17331.1 | Symbols: | unknown protein | chr4:9694659-9694796 REVERSE	46	3.9	19	0.473684
6	87.891	124	2	-0.173	0.038	4.558	20051	WS00921_D02	AT4G17430.1 | Symbols: | similar to hypothetical protein 31.t00055 [Brassica oleracea] (GB:ABD65093.1) | chr4:9725213-9726813 REVERSE	508	2.3e-45	189	0.507937
6	87.891	124	2	-0.221	0.068	6.969	17780	WS00715_E04	AT4G17453.1 | Symbols: | unknown protein | chr4:9738070-9738285 REVERSE	72	1.5	51	0.294118
6	87.891	124	2	-0.195	0.042	4.537	13203	WS01017_G10	AT4G17540.1 | Symbols: | similar to hypothetical protein OsI_033497 [Oryza sativa (indica cultivar-group)] (GB:EAY79538.1); similar to Os10g0563400 [Oryza sativa (japonica cultivar-group)] (GB:NP_001065401.1) | chr4:9775995-9777778 FORWARD	295	1.6e-12	78	0.410256
6	87.891	124	2	0.225	0.043	5.266	1101	WS00925_O11	AT4G17940.1 | Symbols: | binding | chr4:9965799-9966790 FORWARD	275	7.3e-26	93	0.526882
6	87.891	124	2	-0.223	0.052	5.308	12205	WS01031_A01	AT4G18170.1 | Symbols: ATWRKY28, WRKY28 | WRKY28 (WRKY DNA-binding protein 28); transcription factor | chr4:10061519-10062702 FORWARD	319	0.043	47	0.382979
6	87.891	124	2	0.22	0.056	7.678	4933	WS00916_N11	AT4G18910.1 | Symbols: NIP1;2, NLM2 | NIP1;2/NLM2 (NOD26-like intrinsic protein 1;2); water channel | chr4:10366222-10368190 FORWARD	295	7.9e-11	114	0.350877
6	87.891	124	2	0.232	0.045	4.236	1117	WS01015_N11	AT4G19050.1 | Symbols: | mob1/phocein family protein | chr4:10438224-10443797 REVERSE	1406	0.014	46	0.391304
6	87.891	124	2	-0.24	0.038	4.225	10644	WS01014_D17	AT4G19200.1 | Symbols: | proline-rich family protein | chr4:10499288-10500401 FORWARD	180	0.004	105	0.32381
6	87.891	124	2	0.149	0.037	3.915	10012	WS01013_K01	AT4G19510.1 | Symbols: | disease resistance protein (TIR-NBS-LRR class), putative | chr4:10633815-10637851 FORWARD	1050	1.5e-09	82	0.378049
6	87.891	124	2	0.207	0.03	4.035	12258	WS0261_N13	AT4G19750.1 | Symbols: | glycosyl hydrolase family 18 protein | chr4:10745692-10747137 REVERSE	363	4.9	67	0.373134
6	87.891	124	2	-0.222	0.063	7.506	9244	WS0105_P19	AT4G20000.1 | Symbols: | VQ motif-containing protein | chr4:10838377-10839003 FORWARD	209	3.1	70	0.3
6	87.891	124	2	-0.179	0.039	4.091	15188	WS0266_P14	AT4G20440.1 | Symbols: SMB | SMB | chr4:11022854-11023627 REVERSE	258	4.3e-05	90	0.411111
6	87.891	124	2	0.255	0.076	7.001	9967	WS0073_C10	AT4G20780.1 | Symbols: | calcium-binding protein, putative | chr4:11133320-11133895 REVERSE	192	2.8e-17	72	0.583333
6	87.891	124	2	0.213	0.059	6.055	939	WS00815_K08	AT4G20780.1 | Symbols: | calcium-binding protein, putative | chr4:11133320-11133895 REVERSE	192	1.2e-16	65	0.630769
6	87.891	124	2	0.177	0.04	4.869	2363	WS0014_N09	AT4G20990.1 | Symbols: | carbonic anhydrase family protein | chr4:11219783-11221137 FORWARD	268	3.3e-23	93	0.55914
6	87.891	124	2	0.287	0.07	6.566	20596	WS00836_E05	AT4G21020.1 | Symbols: | late embryogenesis abundant domain-containing protein / LEA domain-containing protein | chr4:11228274-11229403 FORWARD	267	0.14	101	0.257426
6	87.891	124	2	0.219	0.039	4.341	4631	WS0104_P15	AT4G21220.1 | Symbols: | bacterial transferase hexapeptide repeat-containing protein | chr4:11316988-11319077 REVERSE	305	3.1e-34	82	0.792683
6	87.891	124	2	0.21	0.05	5.077	15290	WS00930_L08	AT4G21280.1 | Symbols: PSBQ, PSBQA, PSBQ-1 | PSBQ/PSBQ-1/PSBQA; calcium ion binding | chr4:11334456-11335597 FORWARD	224	1.3e-49	159	0.641509
6	87.891	124	2	-0.345	0.08	8.746	9400	WS01036_A19	AT4G21910.1 | Symbols: | MATE efflux family protein | chr4:11625754-11630976 REVERSE	508	1e-14	60	0.566667
6	87.891	124	2	-0.266	0.08	8.914	5630	WS0058_L16	AT4G22530.1 | Symbols: | embryo-abundant protein-related | chr4:11859258-11860140 REVERSE	262	1.3e-11	91	0.395604
6	87.891	124	2	0.214	0.065	6.251	17391	WS00819_M23	AT4G22530.1 | Symbols: | embryo-abundant protein-related | chr4:11859258-11860140 REVERSE	262	2.7e-44	195	0.482051
6	87.891	124	2	0.214	0.035	3.947	1272	WS0262_F02	AT4G22710.1 | Symbols: CYP706A2 | CYP706A2 (cytochrome P450, family 706, subfamily A, polypeptide 2); oxygen binding | chr4:11935049-11936629 FORWARD	527	9.7e-17	97	0.484536
6	87.891	124	2	-0.18	0.036	4.116	11808	WS0101_B16	AT4G23103.1 | Symbols: | unknown protein | chr4:12108581-12108745 REVERSE	55	6	14	0.642857
6	87.891	124	2	-0.204	0.041	4.405	13062	WS01030_B14	AT4G23160.1 | Symbols: | protein kinase family protein | chr4:12129496-12134097 FORWARD	1263	1.3e-34	203	0.339901
6	87.891	124	2	-0.259	0.047	5.278	9554	WS01013_G01	AT4G23340.2 | Symbols: | oxidoreductase, 2OG-Fe(II) oxygenase family protein | chr4:12195729-12196349 REVERSE	207	4.2e-23	125	0.416
6	87.891	124	2	-0.356	0.146	13.467	7785	WS0089_E12	AT4G23496.1 | Symbols: SP1L5 | SP1L5 (SPIRAL1-LIKE5) | chr4:12257924-12258307 REVERSE	100	2.3e-22	101	0.574257
6	87.891	124	2	-0.226	0.034	4.071	11039	WS0094_L16	AT4G23950.1 | Symbols: | similar to unknown protein [Arabidopsis thaliana] (TAIR:AT1G22882.1); similar to hypothetical protein [Vitis vinifera] (GB:CAN68972.1); contains InterPro domain Sad1/UNC-like, C-terminal (InterPro:IPR012919); contains InterPro domain Galactose-binding like (InterPro:IPR008979) | chr4:12442563-12444340 FORWARD	456	0.00036	93	0.311828
6	87.891	124	2	0.213	0.05	5.707	19125	WS00713_K01	AT4G24130.1 | Symbols: | similar to unknown protein [Arabidopsis thaliana] (TAIR:AT1G56580.1); similar to unnamed protein product [Vitis vinifera] (GB:CAO62919.1); contains InterPro domain Protein of unknown function DUF538 (InterPro:IPR007493) | chr4:12527871-12528433 FORWARD	158	1.1e-40	149	0.550336
6	87.891	124	2	0.218	0.053	4.713	12345	WS0063_O09	AT4G24290.1 | Symbols: | similar to NSL1 (NECROTIC SPOTTED LESIONS 1) [Arabidopsis thaliana] (TAIR:AT1G28380.1); similar to unnamed protein product [Vitis vinifera] (GB:CAO46862.1); contains InterPro domain Membrane attack complex component/perforin/complement C9 (InterPro:IPR001862) | chr4:12594866-12596600 FORWARD	351	4.9e-68	204	0.647059
6	87.891	124	2	0.252	0.057	6.783	2746	WS00817_G05	AT4G24340.1 | Symbols: | phosphorylase family protein | chr4:12607485-12609158 FORWARD	339	3.2e-32	134	0.507463
6	87.891	124	2	-0.248	0.067	5.029	20912	WS02612_H02	AT4G24530.1 | Symbols: | similar to unknown protein [Arabidopsis thaliana] (TAIR:AT5G65470.1); similar to unnamed protein product [Vitis vinifera] (GB:CAO61608.1); similar to expressed protein [Prunus persica] (GB:ABJ96379.1); similar to hypothetical protein [Vitis vinifera] (GB:CAN78778.1); contains InterPro domain Protein of unknown function DUF246, plant (InterPro:IPR004348) | chr4:12667434-12…	520	1.3e-35	96	0.729167
6	87.891	124	2	0.203	0.033	4.307	6111	IS0013_C08	AT4G24690.1 | Symbols: | ubiquitin-associated (UBA)/TS-N domain-containing protein / octicosapeptide/Phox/Bemp1 (PB1) domain-containing protein | chr4:12741201-12744212 FORWARD	705	4.9e-32	153	0.48366
6	87.891	124	2	0.245	0.048	5.242	15788	WS00931_N02	AT4G25000.1 | Symbols: ATAMY1, AMY1 | AMY1/ATAMY1 (ALPHA-AMYLASE-LIKE); alpha-amylase | chr4:12852119-12853835 REVERSE	424	6.3e-59	205	0.57561
6	87.891	124	2	0.205	0.047	4.11	15392	WS0076_P12	AT4G25050.1 | Symbols: ACP4 | ACP4 (ACYL CARRIER PROTEIN 4) | chr4:12870188-12871034 FORWARD	138	2.9e-22	143	0.48951
6	87.891	124	2	0.217	0.1	8.633	1428	WS0064_K01	AT4G25200.1 | Symbols: ATHSP23.6-MITO | ATHSP23.6-MITO (MITOCHONDRION-LOCALIZED SMALL HEAT SHOCK PROTEIN 23.6) | chr4:12917099-12917868 FORWARD	211	4.6e-24	188	0.37234
6	87.891	124	2	0.217	0.05	5.387	13722	WS0106_N19	AT4G25210.1 | Symbols: | transcription regulator | chr4:12918456-12919562 FORWARD	369	1.2	102	0.303922
6	87.891	124	2	-0.355	0.113	13.827	15857	WS00918_A23	AT4G25280.1 | Symbols: | adenylate kinase family protein | chr4:12939078-12940733 REVERSE	250	2	66	0.287879
6	87.891	124	2	-0.237	0.057	5.917	11331	WS00920_F01	AT4G25370.1 | Symbols: | Clp amino terminal domain-containing protein | chr4:12972757-12974590 FORWARD	239	2.5	90	0.288889
6	87.891	124	2	-0.178	0.044	4.263	3692	WS00928_L05	AT4G25400.1 | Symbols: | basix helix-loop-helix (bHLH) family protein | chr4:12981305-12982345 FORWARD	164	1.4e-15	150	0.34
6	87.891	124	2	0.222	0.027	3.945	1025	WS00940_J01	AT4G25540.1 | Symbols: ATMSH3, MSH3 | MSH3 (ARABIDOPSIS HOMOLOG OF DNA MISMATCH REPAIR PROTEIN MSH3) | chr4:13042709-13048124 REVERSE	1082	1.4e-17	48	0.666667
6	87.891	124	2	0.242	0.041	5.104	19879	WS00912_D04	AT4G25672.1 | Symbols: CPuORF12 | CPuORF12 (Conserved peptide upstream open reading frame 12) | chr4:13086078-13086236 REVERSE	53	0.45	43	0.348837
6	87.891	124	2	0.192	0.043	4.131	14562	WS01013_H16	AT4G25672.1 | Symbols: CPuORF12 | CPuORF12 (Conserved peptide upstream open reading frame 12) | chr4:13086078-13086236 REVERSE	53	6.2	25	0.44
6	87.891	124	2	-0.188	0.04	3.93	14588	WS00814_P17	AT4G25692.1 | Symbols: CPuORF13 | CPuORF13 (Conserved peptide upstream open reading frame 13) | chr4:13091081-13091248 REVERSE	56	4.6	25	0.4
6	87.891	124	2	0.263	0.053	6.365	14645	WS00112_N12	AT4G25700.1 | Symbols: B1, CHY1, BETA-OHASE 1 | BETA-OHASE 1 (BETA-HYDROXYLASE 1); beta-carotene hydroxylase | chr4:13094151-13095875 REVERSE	311	5.2e-16	50	0.74
6	87.891	124	2	0.201	0.036	4.919	10464	WS0092_E23	AT4G25740.1 | Symbols: | 40S ribosomal protein S10 (RPS10A) | chr4:13107497-13108760 REVERSE	178	2e-32	161	0.503106
6	87.891	124	2	-0.287	0.069	6.849	9843	WS01025_B08	AT4G26320.1 | Symbols: AGP13 | AGP13 (ARABINOGALACTAN PROTEIN 13) | chr4:13317244-13317423 REVERSE	60	0.099	21	0.52381
6	87.891	124	2	-0.219	0.059	5.826	5623	WS0264_F04	AT4G26470.1 | Symbols: | calcium ion binding | chr4:13371385-13372351 FORWARD	232	7.1e-12	55	0.490909
6	87.891	124	2	-0.316	0.089	10.634	9217	WS00940_P12	AT4G26570.1 | Symbols: CBL3 | ATCBL3 (CALCINEURIN B-LIKE 3) | chr4:13408614-13410004 REVERSE	227	1.4e-69	149	0.852349
6	87.891	124	2	0.24	0.051	5.014	21582	IS0012_O15	AT4G26710.1 | Symbols: | ATP synthase subunit H family protein | chr4:13468711-13469674 FORWARD	71	1.8	28	0.392857
6	87.891	124	2	0.191	0.039	4.196	16248	WS00910_A19	AT4G26720.1 | Symbols: EP124, PPX-1, EP129, PPX1 | PPX1 (protein phosphatase x-1); protein serine/threonine phosphatase | chr4:13470403-13472160 REVERSE	306	1.8e-09	40	0.75
6	87.891	124	2	0.264	0.064	7.593	15578	WS0017_G21	AT4G26740.1 | Symbols: ATS1 | ATS1 (ARABIDOPSIS THALIANA SEED GENE 1); calcium ion binding | chr4:13473797-13475284 REVERSE	246	4.2e-30	114	0.552632
6	87.891	124	2	0.198	0.054	5.901	8445	WS00720_E21	AT4G26790.1 | Symbols: | GDSL-motif lipase/hydrolase family protein | chr4:13487865-13489155 FORWARD	352	3.2e-70	248	0.475806
6	87.891	124	2	0.168	0.043	4.205	15405	WS01029_I23	AT4G26880.1 | Symbols: | stigma-specific Stig1 family protein | chr4:13508271-13508729 REVERSE	153	6.5	103	0.281553
6	87.891	124	2	-0.22	0.042	4.312	19549	WS02613_E17	AT4G27020.1 | Symbols: | similar to unknown protein [Arabidopsis thaliana] (TAIR:AT1G70160.1); similar to unknown protein [Arabidopsis thaliana] (TAIR:AT5G54870.1); similar to unknown protein [Oryza sativa (japonica cultivar-group)] (GB:BAD53001.1); similar to unnamed protein product [Vitis vinifera] (GB:CAO38981.1); similar to unknown protein [Oryza sativa (japonica cultivar-group)] (GB:BAB89049…	524	6.7e-87	191	0.774869
6	87.891	124	2	0.235	0.086	9.164	17129	WS00931_K02	AT4G27090.1 | Symbols: | 60S ribosomal protein L14 (RPL14B) | chr4:13594110-13595193 REVERSE	135	2.5e-16	138	0.347826
6	87.891	124	2	-0.268	0.05	6.788	8004	WS0038_G20	AT4G27270.1 | Symbols: | quinone reductase family protein | chr4:13661464-13663249 REVERSE	206	1.2e-46	101	0.90099
6	87.891	124	2	0.229	0.047	5.575	11569	WS01019_L17	AT4G27500.1 | Symbols: PPI1 | PPI1 (PROTON PUMP INTERACTOR 1) | chr4:13743620-13745906 FORWARD	613	3.7e-10	92	0.434783
6	87.891	124	2	-0.212	0.038	3.9	8197	WS0057_P01	AT4G27654.1 | Symbols: | unknown protein | chr4:13811842-13812045 FORWARD	68	7.8	53	0.320755
6	87.891	124	2	0.193	0.034	3.935	1868	WS0063_G17	AT4G27670.1 | Symbols: HSP21 | HSP21 (HEAT SHOCK PROTEIN 21) | chr4:13819054-13819901 REVERSE	228	7.2e-51	164	0.646341
6	87.891	124	2	0.328	0.096	9.233	14236	WS0107_A04	AT4G28220.1 | Symbols: NDB1 | NDB1 (NAD(P)H DEHYDROGENASE B1); NADH dehydrogenase/ disulfide oxidoreductase | chr4:13993084-13995657 FORWARD	572	4.5e-14	39	0.846154
6	87.891	124	2	0.243	0.073	6.422	7532	WS00937_E11	AT4G28405.1 | Symbols: | Expressed protein | chr4:14050585-14050800 REVERSE	72	3.6	26	0.384615
6	87.891	124	2	0.323	0.09	8.873	15656	WS0031_E01	AT4G29103.1 | Symbols: | unknown protein | chr4:14346294-14346506 REVERSE	71	0.078	55	0.327273
6	87.891	124	2	-0.22	0.044	4.218	8157	WS00938_L09	AT4G29230.1 | Symbols: ANAC075 | ANAC075 (Arabidopsis NAC domain containing protein 75); transcription factor | chr4:14410344-14414962 FORWARD	499	2.6e-56	129	0.775194
6	87.891	124	2	0.235	0.038	4.159	16786	WS00820_J16	AT4G29520.1 | Symbols: | similar to unnamed protein product [Vitis vinifera] (GB:CAO65389.1); contains InterPro domain Saposin B (InterPro:IPR008139) | chr4:14494062-14495663 REVERSE	307	5.7	90	0.266667
6	87.891	124	2	-0.263	0.066	5.61	9695	WS01016_J22	AT4G29860.1 | Symbols: EMB2757, TAN | EMB2757/TAN (EMBRYO DEFECTIVE 2757); nucleotide binding | chr4:14603302-14605710 REVERSE	387	1.8e-47	143	0.608392
6	87.891	124	2	0.194	0.052	5.542	4843	WS00931_I07	AT4G29905.1 | Symbols: | similar to unknown protein [Arabidopsis thaliana] (TAIR:AT5G57123.1); similar to hypothetical protein MtrDRAFT_AC148819g4v2 [Medicago truncatula] (GB:ABD28467.1); contains domain Glucocorticoid receptor-like (DNA-binding domain) (SSF57716) | chr4:14627233-14627436 REVERSE	68	2	43	0.302326
6	87.891	124	2	-0.227	0.042	4.455	5760	WS01036_E21	AT4G29905.1 | Symbols: | similar to unknown protein [Arabidopsis thaliana] (TAIR:AT5G57123.1); similar to hypothetical protein MtrDRAFT_AC148819g4v2 [Medicago truncatula] (GB:ABD28467.1); contains domain Glucocorticoid receptor-like (DNA-binding domain) (SSF57716) | chr4:14627233-14627436 REVERSE	68	6	18	0.5
6	87.891	124	2	0.268	0.054	6.196	17410	WS0018_O20	AT4G30200.1 | Symbols: | similar to VIN3 (VERNALIZATION INSENSITIVE 3), protein binding / zinc ion binding [Arabidopsis thaliana] (TAIR:AT5G57380.1); similar to unnamed protein product [Vitis vinifera] (GB:CAO43227.1); contains InterPro domain Fibronectin, type III-like fold (InterPro:IPR008957); contains InterPro domain Fibronectin, type III (InterPro:IPR003961) | chr4:14786858-14789109 REVERSE	686	2.6e-35	168	0.422619
6	87.891	124	2	0.291	0.067	8.314	15794	WS0052_N03	AT4G30220.1 | Symbols: RUXF | RUXF (SMALL NUCLEAR RIBONUCLEOPROTEIN F) | chr4:14803106-14804265 REVERSE	89	2.1e-37	84	0.857143
6	87.891	124	2	-0.191	0.032	3.91	11374	WS0093_G03	AT4G30260.1 | Symbols: | integral membrane Yip1 family protein | chr4:14816896-14818728 REVERSE	281	1.6e-62	142	0.838028
6	87.891	124	2	0.176	0.038	3.886	4257	WS0109_G04	AT4G30270.1 | Symbols: MERI-5, SEN4, MERI5B | MERI5B (MERISTEM-5); hydrolase, acting on glycosyl bonds / xyloglucan:xyloglucosyl transferase | chr4:14819451-14820454 REVERSE	270	0.00096	35	0.542857
6	87.891	124	2	0.27	0.081	8.366	6244	WS00721_H20	AT4G30700.1 | Symbols: | pentatricopeptide (PPR) repeat-containing protein | chr4:14962623-14965001 REVERSE	793	1.3e-33	106	0.650943
6	87.891	124	2	-0.248	0.075	6.566	4049	WS00920_E02	AT4G30790.1 | Symbols: | similar to protein transport protein-related [Arabidopsis thaliana] (TAIR:AT4G27595.1); similar to unnamed protein product [Vitis vinifera] (GB:CAO66620.1); similar to hypothetical protein OsI_005961 [Oryza sativa (indica cultivar-group)] (GB:EAY84728.1); similar to hypothetical protein [Vitis vinifera] (GB:CAN78826.1); contains domain SSF54236 (SSF54236) | chr4:14993389-…	1149	5.5e-40	120	0.6
6	87.891	124	2	0.193	0.037	4.265	18266	WS0102_O01	AT4G31330.1 | Symbols: | similar to unknown protein [Arabidopsis thaliana] (TAIR:AT5G10580.1); similar to hypothetical protein [Vitis vinifera] (GB:CAN79714.1); contains InterPro domain Protein of unknown function DUF599 (InterPro:IPR006747) | chr4:15202360-15203157 FORWARD	240	1.5e-41	167	0.562874
6	87.891	124	2	-0.261	0.054	6.174	7958	WS00911_D17	AT4G31460.1 | Symbols: | ribosomal protein L28 family protein | chr4:15259779-15260853 REVERSE	213	7.2e-06	76	0.381579
6	87.891	124	2	0.214	0.039	4.245	3645	WS00712_F08	AT4G31700.1 | Symbols: RPS6 | RPS6 (RIBOSOMAL PROTEIN S6); structural constituent of ribosome | chr4:15346312-15347720 REVERSE	251	1.3e-67	167	0.838323
6	87.891	124	2	-0.247	0.057	6.883	12709	WS0093_I04	AT4G31720.2 | Symbols: TAF10, STG1, TAFII15 | TAFII15 (SALT TOLERANCE DURING GERMINATION 1); transcription factor | chr4:15354229-15355710 REVERSE	135	2.9e-31	96	0.697917
6	87.891	124	2	-0.254	0.079	6.716	20699	WS00926_L12	AT4G31750.1 | Symbols: | protein phosphatase 2C, putative / PP2C, putative | chr4:15364663-15367213 REVERSE	312	3.3e-30	84	0.761905
6	87.891	124	2	-0.329	0.104	10.276	8216	WS00814_O03	AT4G32260.1 | Symbols: | ATP synthase family | chr4:15573865-15574592 REVERSE	220	6.9	65	0.323077
6	87.891	124	2	-0.201	0.067	5.466	3199	WS01017_I14	AT4G32551.1 | Symbols: RON2, LUG | LUG (LEUNIG) | chr4:15707869-15713365 FORWARD	932	2.7e-22	79	0.607595
6	87.891	124	2	-0.165	0.04	4.501	1953	WS00925_J20	AT4G32690.1 | Symbols: GLB3 | GLB3 (2-on-2 hemoglobin like gene 3) | chr4:15765491-15766867 FORWARD	176	8.3e-57	143	0.741259
6	87.891	124	2	-0.248	0.05	5.54	20974	WS0062_F21	AT4G33300.1 | Symbols: ADR1-L1 | ADR1-L1 (ADR1-LIKE 1); ATP binding / protein binding | chr4:16051166-16054009 REVERSE	817	8.6e-15	96	0.416667
6	87.891	124	2	0.281	0.069	7.107	8776	WS00110_N03	AT4G33510.1 | Symbols: DHS2 | DHS2 (3-DEOXY-D-ARABINO-HEPTULOSONATE 7-PHOSPHATE SYNTHASE); 3-deoxy-7-phosphoheptulonate synthase | chr4:16116499-16118552 FORWARD	508	3e-36	91	0.813187
6	87.891	124	2	-0.316	0.117	12.539	15042	WS01017_P19	AT4G33625.2 | Symbols: | similar to hypothetical protein MtrDRAFT_AC148971g6v2 [Medicago truncatula] (GB:ABD28544.1) | chr4:16153117-16154546 REVERSE	200	8.4	62	0.354839
6	87.891	124	2	-0.248	0.079	7.899	19002	WS01027_P11	AT4G33640.1 | Symbols: | similar to Os03g0690000 [Oryza sativa (japonica cultivar-group)] (GB:NP_001050950.1); similar to Protein C6orf115, putative [Medicago truncatula] (GB:ABD28547.2); contains domain PD022054 (PD022054); contains domain PTHR22739 (PTHR22739) | chr4:16159730-16160214 REVERSE	96	1.3e-28	96	0.666667
6	87.891	124	2	0.272	0.055	7.112	10247	WS0041_C02	AT4G33660.1 | Symbols: | unknown protein | chr4:16167473-16167825 REVERSE	77	1.5	17	0.470588
6	87.891	124	2	0.214	0.031	3.917	15528	WS0102_I01	AT4G33660.1 | Symbols: | unknown protein | chr4:16167473-16167825 REVERSE	77	1.3e-19	75	0.586667
6	87.891	124	2	0.248	0.046	4.477	15996	WS0091_O08	AT4G33720.1 | Symbols: | pathogenesis-related protein, putative | chr4:16182816-16183307 FORWARD	164	6.3e-20	58	0.655172
6	87.891	124	2	-0.223	0.041	4.058	20855	WS00823_E10	AT4G33810.1 | Symbols: | glycosyl hydrolase family 10 protein | chr4:16213329-16215599 REVERSE	537	9.1	78	0.24359
6	87.891	124	2	0.279	0.047	6.449	14292	WS0031_B01	AT4G34050.1 | Symbols: | caffeoyl-CoA 3-O-methyltransferase, putative | chr4:16310849-16311978 FORWARD	260	1.4e-56	124	0.822581
6	87.891	124	2	0.174	0.051	4.981	11337	WS0261_E15	AT4G34050.1 | Symbols: | caffeoyl-CoA 3-O-methyltransferase, putative | chr4:16310849-16311978 FORWARD	260	4.3e-60	161	0.714286
6	87.891	124	2	-0.236	0.051	5.348	7581	WS0076_D17	AT4G34190.1 | Symbols: SEP1 | SEP1 (STRESS ENHANCED PROTEIN 1) | chr4:16372610-16373515 REVERSE	147	4.9e-20	98	0.489796
6	87.891	124	2	-0.189	0.043	3.92	10722	WS0097_D19	AT4G34290.1 | Symbols: | SWIB complex BAF60b domain-containing protein | chr4:16410887-16412126 FORWARD	145	1.2e-25	82	0.646341
6	87.891	124	2	-0.222	0.051	5.281	7563	WS0099_C01	AT4G34350.1 | Symbols: ISPH, CLB6 | CLB6 (CHLOROPLAST BIOGENESIS 6); 4-hydroxy-3-methylbut-2-en-1-yl diphosphate reductase | chr4:16428685-16431042 REVERSE	467	1.5e-41	108	0.75
6	87.891	124	2	0.27	0.075	7.538	10546	WS0021_E19	AT4G34412.1 | Symbols: | similar to unnamed protein product [Vitis vinifera] (GB:CAO47805.1); contains InterPro domain Kinase binding protein CGI-121 (InterPro:IPR013926) | chr4:16453103-16454519 REVERSE	173	3.1e-34	104	0.701923
6	87.891	124	2	0.177	0.067	5.01	2786	WS00929_B12	AT4G34660.1 | Symbols: | SH3 domain-containing protein 2 (SH3P2) | chr4:16545600-16548299 REVERSE	369	3.7e-54	188	0.595745
6	87.891	124	2	0.174	0.053	4.09	11585	WS0045_P18	AT4G34670.1 | Symbols: | 40S ribosomal protein S3A (RPS3aB) | chr4:16548729-16550227 FORWARD	263	1e-28	96	0.645833
6	87.891	124	2	-0.265	0.056	7.095	7657	WS01031_B06	AT4G34881.1 | Symbols: | unknown protein | chr4:16617897-16618076 FORWARD	60	6.2	65	0.292308
6	87.891	124	2	-0.225	0.045	4.904	7729	WS0093_B09	AT4G34960.1 | Symbols: | peptidyl-prolyl cis-trans isomerase, putative / cyclophilin, putative / rotamase, putative | chr4:16648870-16650651 FORWARD	225	2.3e-45	108	0.787037
6	87.891	124	2	-0.167	0.034	4.284	16461	WS00824_M23	AT4G35020.1 | Symbols: ARAC3, ROP6, RHO1PS, ATROP6 | ARAC3/ATROP6/RHO1PS/ROP6 (rho-related protein from plants 6); GTP binding / GTPase | chr4:16673181-16674545 FORWARD	199	4.2e-39	97	0.85567
6	87.891	124	2	0.255	0.073	6.301	13005	WS0039_D14	AT4G35160.1 | Symbols: | O-methyltransferase family 2 protein | chr4:16730994-16732813 REVERSE	383	1.1e-49	196	0.494898
6	87.891	124	2	0.2	0.04	3.853	12956	WS00723_D18	AT4G35160.1 | Symbols: | O-methyltransferase family 2 protein | chr4:16730994-16732813 REVERSE	383	4.7e-47	205	0.463415
6	87.891	124	2	0.203	0.046	5.065	2807	WS00824_F18	AT4G35220.1 | Symbols: | cyclase family protein | chr4:16752641-16753971 FORWARD	273	1.3e-65	167	0.724551
6	87.891	124	2	0.158	0.04	3.995	4588	WS00945_G23	AT4G35390.1 | Symbols: AGF1 | AGF1 (AT-HOOK PROTEIN OF GA FEEDBACK 1); transcription factor | chr4:16829608-16830507 FORWARD	300	4.8e-22	69	0.681159
6	87.891	124	2	-0.193	0.034	3.862	11287	WS0262_E22	AT4G35450.3 | Symbols: AFT, AKR2A, AKR2 | AKR2 (ANKYRIN REPEAT-CONTAINING PROTEIN 2); protein binding | chr4:16839867-16841764 FORWARD	343	3e-52	163	0.687117
6	87.891	124	2	0.204	0.046	5.237	20639	WS0044_M07	AT4G35470.1 | Symbols: | leucine-rich repeat family protein | chr4:16846536-16848453 FORWARD	550	0.69	52	0.365385
6	87.891	124	2	-0.235	0.052	6.171	11131	WS0084_L10	AT4G36000.1 | Symbols: | pathogenesis-related thaumatin family protein | chr4:17037872-17038716 REVERSE	191	2.4e-11	46	0.608696
6	87.891	124	2	0.238	0.063	5.427	5795	WS00915_K03	AT4G36040.1 | Symbols: | DNAJ heat shock N-terminal domain-containing protein (J11) | chr4:17049711-17050196 REVERSE	162	1.3e-17	109	0.449541
6	87.891	124	2	-0.238	0.053	4.485	13350	WS0023_P05	AT4G36130.1 | Symbols: | 60S ribosomal protein L8 (RPL8C) | chr4:17097616-17098659 FORWARD	259	6.3e-52	105	0.942857
6	87.891	124	2	0.177	0.047	4.674	1633	WS00930_H09	AT4G36268.1 | Symbols: | unknown protein | chr4:17160539-17160709 FORWARD	57	3.5	38	0.342105
6	87.891	124	2	-0.234	0.06	5.533	3862	WS01024_J01	AT4G36360.1 | Symbols: BGAL3 | BGAL3 (beta-galactosidase 3); beta-galactosidase | chr4:17176843-17181146 REVERSE	857	5.3e-23	134	0.425373
6	87.891	124	2	-0.233	0.064	7.097	13986	WS00915_I08	AT4G36400.1 | Symbols: | FAD linked oxidase family protein | chr4:17197268-17200475 FORWARD	560	1.7e-40	174	0.505747
6	87.891	124	2	0.241	0.077	6.249	4718	WS01028_B16	AT4G36430.1 | Symbols: | peroxidase, putative | chr4:17204651-17205920 REVERSE	332	2.6e-62	184	0.690217
6	87.891	124	2	0.237	0.062	5.555	19167	WS01021_L19	AT4G36690.2 | Symbols: ATU2AF65A | ATU2AF65A; RNA binding | chr4:17294595-17297613 REVERSE	543	0.001	133	0.353383
6	87.891	124	2	0.191	0.044	4.444	4229	WS00111_A06	AT4G36810.1 | Symbols: GGPS1 | GGPS1 (GERANYLGERANYL PYROPHOSPHATE SYNTHASE 1); farnesyltranstransferase | chr4:17343517-17344632 FORWARD	372	1.1e-54	183	0.63388
6	87.891	124	2	-0.221	0.04	4.716	7504	WS01024_M17	AT4G37180.1 | Symbols: | myb family transcription factor | chr4:17504642-17506101 FORWARD	357	0.47	47	0.361702
6	87.891	124	2	0.24	0.057	6.142	16728	WS00828_H16	AT4G37820.1 | Symbols: | similar to unknown protein [Arabidopsis thaliana] (TAIR:AT2G22795.1); similar to unnamed protein product [Vitis vinifera] (GB:CAO49845.1) | chr4:17785686-17787284 FORWARD	533	0.00018	129	0.248062
6	87.891	124	2	0.257	0.048	5.807	10784	WS00829_G05	AT4G37890.2 | Symbols: EDA40 | EDA40 (embryo sac development arrest 40); protein binding / ubiquitin-protein ligase/ zinc ion binding | chr4:17812806-17815025 REVERSE	712	3.9e-12	40	0.9
6	87.891	124	2	0.211	0.043	4.218	5490	WS00715_I19	AT4G38040.1 | Symbols: | exostosin family protein | chr4:17867495-17869125 FORWARD	426	1.2e-48	106	0.735849
6	87.891	124	2	-0.24	0.049	5.889	9733	WS01014_F24	AT4G38090.2 | Symbols: | similar to unnamed protein product [Vitis vinifera] (GB:CAO22676.1); contains InterPro domain Protein of unknown function UPF0029, N-terminal (InterPro:IPR001498) | chr4:17883969-17884696 REVERSE	190	0.0016	52	0.423077
6	87.891	124	2	0.131	0.039	4.146	17000	WS0044_K23	AT4G39230.1 | Symbols: | isoflavone reductase, putative | chr4:18266018-18267598 REVERSE	309	1.1e-07	76	0.381579
6	87.891	124	2	-0.168	0.043	4.562	7552	WS00812_H04	AT4G39240.1 | Symbols: | kelch repeat-containing F-box family protein | chr4:18269593-18270720 REVERSE	376	3.2	67	0.343284
6	87.891	124	2	-0.223	0.044	4.496	12357	WS0091_O20	AT4G39460.1 | Symbols: SAMC1, SAMT1 | SAMC1/SAMT1 (S-ADENOSYLMETHIONINE CARRIER 1); S-adenosylmethionine transmembrane transporter/ binding | chr4:18356087-18358590 REVERSE	326	1.2e-23	66	0.787879
6	87.891	124	2	0.176	0.037	4.197	8789	WS0023_F18	AT4G39700.1 | Symbols: | heavy-metal-associated domain-containing protein / copper chaperone (CCH)-related | chr4:18424259-18424900 FORWARD	159	7.6e-47	133	0.699248
6	87.891	124	2	0.253	0.075	6.814	9724	WS0036_E14	AT4G39840.1 | Symbols: | similar to unnamed protein product [Vitis vinifera] (GB:CAO21162.1); similar to unnamed protein product [Vitis vinifera] (GB:CAO48661.1) | chr4:18485262-18486617 FORWARD	452	0.0085	43	0.465116
6	87.891	124	2	-0.189	0.034	4.268	12076	WS00936_H04	AT5G01220.1 | Symbols: SQD2 | SQD2 (SULFOQUINOVOSYLDIACYLGLYCEROL 2); UDP-sulfoquinovose:DAG sulfoquinovosyltransferase/ transferase, transferring glycosyl groups | chr5:86906-89884 REVERSE	511	1.7e-42	128	0.625
6	87.891	124	2	0.333	0.114	13.915	6993	WS0044_N21	AT5G01230.1 | Symbols: | FtsJ-like methyltransferase family protein | chr5:92788-95379 REVERSE	310	4.2	25	0.56
6	87.891	124	2	-0.198	0.04	5.226	12889	WS0037_H19	AT5G01650.1 | Symbols: | macrophage migration inhibitory factor family protein / MIF family protein | chr5:242731-244030 REVERSE	116	5.8e-17	96	0.46875
6	87.891	124	2	-0.191	0.036	4.037	466	WS00922_D21	AT5G01750.2 | Symbols: | Identical to Uncharacterized protein At5g01750 [Arabidopsis Thaliana] (GB:Q9LZX1;GB:Q8LEK9); similar to unknown protein [Arabidopsis thaliana] (TAIR:AT3G11740.1); similar to unnamed protein product [Vitis vinifera] (GB:CAO48825.1); contains InterPro domain Protein of unknown function DUF567 (InterPro:IPR007612) | chr5:290031-291106 FORWARD	218	4.7e-47	199	0.457286
6	87.891	124	2	0.326	0.091	10.033	13290	WS0104_B24	AT5G02190.1 | Symbols: PCS1, ATASP38 | ATASP38/PCS1 (PROMOTION OF CELL SURVIVAL1); aspartic-type endopeptidase/ peptidase | chr5:435320-436681 FORWARD	454	5.2e-27	131	0.458015
6	87.891	124	2	-0.179	0.034	4.02	5912	WS01013_F18	AT5G02380.1 | Symbols: MT2B | MT2B (METALLOTHIONEIN 2B) | chr5:506753-507162 REVERSE	78	8.9e-06	36	0.527778
6	87.891	124	2	0.292	0.08	8.889	6302	WS0079_B06	AT5G02420.1 | Symbols: | similar to unknown protein [Arabidopsis thaliana] (TAIR:AT1G08180.1); similar to hypothetical protein [Vitis vinifera] (GB:CAN68753.1) | chr5:523499-523846 FORWARD	116	8.9e-06	43	0.55814
6	87.891	124	2	-0.188	0.032	3.883	7867	WS00821_C23	AT5G02580.2 | Symbols: | similar to unknown protein [Arabidopsis thaliana] (TAIR:AT3G55240.1); similar to unnamed protein product [Vitis vinifera] (GB:CAO65059.1); contains InterPro domain Conserved hypothetical protein CHP01589, plant (InterPro:IPR006476) | chr5:579963-580290 FORWARD	67	7.2	30	0.266667
6	87.891	124	2	0.231	0.043	4.847	5460	WS00712_F09	AT5G02790.1 | Symbols: | In2-1 protein, putative | chr5:632875-634856 FORWARD	236	2.3e-29	120	0.55
6	87.891	124	2	-0.204	0.042	5.024	698	WS00926_J08	AT5G02820.1 | Symbols: BIN5, RHL2 | RHL2 (ROOT HAIRLESS 2); ATP binding / DNA binding / DNA topoisomerase (ATP-hydrolyzing) | chr5:642656-644121 FORWARD	428	1.4e-88	180	0.916667
6	87.891	124	2	0.174	0.043	4.275	16807	WS00813_M20	AT5G03260.1 | Symbols: LAC11 | LAC11 (laccase 11); copper ion binding / oxidoreductase | chr5:777197-779337 REVERSE	558	2.9e-63	151	0.741722
6	87.891	124	2	0.206	0.051	4.521	15230	WS0043_M12	AT5G03290.1 | Symbols: | isocitrate dehydrogenase, putative / NAD+ isocitrate dehydrogenase, putative | chr5:794042-795938 FORWARD	375	1.7e-26	97	0.628866
6	87.891	124	2	-0.177	0.038	4.291	4053	WS0261_C14	AT5G03455.1 | Symbols: ARATH;CDC25, ACR2, CDC25 | CDC25 | chr5:862591-863948 FORWARD	147	2.7e-42	147	0.585034
6	87.891	124	2	0.165	0.047	5.131	9102	WS00712_F14	AT5G03590.1 | Symbols: | GDSL-motif lipase/hydrolase protein-related | chr5:908562-910148 FORWARD	232	7.9e-13	86	0.372093
6	87.891	124	2	-0.241	0.057	5.276	8084	WS00911_K20	AT5G03610.1 | Symbols: | GDSL-motif lipase/hydrolase family protein | chr5:915649-918325 FORWARD	360	2.3e-29	160	0.39375
6	87.891	124	2	0.201	0.04	4.617	6440	WS0106_K16	AT5G03710.1 | Symbols: | unknown protein | chr5:971106-971626 FORWARD	82	0.15	59	0.271186
6	87.891	124	2	-0.207	0.056	6.13	18501	WS0076_C07	AT5G03720.1 | Symbols: HSFA3, AT-HSFA3 | AT-HSFA3 (Arabidopsis thaliana heat shock transcription factor A3); DNA binding / transcription factor | chr5:971912-973682 REVERSE	413	0.078	78	0.307692
6	87.891	124	2	-0.247	0.045	4.538	11630	WS01028_N22	AT5G03890.1 | Symbols: | similar to unknown protein [Arabidopsis thaliana] (TAIR:AT3G10120.1); similar to hypothetical protein [Vitis vinifera] (GB:CAN62766.1) | chr5:1047149-1047688 FORWARD	180	9.8e-15	179	0.307263
6	87.891	124	2	-0.238	0.055	5.491	20800	WS00934_P06	AT5G03900.1 | Symbols: | Identical to Uncharacterized protein At5g03900 precursor [Arabidopsis Thaliana] (GB:Q8GW20;GB:Q8L632;GB:Q8LG15;GB:Q9FFM9;GB:Q9LZB9); similar to unnamed protein product [Vitis vinifera] (GB:CAO15906.1); contains InterPro domain HesB/YadR/YfhF-like (InterPro:IPR000361) | chr5:1048337-1050998 FORWARD	430	4.7	27	0.518519
6	87.891	124	2	0.289	0.076	8.671	3519	WS00721_J22	AT5G04200.1 | Symbols: ATMC9 | ATMC9 (METACASPASE 9); caspase/ cysteine-type peptidase | chr5:1153894-1154871 FORWARD	326	3.8e-08	37	0.621622
6	87.891	124	2	-0.225	0.075	6.635	18961	WS0099_N18	AT5G05280.1 | Symbols: | zinc finger (C3HC4-type RING finger) family protein | chr5:1565510-1566040 REVERSE	177	6.1e-22	112	0.428571
6	87.891	124	2	0.183	0.046	4.329	20684	IS0011_F24	AT5G05340.1 | Symbols: | peroxidase, putative | chr5:1579143-1580820 REVERSE	325	4.3e-44	137	0.620438
6	87.891	124	2	0.169	0.068	5.249	15577	WS0017_D19	AT5G05340.1 | Symbols: | peroxidase, putative | chr5:1579143-1580820 REVERSE	325	4.2e-30	118	0.559322
6	87.891	124	2	0.276	0.092	7.651	11954	WS0022_E09	AT5G05340.1 | Symbols: | peroxidase, putative | chr5:1579143-1580820 REVERSE	325	5.6e-35	119	0.605042
6	87.891	124	2	0.183	0.042	4.593	21744	WS01037_E20	AT5G05390.1 | Symbols: LAC12 | LAC12 (laccase 12); copper ion binding / oxidoreductase | chr5:1594754-1597043 FORWARD	566	2e-35	79	0.746835
6	87.891	124	2	-0.213	0.039	4.239	10796	WS00935_A24	AT5G05780.1 | Symbols: RPN8A, AE3, ATHMOV34 | AE3/ATHMOV34 (ASYMMETRIC LEAVES ENHANCER 3, ASYMMETRIC LEAVES ENHANCER3) | chr5:1735863-1738177 FORWARD	309	6.1e-70	250	0.536
6	87.891	124	2	0.287	0.075	9.015	2799	WS0106_I08	AT5G06320.1 | Symbols: NHL3 | NHL3 (NDR1/HIN1-like 3) | chr5:1931017-1931712 REVERSE	232	1.7	36	0.416667
6	87.891	124	2	0.194	0.049	4.995	3010	WS0071_F17	AT5G06700.1 | Symbols: | similar to unknown protein [Arabidopsis thaliana] (TAIR:AT3G12060.1); similar to unnamed protein product [Vitis vinifera] (GB:CAO23412.1); contains InterPro domain Protein of unknown function DUF231, plant (InterPro:IPR004253) | chr5:2063639-2065811 FORWARD	609	1.6e-24	94	0.542553
6	87.891	124	2	-0.239	0.037	4.196	20321	WS01036_G12	AT5G06700.1 | Symbols: | similar to unknown protein [Arabidopsis thaliana] (TAIR:AT3G12060.1); similar to unnamed protein product [Vitis vinifera] (GB:CAO23412.1); contains InterPro domain Protein of unknown function DUF231, plant (InterPro:IPR004253) | chr5:2063639-2065811 FORWARD	609	1.3e-42	174	0.448276
6	87.891	124	2	0.197	0.065	6.892	16709	WS01030_H06	AT5G06730.1 | Symbols: | peroxidase, putative | chr5:2080208-2081622 REVERSE	359	2.3e-38	182	0.461538
6	87.891	124	2	0.259	0.08	6.755	21488	WS00837_J01	AT5G06905.1 | Symbols: CYP712A2 | CYP712A2 (cytochrome P450, family 712, subfamily A, polypeptide 2); oxygen binding | chr5:2138439-2140079 REVERSE	522	1.3	63	0.349206
6	87.891	124	2	0.62	0.375	54.114	15308	WS00931_D17	AT5G07990.1 | Symbols: CYP75B1, D501, TT7 | TT7 (TRANSPARENT TESTA 7); flavonoid 3'-monooxygenase/ oxygen binding | chr5:2560438-2562860 FORWARD	514	3.5e-58	207	0.550725
6	87.891	124	2	0.204	0.044	5.001	14016	WS00916_E03	AT5G08040.1 | Symbols: TOM5 | TOM5 (MITOCHONDRIAL IMPORT RECEPTOR SUBUNIT TOM5 HOMOLOG) | chr5:2577359-2578074 REVERSE	55	7	26	0.384615
6	87.891	124	2	-0.231	0.06	6.845	13672	WS00921_I17	AT5G08505.1 | Symbols: | Encodes a defensin-like (DEFL) family protein. | chr5:2752026-2752357 REVERSE	80	2.8	83	0.253012
6	87.891	124	2	-0.204	0.044	4.566	6146	WS0085_O05	AT5G08535.2 | Symbols: | D111/G-patch domain-containing protein | chr5:2762723-2763321 FORWARD	117	4.9e-07	31	0.677419
6	87.891	124	2	0.266	0.057	6.754	1474	WS00728_K13	AT5G08760.1 | Symbols: | unknown protein | chr5:2854948-2855480 FORWARD	81	3.2	16	0.625
6	87.891	124	2	-0.238	0.07	6.457	782	WS00910_I23	AT5G08760.1 | Symbols: | unknown protein | chr5:2854948-2855480 FORWARD	81	2.6	39	0.384615
6	87.891	124	2	0.23	0.038	4.405	12671	WS01029_F05	AT5G09300.1 | Symbols: | 2-oxoisovalerate dehydrogenase, putative / 3-methyl-2-oxobutanoate dehydrogenase, putative / branched-chain alpha-keto acid dehydrogenase E1 alpha subunit, putative | chr5:2884283-2886798 REVERSE	473	4.4e-83	222	0.684685
6	87.891	124	2	-0.175	0.035	4.381	4056	WS0261_E11	AT5G09400.1 | Symbols: KUP7 | KUP7 (K+ uptake permease 7); potassium ion transmembrane transporter | chr5:2916378-2920605 FORWARD	859	2e-23	70	0.728571
6	87.891	124	2	-0.206	0.033	3.949	9169	WS0106_K02	AT5G09620.1 | Symbols: | octicosapeptide/Phox/Bem1p (PB1) domain-containing protein | chr5:2983758-2985353 REVERSE	532	3	63	0.285714
6	87.891	124	2	-0.321	0.15	14.812	21209	WS0071_G12	AT5G09711.1 | Symbols: | unknown protein | chr5:3011011-3011148 REVERSE	46	4.2	20	0.4
6	87.891	124	2	0.169	0.041	4.471	20488	WS01017_M09	AT5G09760.1 | Symbols: | pectinesterase family protein | chr5:3032447-3034365 FORWARD	552	0.0013	41	0.439024
6	87.891	124	2	-0.197	0.041	3.842	9402	WS01036_F01	AT5G10210.1 | Symbols: | similar to unknown protein [Arabidopsis thaliana] (TAIR:AT5G65030.1); similar to 80A08_18 [Brassica rapa subsp. pekinensis] (GB:AAZ67603.1); contains InterPro domain C2 calcium-dependent membrane targeting (InterPro:IPR000008) | chr5:3206237-3206830 FORWARD	198	7.5e-09	128	0.304688
6	87.891	124	2	-0.248	0.051	4.866	11481	WS00735_C06	AT5G10710.2 | Symbols: | similar to unnamed protein product [Vitis vinifera] (GB:CAO43930.1) | chr5:3379620-3382649 FORWARD	313	5.8e-45	154	0.506494
6	87.891	124	2	0.237	0.051	5.592	11890	WS0102_K10	AT5G10745.1 | Symbols: | unknown protein | chr5:3396554-3396796 FORWARD	52	1.3	22	0.590909
6	87.891	124	2	0.304	0.067	8.527	1045	WS00821_K17	AT5G11090.1 | Symbols: | serine-rich protein-related | chr5:3524797-3525450 FORWARD	218	0.55	40	0.475
6	87.891	124	2	-0.229	0.052	5.495	2942	IS0011_L18	AT5G11230.1 | Symbols: | phosphate translocator-related | chr5:3580563-3581618 FORWARD	352	5.2	55	0.363636
6	87.891	124	2	-0.253	0.053	6.259	5559	WS00820_A15	AT5G11416.1 | Symbols: | unknown protein | chr5:3642781-3643011 REVERSE	77	0.79	26	0.5
6	87.891	124	2	0.2	0.042	4.347	1761	WS01031_O07	AT5G11590.1 | Symbols: TINY2 | TINY2 (TINY2); DNA binding / transcription factor | chr5:3727790-3728500 REVERSE	237	5.2e-32	179	0.463687
6	87.891	124	2	0.212	0.055	4.048	1012	WS0016_J12	AT5G11740.1 | Symbols: ATAGP15, AGP15 | AGP15 (ARABINOGALACTAN PROTEIN 15) | chr5:3784319-3784504 FORWARD	62	0.014	49	0.306122
6	87.891	124	2	0.178	0.057	5.002	15713	WS01018_N22	AT5G12250.1 | Symbols: TUB6 | TUB6 (BETA-6 TUBULIN) | chr5:3961318-3962972 REVERSE	450	3.1e-105	211	0.919431
6	87.891	124	2	0.306	0.062	7.627	21604	WS0268_N04	AT5G12450.1 | Symbols: | similar to syntaxin-related family protein [Arabidopsis thaliana] (TAIR:AT1G48390.1); contains InterPro domain FBD-like (InterPro:IPR006566) | chr5:4040940-4041131 FORWARD	64	8.4	43	0.325581
6	87.891	124	2	0.189	0.048	4.156	9942	WS0078_O06	AT5G12860.1 | Symbols: DIT1 | DIT1 (DICARBOXYLATE TRANSPORTER 1); oxoglutarate:malate antiporter | chr5:4059930-4061922 REVERSE	558	6.2e-84	167	0.898204
6	87.891	124	2	0.186	0.046	4.992	4372	WS00930_L12	AT5G13080.1 | Symbols: ATWRKY75, WRKY75 | WRKY75 (WRKY DNA-BINDING PROTEIN 75); transcription factor | chr5:4149931-4151022 REVERSE	146	4.8e-38	117	0.649573
6	87.891	124	2	-0.219	0.06	5.265	11201	WS0097_N14	AT5G13420.1 | Symbols: | transaldolase, putative | chr5:4302083-4304215 REVERSE	439	3.7e-22	79	0.64557
6	87.891	124	2	0.205	0.054	4.097	21701	WS00912_I17	AT5G13520.1 | Symbols: | peptidase M1 family protein | chr5:4342120-4344574 REVERSE	617	7.1e-60	195	0.569231
6	87.891	124	2	-0.28	0.101	10.454	9309	WS01016_A15	AT5G13890.1 | Symbols: | similar to unknown [Populus trichocarpa] (GB:ABK92746.1); contains InterPro domain Protein of unknown function DUF716 (InterPro:IPR006904) | chr5:4479942-4480874 REVERSE	311	8.9e-37	150	0.506667
6	87.891	124	2	-0.206	0.038	4.22	8171	WS01012_B16	AT5G14070.1 | Symbols: ROXY2 | ROXY2; thiol-disulfide exchange intermediate | chr5:4541917-4542339 FORWARD	141	2.3e-13	57	0.666667
6	87.891	124	2	0.258	0.047	6.789	15575	WS0016_M07	AT5G14930.2 | Symbols: GENE101, SAG101 | SAG101 (SENESCENCE-ASSOCIATED GENE 101); triacylglycerol lipase | chr5:4828757-4830772 FORWARD	538	5.4e-11	74	0.432432
6	87.891	124	2	0.254	0.041	5.493	8884	WS00926_E11	AT5G15080.1 | Symbols: | protein kinase, putative | chr5:4886417-4888558 FORWARD	494	1.9e-18	115	0.495652
6	87.891	124	2	0.215	0.042	4.448	12469	WS0035_A01	AT5G15470.1 | Symbols: GAUT14 | GAUT14 (Galacturonosyltransferase 14); polygalacturonate 4-alpha-galacturonosyltransferase/ transferase, transferring glycosyl groups / transferase, transferring hexosyl groups | chr5:5021436-5024171 REVERSE	533	2e-62	151	0.695364
6	87.891	124	2	0.265	0.046	5.936	10589	WS00923_F24	AT5G15510.1 | Symbols: | similar to unknown protein [Arabidopsis thaliana] (TAIR:AT3G01015.1); similar to unnamed protein product [Vitis vinifera] (GB:CAO15061.1); contains InterPro domain Targeting for Xklp2 (InterPro:IPR009675) | chr5:5034123-5036617 FORWARD	498	3.1e-43	173	0.49711
6	87.891	124	2	0.195	0.044	5.424	1729	WS00937_N14	AT5G15780.1 | Symbols: | pollen Ole e 1 allergen and extensin family protein | chr5:5144901-5146300 REVERSE	402	4.3e-20	139	0.410072
6	87.891	124	2	0.198	0.053	5.932	11731	WS01031_I16	AT5G15780.1 | Symbols: | pollen Ole e 1 allergen and extensin family protein | chr5:5144901-5146300 REVERSE	402	9.9e-17	97	0.515464
6	87.891	124	2	0.235	0.055	5.068	3656	WS00713_H23	AT5G15853.1 | Symbols: | unknown protein | chr5:5178110-5178310 FORWARD	67	4.1	44	0.272727
6	87.891	124	2	0.166	0.045	4.759	16460	WS00824_M03	AT5G15970.1 | Symbols: COR6.6, KIN2 | KIN2 (COLD-RESPONSIVE 6.6) | chr5:5211969-5212444 FORWARD	67	5.5e-05	46	0.478261
6	87.891	124	2	0.223	0.049	4.806	13380	WS0031_H03	AT5G16567.1 | Symbols: | unknown protein | chr5:5418894-5419088 FORWARD	65	0.66	31	0.387097
6	87.891	124	2	-0.23	0.055	4.919	20700	WS00926_M19	AT5G16567.1 | Symbols: | unknown protein | chr5:5418894-5419088 FORWARD	65	0.51	36	0.361111
6	87.891	124	2	0.18	0.051	6.354	6591	WS00723_H08	AT5G16680.1 | Symbols: | PHD finger family protein | chr5:5467537-5472959 REVERSE	1291	4.3	156	0.25
6	87.891	124	2	0.23	0.036	4.446	17917	WS0036_D21	AT5G16940.1 | Symbols: | carbon-sulfur lyase | chr5:5571800-5572207 REVERSE	136	2.4e-52	131	0.633588
6	87.891	124	2	0.215	0.034	3.842	17797	WS01021_D03	AT5G16940.1 | Symbols: | carbon-sulfur lyase | chr5:5571800-5572207 REVERSE	136	1.9e-41	121	0.570248
6	87.891	124	2	-0.213	0.041	5.021	5734	WS0071_D16	AT5G16950.1 | Symbols: | similar to unnamed protein product [Vitis vinifera] (GB:CAO62232.1) | chr5:5572643-5572942 FORWARD	100	2.2e-10	67	0.477612
6	87.891	124	2	-0.167	0.035	3.864	7923	WS00925_E10	AT5G17070.1 | Symbols: | similar to unnamed protein product [Vitis vinifera] (GB:CAO62204.1); contains domain PTHR16487 (PTHR16487) | chr5:5613517-5616091 REVERSE	278	7.4e-14	145	0.386207
6	87.891	124	2	0.226	0.043	4.77	390	WS00918_I20	AT5G17073.1 | Symbols: | unknown protein | chr5:5617435-5617575 FORWARD	47	5.1	31	0.387097
6	87.891	124	2	-0.267	0.072	6.413	20680	WS0084_E09	AT5G17210.2 | Symbols: | similar to unknown protein [Arabidopsis thaliana] (TAIR:AT1G61065.1); similar to Os06g0114700 [Oryza sativa (japonica cultivar-group)] (GB:NP_001056606.1); similar to unnamed protein product [Vitis vinifera] (GB:CAO62222.1); contains InterPro domain Protein of unknown function DUF1218 (InterPro:IPR009606) | chr5:5656702-5657972 FORWARD	176	4	79	0.316456
6	87.891	124	2	-0.182	0.042	5.343	20417	WS0076_A12	AT5G17360.1 | Symbols: | similar to ATP dependent DNA ligase family protein [Arabidopsis thaliana] (TAIR:AT1G66730.1); similar to unnamed protein product [Vitis vinifera] (GB:CAO68778.1) | chr5:5720622-5721149 FORWARD	176	7.8	68	0.352941
6	87.891	124	2	-0.19	0.041	4.656	9067	WS00939_A01	AT5G17510.1 | Symbols: | electron carrier/ heme binding / iron ion binding | chr5:5770520-5772345 REVERSE	370	1.9e-36	186	0.456989
6	87.891	124	2	-0.195	0.04	3.89	5904	WS0102_B16	AT5G17795.1 | Symbols: | unknown protein | chr5:5875006-5875221 REVERSE	72	8.3	31	0.387097
6	87.891	124	2	-0.224	0.044	4.825	9149	WS0063_G24	AT5G17840.1 | Symbols: | chaperone protein dnaJ-related | chr5:5895881-5897057 REVERSE	155	1.3e-37	146	0.541096
6	87.891	124	2	0.203	0.052	5.087	3346	WS0024_C06	AT5G18400.1 | Symbols: | similar to unknown protein [Arabidopsis thaliana] (TAIR:AT5G18362.1); similar to unnamed protein product [Vitis vinifera] (GB:CAO15382.1); contains InterPro domain Protein of unknown function DUF689 (InterPro:IPR007785) | chr5:6092957-6094568 REVERSE	270	5.3e-39	142	0.598592
6	87.891	124	2	-0.164	0.038	3.976	14719	WS0082_J16	AT5G18661.1 | Symbols: | unknown protein | chr5:6222522-6222680 REVERSE	53	0.47	32	0.5
6	87.891	124	2	0.258	0.059	5.796	13826	WS0083_D13	AT5G18661.1 | Symbols: | unknown protein | chr5:6222522-6222680 REVERSE	53	2.1	29	0.344828
6	87.891	124	2	-0.175	0.036	4.488	10959	WS00921_H06	AT5G19140.1 | Symbols: | auxin/aluminum-responsive protein, putative | chr5:6423400-6425787 FORWARD	235	7.9e-29	101	0.574257
6	87.891	124	2	0.182	0.033	4.183	21113	WS0083_O20	AT5G19210.1 | Symbols: | DEAD/DEAH box helicase, putative | chr5:6462102-6463689 FORWARD	316	8e-20	59	0.677966
6	87.891	124	2	-0.19	0.048	5.719	5117	WS01041_M17	AT5G19470.1 | Symbols: ATNUDT24 | ATNUDT24 (Arabidopsis thaliana Nudix hydrolase homolog 24); hydrolase | chr5:6566359-6568634 FORWARD	366	1.3e-26	240	0.329167
6	87.891	124	2	-0.175	0.043	4.978	4818	WS00812_B05	AT5G19580.1 | Symbols: | glyoxal oxidase-related | chr5:6607597-6609519 REVERSE	595	2.1e-20	131	0.427481
6	87.891	124	2	-0.197	0.045	4.838	20148	WS00925_G14	AT5G19680.1 | Symbols: | leucine-rich repeat family protein | chr5:6649665-6651566 FORWARD	329	2.1e-51	147	0.693878
6	87.891	124	2	0.194	0.052	5.046	15733	WS00816_H19	AT5G19750.1 | Symbols: | peroxisomal membrane 22 kDa family protein | chr5:6677126-6679129 FORWARD	289	2.5e-57	181	0.61326
6	87.891	124	2	0.322	0.109	12.49	1996	WS0083_F12	AT5G19820.1 | Symbols: EMB2734 | EMB2734 (EMBRYO DEFECTIVE 2734); lyase | chr5:6695733-6701249 REVERSE	1117	2.2e-45	126	0.722222
6	87.891	124	2	-0.214	0.049	4.744	19069	WS01011_C04	AT5G19820.1 | Symbols: EMB2734 | EMB2734 (EMBRYO DEFECTIVE 2734); lyase | chr5:6695733-6701249 REVERSE	1117	4.5e-36	118	0.618644
6	87.891	124	2	-0.313	0.082	10.12	8946	WS0099_K20	AT5G20165.1 | Symbols: | similar to unnamed protein product [Vitis vinifera] (GB:CAO46615.1); contains InterPro domain Protein of unknown function DUF1242 (InterPro:IPR009653) | chr5:6805805-6806732 REVERSE	71	3.1	28	0.392857
6	87.891	124	2	0.212	0.064	6.848	11958	WS0022_K19	AT5G20190.1 | Symbols: | binding | chr5:6814095-6815173 FORWARD	291	1.9e-34	126	0.547619
6	87.891	124	2	0.158	0.04	4.065	18054	WS00917_F03	AT5G20290.1 | Symbols: | 40S ribosomal protein S8 (RPS8A) | chr5:6851697-6853014 REVERSE	223	1.3e-44	166	0.572289
6	87.891	124	2	0.178	0.042	4.381	1210	WS0076_G03	AT5G20480.1 | Symbols: EFR | EFR (EF-TU RECEPTOR); ATP binding / kinase/ protein serine/threonine kinase | chr5:6922499-6925681 FORWARD	1032	7.6e-08	61	0.442623
6	87.891	124	2	0.202	0.044	5.069	220	WS01024_L13	AT5G20480.1 | Symbols: EFR | EFR (EF-TU RECEPTOR); ATP binding / kinase/ protein serine/threonine kinase | chr5:6922499-6925681 FORWARD	1032	6.5e-53	260	0.453846
6	87.891	124	2	-0.202	0.046	4.473	5651	WS00810_L13	AT5G20600.1 | Symbols: | similar to unnamed protein product [Vitis vinifera] (GB:CAO43199.1); contains InterPro domain Nucleolar, Nop52; (InterPro:IPR010301) | chr5:6966347-6967945 REVERSE	533	1e-12	65	0.538462
6	87.891	124	2	0.225	0.043	5.488	13405	IS0012_A04	AT5G20620.1 | Symbols: UBQ4 | UBQ4 (ubiquitin 4); protein binding | chr5:6973317-6974465 REVERSE	383	5.2e-103	205	0.995122
6	87.891	124	2	-0.253	0.062	6.984	17524	WS0085_M21	AT5G20635.1 | Symbols: | receptor | chr5:6979316-6981769 REVERSE	252	0.22	59	0.389831
6	87.891	124	2	-0.244	0.065	6.668	9191	WS0081_K17	AT5G20680.2 | Symbols: | similar to unknown protein [Arabidopsis thaliana] (TAIR:AT5G64020.1); similar to Os11g0241900 [Oryza sativa (japonica cultivar-group)] (GB:NP_001067587.1); similar to expressed protein [Oryza sativa (japonica cultivar-group)] (GB:ABA92327.1); contains InterPro domain Protein of unknown function DUF231, plant (InterPro:IPR004253) | chr5:6999223-7001598 FORWARD	534	2.2e-17	71	0.549296
6	87.891	124	2	-0.26	0.096	7.884	5893	WS00918_P17	AT5G20900.1 | Symbols: JAZ12, TIFY3B | JAZ12/TIFY3B (JASMONATE-ZIM-DOMAIN PROTEIN 12) | chr5:7090885-7092203 FORWARD	188	3e-05	104	0.336538
6	87.891	124	2	0.12	0.039	4.223	20516	WS00919_H21	AT5G20900.1 | Symbols: JAZ12, TIFY3B | JAZ12/TIFY3B (JASMONATE-ZIM-DOMAIN PROTEIN 12) | chr5:7090885-7092203 FORWARD	188	2e-12	50	0.56
6	87.891	124	2	-0.231	0.05	6.333	7890	WS0108_B19	AT5G20950.1 | Symbols: | glycosyl hydrolase family 3 protein | chr5:7107611-7110777 REVERSE	625	1.2e-50	135	0.696296
6	87.891	124	2	-0.281	0.112	9.027	20770	WS0048_F06	AT5G22080.1 | Symbols: | DNAJ heat shock N-terminal domain-containing protein | chr5:7310603-7313543 REVERSE	247	2.5e-57	151	0.721854
6	87.891	124	2	-0.188	0.044	4.53	11223	WS0076_D18	AT5G22770.1 | Symbols: ALPHA-ADR | ALPHA-ADR (ALPHA-ADAPTIN); binding / protein binding / protein transporter | chr5:7579847-7588029 REVERSE	1013	3.9e-06	61	0.508197
6	87.891	124	2	0.208	0.04	3.988	10505	WS01013_M22	AT5G23160.1 | Symbols: | Identical to Uncharacterized protein At5g23160 [Arabidopsis Thaliana] (GB:Q5XV36); similar to unknown protein [Arabidopsis thaliana] (TAIR:AT5G08240.1) | chr5:7795412-7796313 REVERSE	272	0.0038	50	0.46
6	87.891	124	2	0.154	0.041	3.981	16277	WS01031_H03	AT5G23260.1 | Symbols: AGL32, ABS, TT16 | TT16 (TRANSPARENT TESTA16); transcription factor | chr5:7836445-7838343 FORWARD	248	3.6	134	0.313433
6	87.891	124	2	0.171	0.037	4.28	3179	WS0102_C21	AT5G23300.1 | Symbols: PYRD | PYRD (PYRIMIDINE D); dihydroorotate dehydrogenase | chr5:7847795-7850246 REVERSE	461	1.5e-50	130	0.807692
6	87.891	124	2	-0.224	0.039	4.579	16510	WS00925_G13	AT5G23540.1 | Symbols: | 26S proteasome regulatory subunit, putative | chr5:7937775-7939342 FORWARD	309	1.3e-76	160	0.9375
6	87.891	124	2	-0.19	0.037	3.89	11181	WS00720_N22	AT5G23570.1 | Symbols: SGS3 | SGS3 (SUPPRESSOR OF GENE SILENCING 3) | chr5:7943624-7945877 FORWARD	626	6.2e-13	140	0.257143
6	87.891	124	2	0.156	0.046	5.063	451	WS0092_G11	AT5G23760.1 | Symbols: | heavy-metal-associated domain-containing protein | chr5:8013245-8014132 REVERSE	104	0.00031	46	0.413043
6	87.891	124	2	0.196	0.057	5.748	17475	WS0083_O19	AT5G23920.1 | Symbols: | similar to unknown protein [Arabidopsis thaliana] (TAIR:AT5G52420.1); similar to unnamed protein product [Vitis vinifera] (GB:CAO49441.1) | chr5:8073366-8074121 REVERSE	230	5	66	0.272727
6	87.891	124	2	-0.181	0.061	4.242	7580	WS0076_D05	AT5G24300.1 | Symbols: SSI, ATSS1 | ATSS1/SSI (STARCH SYNTHASE I); transferase, transferring glycosyl groups | chr5:8266937-8270863 FORWARD	653	3.6e-56	136	0.720588
6	87.891	124	2	-0.256	0.085	8.58	1897	WS00824_J18	AT5G24430.1 | Symbols: | calcium-dependent protein kinase, putative / CDPK, putative | chr5:8339393-8342916 REVERSE	595	0.026	28	0.75
6	87.891	124	2	0.169	0.038	4.008	8580	WS00918_F22	AT5G24450.1 | Symbols: | similar to unknown protein [Arabidopsis thaliana] (TAIR:AT3G49410.1); similar to predicted protein [Physcomitrella patens subsp. patens] (GB:EDQ64550.1); contains domain GENERAL TRANSCRIPTION FACTOR IIIC, POLYPEPTIDE 5 (PTHR13230) | chr5:8348783-8353133 FORWARD	555	3.7e-37	104	0.548077
6	87.891	124	2	-0.219	0.052	5.184	6022	WS00943_I17	AT5G24600.1 | Symbols: | similar to unknown protein [Arabidopsis thaliana] (TAIR:AT3G18215.1); similar to unnamed protein product [Vitis vinifera] (GB:CAO65983.1); contains InterPro domain Protein of unknown function DUF599 (InterPro:IPR006747) | chr5:8421793-8423345 REVERSE	249	1.8e-52	192	0.583333
6	87.891	124	2	-0.246	0.06	6.763	11143	WS01024_J08	AT5G24760.1 | Symbols: | alcohol dehydrogenase, putative | chr5:8495038-8497248 REVERSE	382	5.9e-63	138	0.666667
6	87.891	124	2	0.291	0.065	7.642	13063	WS01030_C05	AT5G25280.1 | Symbols: | serine-rich protein-related | chr5:8773885-8774547 FORWARD	221	1.1e-31	166	0.512048
6	87.891	124	2	0.185	0.038	3.955	5804	WS00911_M01	AT5G25450.1 | Symbols: | ubiquinol-cytochrome C reductase complex 14 kDa protein, putative | chr5:8857039-8857852 FORWARD	123	4.5e-10	94	0.340426
6	87.891	124	2	-0.138	0.035	4.139	1848	WS00922_A10	AT5G25900.1 | Symbols: CYP701A3, GA3 | GA3 (GA REQUIRING 3); oxygen binding | chr5:9036076-9038281 FORWARD	510	1.5e-16	71	0.577465
6	87.891	124	2	0.243	0.061	6.203	7315	WS00921_C11	AT5G26030.1 | Symbols: FC1 | FC1 (FERROCHELATASE 1); ferrochelatase | chr5:9096678-9098755 FORWARD	467	2.7e-51	155	0.670968
6	87.891	124	2	0.149	0.042	4.113	2566	WS01025_G22	AT5G26190.1 | Symbols: | DC1 domain-containing protein | chr5:9153631-9155301 REVERSE	557	0.033	25	0.32
6	87.891	124	2	0.153	0.038	4.104	1193	WS00932_O18	AT5G26848.1 | Symbols: | unknown protein | chr5:9445122-9445370 REVERSE	83	3.8	33	0.424242
6	87.891	124	2	0.274	0.063	6.434	377	WS00823_K13	AT5G26912.1 | Symbols: | unknown protein | chr5:9471977-9472114 FORWARD	46	4	23	0.434783
6	87.891	124	2	0.28	0.087	9.472	4311	WS0043_L13	AT5G27320.1 | Symbols: ATGID1C, GID1C | ATGID1C/GID1C (GA INSENSITIVE DWARF1C); hydrolase | chr5:9629257-9630749 FORWARD	345	8.1e-27	119	0.487395
6	87.891	124	2	0.189	0.034	4.244	17442	WS0037_E02	AT5G27490.1 | Symbols: | integral membrane Yip1 family protein | chr5:9703133-9704656 REVERSE	283	9.3e-12	61	0.459016
6	87.891	124	2	-0.198	0.047	4.892	2046	WS0039_P04	AT5G27640.1 | Symbols: EIF3B, ATEIF3B-1, EIF3B-1, ATTIF3B1, TIF3B1 | TIF3B1 (EUKARYOTIC TRANSLATION INITIATION FACTOR 3B); nucleic acid binding / translation initiation factor | chr5:9781210-9784762 REVERSE	713	3.6e-30	85	0.764706
6	87.891	124	2	-0.279	0.061	7.173	11078	WS00929_P17	AT5G28830.1 | Symbols: | calcium-binding EF hand family protein | chr5:10856805-10858398 FORWARD	325	1.8e-38	198	0.454545
6	87.891	124	2	0.25	0.047	4.981	17950	IS0014_A05	AT5G28840.1 | Symbols: GME | GME (GDP-D-MANNOSE 3',5'-EPIMERASE); GDP-mannose 3,5-epimerase/ NAD binding / catalytic | chr5:10862476-10864028 REVERSE	378	2.6e-92	195	0.876923
6	87.891	124	2	-0.244	0.07	7.159	9808	WS0097_C06	AT5G33406.1 | Symbols: | hAT dimerisation domain-containing protein | chr5:12693688-12695633 REVERSE	486	0.0092	33	0.424242
6	87.891	124	2	0.323	0.103	11.268	19631	WS0064_M10	AT5G35195.1 | Symbols: | Encodes a defensin-like (DEFL) family protein. | chr5:13466803-13466979 REVERSE	59	1.7	16	0.5
6	87.891	124	2	-0.241	0.056	6.446	9824	WS00922_P01	AT5G35195.1 | Symbols: | Encodes a defensin-like (DEFL) family protein. | chr5:13466803-13466979 REVERSE	59	8.1	36	0.305556
6	87.891	124	2	0.206	0.037	3.852	10777	WS00917_H19	AT5G35550.1 | Symbols: AtMYB123, MYB123, TT2 | TT2 (TRANSPARENT TESTA 2); DNA binding / transcription factor | chr5:13744037-13744959 FORWARD	259	5.4e-10	74	0.445946
6	87.891	124	2	-0.203	0.035	4.198	11947	WS00940_K18	AT5G35690.1 | Symbols: | similar to zinc ion binding [Arabidopsis thaliana] (TAIR:AT1G55915.1); similar to unnamed protein product [Vitis vinifera] (GB:CAO24086.1); contains InterPro domain WLM (InterPro:IPR013536); contains InterPro domain PUG (InterPro:IPR006567) | chr5:13882257-13885347 REVERSE	604	0.014	29	0.62069
6	87.891	124	2	-0.18	0.041	4.068	9716	WS0024_J09	AT5G36290.1 | Symbols: | similar to unknown protein [Arabidopsis thaliana] (TAIR:AT1G25520.1); similar to unnamed protein product [Vitis vinifera] (GB:CAO22988.1); contains InterPro domain Protein of unknown function UPF0016; (InterPro:IPR001727) | chr5:14320207-14322202 FORWARD	294	2.6e-62	141	0.87234
6	87.891	124	2	-0.191	0.045	5.576	16170	WS01028_G11	AT5G36780.1 | Symbols: | AT5G36780 and AT5G36690 represent identical copies. The duplication within clone F27C7 is believed an artifact with only one true copy existing. | chr5:14491715-14493818 REVERSE	577	0.74	135	0.207407
6	87.891	124	2	-0.244	0.053	5.457	7748	WS00922_D16	AT5G36950.1 | Symbols: DEGP10 | DEGP10 (DEGP PROTEASE 10); serine-type peptidase/ trypsin | chr5:14612222-14615446 FORWARD	587	7e-25	90	0.666667
6	87.891	124	2	0.215	0.044	4.481	5178	WS0058_F08	AT5G37670.1 | Symbols: | 15.7 kDa class I-related small heat shock protein-like (HSP15.7-CI) | chr5:14986265-14986678 FORWARD	138	1.2e-32	126	0.547619
6	87.891	124	2	0.238	0.047	5.799	1268	WS0262_A18	AT5G38480.1 | Symbols: RCI1, GRF3 | GRF3 (GENERAL REGULATORY FACTOR 3); protein phosphorylated amino acid binding | chr5:15427507-15428515 FORWARD	256	6.8e-78	208	0.740385
6	87.891	124	2	0.253	0.079	4.276	17222	WS0078_O10	AT5G38940.1 | Symbols: | manganese ion binding / metal ion binding / nutrient reservoir | chr5:15606001-15606756 FORWARD	224	5.2e-48	168	0.60119
6	87.891	124	2	0.293	0.08	9.438	8210	WS00922_I12	AT5G39581.1 | Symbols: | unknown protein | chr5:15866383-15866529 REVERSE	49	4.5	35	0.342857
6	87.891	124	2	0.246	0.064	7.049	3200	WS01017_I20	AT5G39610.1 | Symbols: ANAC092, ATNAC6, ATNAC2 | ANAC092/ATNAC2/ATNAC6 (Arabidopsis NAC domain containing protein 92); protein heterodimerization/ protein homodimerization/ transcription factor | chr5:15875819-15876878 REVERSE	286	0.052	35	0.428571
6	87.891	124	2	-0.193	0.038	4.306	10451	WS02613_C04	AT5G40400.1 | Symbols: | binding | chr5:16183672-16185504 FORWARD	611	0.0032	131	0.259542
6	87.891	124	2	0.242	0.034	4.377	5864	WS00820_J12	AT5G40730.1 | Symbols: ATAGP24, AGP24 | AGP24 (ARABINOGALACTAN PROTEIN 24) | chr5:16318381-16318590 FORWARD	70	0.68	27	0.37037
6	87.891	124	2	-0.238	0.063	5.562	9103	WS00712_L23	AT5G40770.1 | Symbols: ATPHB3 | ATPHB3 (PROHIBITIN 3) | chr5:16332817-16333849 REVERSE	278	2.9e-63	152	0.848684
6	87.891	124	2	0.162	0.045	4.822	4883	WS01033_J06	AT5G40855.1 | Symbols: | unknown protein | chr5:16386342-16386578 REVERSE	79	1.2	60	0.25
6	87.891	124	2	0.163	0.038	4.042	19317	WS0084_J07	AT5G40970.1 | Symbols: | similar to unknown protein [Arabidopsis thaliana] (TAIR:AT3G27030.1); similar to hypothetical protein [Vitis vinifera] (GB:CAN81100.1) | chr5:16431309-16431518 FORWARD	70	5.6	24	0.5
6	87.891	124	2	0.283	0.075	8.337	12957	WS00723_E24	AT5G41040.1 | Symbols: | transferase family protein | chr5:16448676-16450314 FORWARD	458	1e-42	122	0.713115
6	87.891	124	2	-0.191	0.043	4.826	12890	WS0037_L24	AT5G41071.1 | Symbols: | unknown protein | chr5:16457297-16457479 FORWARD	61	8.4	29	0.413793
6	87.891	124	2	0.229	0.042	4.176	21493	WS00943_D17	AT5G41520.1 | Symbols: | 40S ribosomal protein S10 (RPS10B) | chr5:16626605-16627811 REVERSE	181	7.8e-38	182	0.467033
6	87.891	124	2	-0.226	0.047	4.382	10940	WS00946_H18	AT5G42070.1 | Symbols: | similar to unnamed protein product [Vitis vinifera] (GB:CAO69519.1) | chr5:16836346-16837347 REVERSE	165	2.2e-26	86	0.593023
6	87.891	124	2	-0.187	0.034	4.068	13456	WS00816_C21	AT5G42530.1 | Symbols: | unknown protein | chr5:17022176-17022566 REVERSE	72	6	21	0.47619
6	87.891	124	2	0.213	0.037	4.08	16111	WS00925_D04	AT5G42650.1 | Symbols: CYP74A, AOS | AOS (ALLENE OXIDE SYNTHASE); hydro-lyase/ oxygen binding | chr5:17115031-17116587 REVERSE	519	1e-58	219	0.515982
6	87.891	124	2	-0.203	0.056	4.637	7562	WS0099_B09	AT5G42905.1 | Symbols: | nucleic acid binding / ribonuclease H | chr5:17218642-17219551 REVERSE	259	5.4	32	0.5
6	87.891	124	2	0.172	0.05	4.264	14919	WS00825_K13	AT5G43100.1 | Symbols: | aspartyl protease family protein | chr5:17316492-17319946 FORWARD	632	7.6e-19	152	0.322368
6	87.891	124	2	0.214	0.054	5.154	5184	WS0033_K11	AT5G43150.1 | Symbols: | similar to unnamed protein product [Vitis vinifera] (GB:CAO61459.1) | chr5:17342304-17342917 FORWARD	92	0.0024	54	0.351852
6	87.891	124	2	-0.181	0.049	4.805	12628	WS01027_O04	AT5G43150.1 | Symbols: | similar to unnamed protein product [Vitis vinifera] (GB:CAO61459.1) | chr5:17342304-17342917 FORWARD	92	8.8e-05	55	0.345455
6	87.891	124	2	0.181	0.034	4.156	3740	WS00110_B14	AT5G43200.1 | Symbols: | zinc finger (C3HC4-type RING finger) family protein | chr5:17363369-17363992 REVERSE	208	8.6	79	0.227848
6	87.891	124	2	0.203	0.052	5.756	15076	WS0064_A04	AT5G43940.1 | Symbols: ADH2 | ADH2 (ALCOHOL DEHYDROGENASE 2); formaldehyde dehydrogenase (glutathione) | chr5:17701492-17703606 FORWARD	380	1.1e-16	90	0.422222
6	87.891	124	2	0.381	0.181	17.522	13158	WS0092_C24	AT5G43940.1 | Symbols: ADH2 | ADH2 (ALCOHOL DEHYDROGENASE 2); formaldehyde dehydrogenase (glutathione) | chr5:17701492-17703606 FORWARD	380	2.1e-60	181	0.618785
6	87.891	124	2	0.218	0.056	6.199	15289	WS00930_K02	AT5G44310.1 | Symbols: | late embryogenesis abundant domain-containing protein / LEA domain-containing protein | chr5:17865225-17866112 REVERSE	296	0.065	231	0.268398
6	87.891	124	2	0.267	0.077	8.804	19780	WS0044_B10	AT5G44380.1 | Symbols: | FAD-binding domain-containing protein | chr5:17896100-17898596 REVERSE	542	1.4e-36	130	0.553846
6	87.891	124	2	-0.193	0.043	4.379	6933	WS00943_D03	AT5G44450.1 | Symbols: | similar to hypothetical protein OsI_013284 [Oryza sativa (indica cultivar-group)] (GB:EAY92051.1); similar to unknown protein [Oryza sativa (japonica cultivar-group)] (GB:AAK09232.1); contains InterPro domain Protein of unknown function DUF858, methyltransferase-like (InterPro:IPR008576) | chr5:17931587-17933244 REVERSE	335	1e-44	127	0.700787
6	87.891	124	2	0.308	0.091	9.202	17848	WS0104_F11	AT5G44500.1 | Symbols: | small nuclear ribonucleoprotein associated protein B, putative / snRNP-B, putative / Sm protein B, putative | chr5:17944732-17945496 FORWARD	255	0.00065	56	0.464286
6	87.891	124	2	0.252	0.066	6.772	2237	WS0079_M05	AT5G44550.1 | Symbols: | integral membrane family protein | chr5:17959327-17960401 REVERSE	198	6.3e-20	104	0.365385
6	87.891	124	2	-0.227	0.053	4.312	20580	WS00943_E21	AT5G45290.2 | Symbols: | zinc finger (C3HC4-type RING finger) family protein | chr5:18367238-18369319 REVERSE	547	7.3e-11	46	0.652174
6	87.891	124	2	0.223	0.042	3.984	10127	WS0094_J11	AT5G45350.1 | Symbols: | proline-rich family protein | chr5:18399327-18400081 REVERSE	178	1.4e-05	50	0.54
6	87.891	124	2	-0.146	0.032	4.549	13001	WS00816_J24	AT5G45510.2 | Symbols: | leucine-rich repeat family protein | chr5:18462025-18466179 FORWARD	1211	3.1	119	0.294118
6	87.891	124	2	-0.168	0.049	5.311	7542	WS0041_N11	AT5G46530.1 | Symbols: | AWPM-19-like membrane family protein | chr5:18893312-18894006 FORWARD	139	0.0067	24	0.583333
6	87.891	124	2	0.206	0.039	4.451	92	WS00929_J04	AT5G46570.1 | Symbols: | protein kinase family protein | chr5:18911914-18914425 FORWARD	490	3.8e-68	177	0.734463
6	87.891	124	2	0.344	0.114	13.86	1498	WS00111_K05	AT5G46800.1 | Symbols: BOU | BOU (A BOUT DE SOUFFLE); binding | chr5:19006006-19007037 REVERSE	301	2.7e-60	150	0.746667
6	87.891	124	2	-0.26	0.051	5.87	5731	WS0046_O13	AT5G46871.1 | Symbols: | Encodes a defensin-like (DEFL) family protein. | chr5:19035328-19035670 FORWARD	79	1.1	34	0.352941
6	87.891	124	2	-0.285	0.066	7.696	1875	WS01021_I17	AT5G47030.1 | Symbols: | ATP synthase delta' chain, mitochondrial | chr5:19107611-19109261 FORWARD	204	3.6e-65	185	0.697297
6	87.891	124	2	0.121	0.04	4.234	9966	WS0073_B10	AT5G47250.1 | Symbols: | disease resistance protein (CC-NBS-LRR class), putative | chr5:19203272-19205803 REVERSE	844	0.11	48	0.354167
6	87.891	124	2	-0.246	0.087	5.502	4479	WS00822_N24	AT5G47690.1 | Symbols: | binding | chr5:19335125-19344240 FORWARD	1606	5.6e-15	178	0.303371
6	87.891	124	2	0.223	0.04	4.172	13065	WS01030_E15	AT5G47860.1 | Symbols: | similar to unknown protein [Arabidopsis thaliana] (TAIR:AT3G43540.1); similar to unnamed protein product [Vitis vinifera] (GB:CAO68746.1); contains InterPro domain Protein of unknown function DUF1350 (InterPro:IPR010765) | chr5:19398882-19401536 FORWARD	432	4.6e-19	78	0.576923
6	87.891	124	2	-0.22	0.05	3.911	18137	WS0079_A24	AT5G47930.1 | Symbols: | 40S ribosomal protein S27 (RPS27D) | chr5:19423649-19424555 REVERSE	85	2.6e-30	77	0.766234
6	87.891	124	2	-0.241	0.057	6.012	2963	WS0085_L11	AT5G48600.1 | Symbols: ATCAP-C, SMC4, ATSMC3 | ATSMC3 (ARABIDOPSIS THALIANA STRUCTURAL MAINTENANCE OF CHROMOSOME 3); ATP binding | chr5:19719134-19726317 FORWARD	1242	2.2e-25	133	0.43609
6	87.891	124	2	-0.197	0.043	4.961	8440	WS00937_D02	AT5G48940.1 | Symbols: | leucine-rich repeat transmembrane protein kinase, putative | chr5:19857011-19860970 FORWARD	1136	3.1e-30	130	0.453846
6	87.891	124	2	-0.2	0.047	6.026	11231	WS0074_C09	AT5G48950.1 | Symbols: | thioesterase family protein | chr5:19863426-19864516 FORWARD	158	1.7e-19	95	0.442105
6	87.891	124	2	0.273	0.083	9.041	8837	WS01014_O02	AT5G49410.1 | Symbols: | similar to unknown protein [Arabidopsis thaliana] (TAIR:AT1G73940.1); similar to unnamed protein product [Vitis vinifera] (GB:CAO48310.1) | chr5:20050127-20050977 FORWARD	146	1.9e-34	104	0.615385
6	87.891	124	2	-0.172	0.04	4.684	35	WS00945_F05	AT5G49640.1 | Symbols: | unknown protein | chr5:20168643-20168855 FORWARD	71	4.9	24	0.458333
6	87.891	124	2	0.191	0.038	5.125	8581	WS00918_H01	AT5G50012.1 | Symbols: CPuORF36 | CPuORF36 (Conserved peptide upstream open reading frame 36) | chr5:20366122-20366193 FORWARD	24	6.1	19	0.368421
6	87.891	124	2	-0.251	0.051	4.554	7602	WS00913_M05	AT5G50290.1 | Symbols: | similar to unknown protein [Arabidopsis thaliana] (TAIR:AT3G17350.1); similar to unknown [Populus trichocarpa] (GB:ABK92919.1) | chr5:20479040-20481122 FORWARD	304	0.01	47	0.404255
6	87.891	124	2	0.205	0.037	4.211	17540	WS0263_O11	AT5G50562.1 | Symbols: | unknown protein | chr5:20597495-20597668 REVERSE	58	1.5	28	0.428571
6	87.891	124	2	-0.182	0.035	4.033	5715	WS01020_J04	AT5G50930.1 | Symbols: | DNA binding | chr5:20739295-20741543 FORWARD	243	6.5e-25	99	0.545455
6	87.891	124	2	-0.137	0.037	3.854	16180	WS0042_K24	AT5G51545.1 | Symbols: LPA2 | LPA2 (LOW PSII ACCUMULATION2) | chr5:20953660-20954469 FORWARD	186	1e-26	142	0.485915
6	87.891	124	2	-0.239	0.046	5.5	20969	WS0061_C09	AT5G51790.1 | Symbols: | basix helix-loop-helix (bHLH) family protein | chr5:21056988-21057820 FORWARD	210	0.0039	127	0.259843
6	87.891	124	2	-0.187	0.033	4.186	9245	WS0106_F01	AT5G52420.1 | Symbols: | similar to unknown protein [Arabidopsis thaliana] (TAIR:AT5G23920.1); similar to unnamed protein product [Vitis vinifera] (GB:CAO49441.1) | chr5:21299043-21299771 FORWARD	243	2	60	0.333333
6	87.891	124	2	-0.245	0.077	7.318	6696	WS01030_C14	AT5G52450.1 | Symbols: | MATE efflux protein-related | chr5:21306268-21308975 REVERSE	487	1e-44	152	0.552632
6	87.891	124	2	0.213	0.047	4.316	19914	WS00827_P22	AT5G52552.1 | Symbols: CPuORF14 | CPuORF14 (Conserved peptide upstream open reading frame 14) | chr5:21346345-21346503 REVERSE	53	9.4	31	0.419355
6	87.891	124	2	-0.306	0.086	7.986	11341	WS0101_M10	AT5G52820.1 | Symbols: | WD-40 repeat family protein / notchless protein, putative | chr5:21418649-21421429 FORWARD	474	2.1e-39	70	0.857143
6	87.891	124	2	0.207	0.046	4.429	8926	WS01039_A16	AT5G53190.1 | Symbols: | nodulin MtN3 family protein | chr5:21589643-21591510 REVERSE	264	8e-12	52	0.5
6	87.891	124	2	0.25	0.052	5.371	18157	WS0072_N10	AT5G53250.1 | Symbols: AGP22, ATAGP22 | AGP22/ATAGP22 (ARABINOGALACTAN PROTEINS 22) | chr5:21620941-21621233 FORWARD	64	8.8	24	0.583333
6	87.891	124	2	-0.224	0.058	4.683	8025	WS00931_A08	AT5G53530.1 | Symbols: | vacuolar protein sorting-associated protein 26, putative / VPS26, putative | chr5:21763501-21765382 REVERSE	303	5e-43	99	0.858586
6	87.891	124	2	0.162	0.037	3.973	12212	WS00916_I16	AT5G53560.1 | Symbols: B5 #2, ATB5-A | ATB5-A (Cytochrome b5 A) | chr5:21776854-21777579 FORWARD	135	1.5e-18	116	0.396552
6	87.891	124	2	0.149	0.038	3.974	7037	IS0011_J12	AT5G53590.1 | Symbols: | auxin-responsive family protein | chr5:21789333-21789761 FORWARD	143	9.1e-28	125	0.504
6	87.891	124	2	0.16	0.042	4.271	228	WS01018_C07	AT5G53750.1 | Symbols: | similar to CBS domain-containing protein [Arabidopsis thaliana] (TAIR:AT4G27460.1); similar to unnamed protein product [Vitis vinifera] (GB:CAO16914.1); contains InterPro domain Cystathionine beta-synthase, core (InterPro:IPR000644) | chr5:21834642-21835949 FORWARD	409	3.8e-16	97	0.505155
6	87.891	124	2	0.235	0.045	5.23	3330	WS0023_F13	AT5G53870.1 | Symbols: | plastocyanin-like domain-containing protein | chr5:21887259-21888454 REVERSE	371	3.4e-20	150	0.426667
6	87.891	124	2	0.284	0.079	9.066	5601	WS0023_L21	AT5G53870.1 | Symbols: | plastocyanin-like domain-containing protein | chr5:21887259-21888454 REVERSE	371	8.9e-08	121	0.347107
6	87.891	124	2	0.183	0.044	4.397	8714	WS0091_K24	AT5G54080.1 | Symbols: HGO | HGO (HOMOGENTISATE 1,2-DIOXYGENASE); homogentisate 1,2-dioxygenase | chr5:21963146-21965296 FORWARD	462	1.2e-30	83	0.710843
6	87.891	124	2	0.189	0.036	4.396	6639	WS0046_C03	AT5G54160.1 | Symbols: OMT1, ATOMT1 | ATOMT1 (O-METHYLTRANSFERASE 1) | chr5:21999301-22001393 FORWARD	364	2.5e-16	86	0.465116
6	87.891	124	2	-0.219	0.041	4.575	11707	WS00910_J04	AT5G54570.1 | Symbols: | glycosyl hydrolase family 1 protein | chr5:22184862-22187461 REVERSE	536	2.6e-37	100	0.69
6	87.891	124	2	0.233	0.042	5.04	2137	WS00931_O18	AT5G54640.1 | Symbols: HTA1, RAT5 | HTA1/RAT5 (RESISTANT TO AGROBACTERIUM TRANSFORMATION 5); DNA binding | chr5:22213766-22214505 FORWARD	131	1.2e-55	127	0.929134
6	87.891	124	2	-0.325	0.086	10.268	2324	WS01021_D12	AT5G54750.1 | Symbols: | transport protein particle (TRAPP) component Bet3, putative | chr5:22259306-22260703 FORWARD	187	8.6e-71	157	0.872611
6	87.891	124	2	-0.182	0.035	4.02	6809	WS02613_B15	AT5G55130.1 | Symbols: SIR1, CNX5 | CNX5 (SIRTINOL RESISTANT 1); Mo-molybdopterin cofactor sulfurase | chr5:22390600-22393254 REVERSE	465	1.2e-30	142	0.485915
6	87.891	124	2	0.166	0.042	4.214	8919	WS00930_K14	AT5G55190.1 | Symbols: RAN3 | RAN3; GTP binding | chr5:22409511-22411183 FORWARD	222	3.7e-86	203	0.778325
6	87.891	124	2	0.199	0.054	4.137	18295	WS0081_L15	AT5G55840.1 | Symbols: | pentatricopeptide (PPR) repeat-containing protein | chr5:22615624-22619725 FORWARD	1275	1.5	61	0.344262
6	87.891	124	2	-0.19	0.034	3.89	12928	WS00810_H22	AT5G55940.1 | Symbols: EMB2731 | EMB2731 (EMBRYO DEFECTIVE 2731) | chr5:22673482-22675120 REVERSE	209	2.6e-14	129	0.372093
6	87.891	124	2	0.206	0.041	4.236	2814	WS00112_H01	AT5G56340.1 | Symbols: | zinc finger (C3HC4-type RING finger) family protein | chr5:22835480-22836670 FORWARD	397	1.8e-11	97	0.350515
6	87.891	124	2	-0.139	0.026	4.019	12190	WS0262_A22	AT5G56450.1 | Symbols: | mitochondrial substrate carrier family protein | chr5:22875998-22876990 REVERSE	331	1.5e-34	89	0.741573
6	87.891	124	2	-0.205	0.04	4.198	7658	WS00821_P20	AT5G57000.1 | Symbols: | similar to unknown protein [Arabidopsis thaliana] (TAIR:AT1G72690.1); similar to unnamed protein product [Vitis vinifera] (GB:CAO65331.1) | chr5:23081096-23082429 REVERSE	188	7.7e-15	115	0.391304
6	87.891	124	2	0.173	0.038	3.949	6829	WS00712_I01	AT5G57020.1 | Symbols: ATNMT1, NMT1 | NMT1 (N-MYRISTOYLTRANSFERASE 1) | chr5:23092677-23093981 FORWARD	435	2.3e-26	67	0.820896
6	87.891	124	2	-0.147	0.037	4.632	5528	WS0106_M11	AT5G57181.1 | Symbols: | unknown protein | chr5:23188288-23188386 FORWARD	33	1	21	0.428571
6	87.891	124	2	0.199	0.052	4.811	13695	WS0062_I06	AT5G57360.1 | Symbols: LKP1, ADO1, FKL2, ZTL | ZTL (ZEITLUPE); ubiquitin-protein ligase | chr5:23258823-23261482 FORWARD	610	1.8	142	0.288732
6	87.891	124	2	0.164	0.06	6.148	15520	WS00928_L19	AT5G57785.1 | Symbols: | unknown protein | chr5:23426331-23426552 REVERSE	74	3.1	49	0.285714
6	87.891	124	2	-0.212	0.047	4.33	7653	WS01030_L16	AT5G57860.4 | Symbols: | ubiquitin family protein | chr5:23455217-23455700 FORWARD	68	3.9	53	0.226415
6	87.891	124	2	-0.188	0.047	4.865	9205	WS01041_C08	AT5G57860.4 | Symbols: | ubiquitin family protein | chr5:23455217-23455700 FORWARD	68	1.3	44	0.363636
6	87.891	124	2	-0.194	0.065	5.613	3791	WS00929_K19	AT5G57900.1 | Symbols: SKIP1 | SKIP1 (SKP1 INTERACTING PARTNER 1) | chr5:23467142-23468141 REVERSE	301	3.5e-35	167	0.48503
6	87.891	124	2	0.203	0.038	4.375	10614	WS00923_J14	AT5G58010.1 | Symbols: | basic helix-loop-helix (bHLH) family protein | chr5:23500896-23502115 REVERSE	298	9e-13	82	0.487805
6	87.891	124	2	0.243	0.057	5.03	14205	WS0104_D22	AT5G58190.1 | Symbols: ECT10 | ECT10 | chr5:23563660-23566589 FORWARD	528	2.7	44	0.409091
6	87.891	124	2	-0.232	0.06	7.33	10674	WS0084_B05	AT5G58230.1 | Symbols: MEE70, MSI1 | MSI1 (MULTICOPY SUPRESSOR OF IRA1) | chr5:23573338-23575220 FORWARD	425	2.3e-90	196	0.72449
6	87.891	124	2	-0.24	0.06	6.237	18831	WS0268_A15	AT5G59030.1 | Symbols: COPT1 | COPT1 (COPPER TRANSPORTER 1); copper ion transmembrane transporter | chr5:23851171-23851683 REVERSE	171	2.1e-06	44	0.431818
6	87.891	124	2	-0.322	0.094	10.703	9342	WS00932_K22	AT5G59180.1 | Symbols: | DNA-directed RNA polymerase II | chr5:23900725-23902202 FORWARD	177	4e-74	162	0.820988
6	87.891	124	2	0.175	0.029	4.206	15797	WS0053_C24	AT5G59310.1 | Symbols: LTP4 | LTP4 (LIPID TRANSFER PROTEIN 4); lipid binding | chr5:23942522-23942998 REVERSE	113	8.7e-23	106	0.528302
6	87.891	124	2	0.223	0.032	3.948	14371	WS0262_N13	AT5G59320.1 | Symbols: LTP3 | LTP3 (LIPID TRANSFER PROTEIN 3); lipid binding | chr5:23946277-23946718 FORWARD	116	2.3e-22	105	0.485714
6	87.891	124	2	-0.3	0.084	9.055	19096	WS01012_G08	AT5G59960.1 | Symbols: | similar to unnamed protein product [Vitis vinifera] (GB:CAO21698.1) | chr5:24159578-24162366 REVERSE	360	3.2e-39	105	0.695238
6	87.891	124	2	0.352	0.111	14.384	10148	WS00925_K20	AT5G60553.1 | Symbols: | Encodes a defensin-like (DEFL) family protein. | chr5:24360431-24360670 FORWARD	80	4.4	14	0.642857
6	87.891	124	2	0.253	0.046	5.06	17861	WS00834_I18	AT5G60700.1 | Symbols: | glycosyltransferase family protein 2 | chr5:24419555-24421955 REVERSE	669	1.5e-27	54	0.555556
6	87.891	124	2	-0.273	0.1	10.112	18777	WS00940_N20	AT5G61030.1 | Symbols: GR-RBP3 | GR-RBP3 (glycine-rich RNA-binding protein 3); RNA binding | chr5:24578096-24579378 FORWARD	310	0.0055	111	0.333333
6	87.891	124	2	-0.212	0.049	4.596	2341	WS00943_M18	AT5G61040.1 | Symbols: | similar to unknown protein [Arabidopsis thaliana] (TAIR:AT5G08010.1); similar to unnamed protein product [Vitis vinifera] (GB:CAO41860.1) | chr5:24579657-24581621 REVERSE	591	0.58	37	0.459459
6	87.891	124	2	0.178	0.033	4.212	10968	WS00928_H09	AT5G61090.1 | Symbols: | proline-rich family protein | chr5:24593552-24594940 REVERSE	345	6.7e-05	70	0.371429
6	87.891	124	2	0.188	0.056	5.087	13828	WS0083_G13	AT5G61250.2 | Symbols: ATGUS1 | ATGUS1 (ARABIDOPSIS THALIANA GLUCURONIDASE 1); beta-glucuronidase | chr5:24649520-24651823 REVERSE	540	2.9e-17	90	0.488889
6	87.891	124	2	-0.197	0.047	4.905	20818	WS00822_L04	AT5G61900.1 | Symbols: CPN1, BON, BON1 | BON1 (BONZAI1); calcium-dependent phospholipid binding | chr5:24873134-24876376 REVERSE	579	7e-66	125	0.8
6	87.891	124	2	0.307	0.081	9.346	19752	WS0031_B12	AT5G62150.1 | Symbols: | peptidoglycan-binding LysM domain-containing protein | chr5:24975551-24975859 FORWARD	103	5.4e-14	78	0.5
6	87.891	124	2	0.164	0.036	4.07	318	WS01029_D10	AT5G62150.1 | Symbols: | peptidoglycan-binding LysM domain-containing protein | chr5:24975551-24975859 FORWARD	103	7.9e-13	47	0.659574
6	87.891	124	2	-0.194	0.039	5.324	5648	WS00810_H15	AT5G62740.1 | Symbols: | band 7 family protein | chr5:25218546-25219761 FORWARD	287	3.1e-43	104	0.875
6	87.891	124	2	-0.197	0.071	6.147	21092	WS00927_G02	AT5G62750.1 | Symbols: | unknown protein | chr5:25220903-25221277 REVERSE	125	2.3e-05	81	0.37037
6	87.891	124	2	0.193	0.046	5.63	8599	WS0054_O13	AT5G62890.1 | Symbols: | permease, putative | chr5:25260949-25264301 FORWARD	533	6e-31	88	0.693182
6	87.891	124	2	0.271	0.057	6.474	12794	WS01021_J05	AT5G63065.1 | Symbols: | Encodes a Plant thionin family protein | chr5:25314935-25315126 FORWARD	64	2.1	32	0.3125
6	87.891	124	2	-0.174	0.037	4.412	17394	WS01040_M02	AT5G63065.1 | Symbols: | Encodes a Plant thionin family protein | chr5:25314935-25315126 FORWARD	64	4.1	21	0.380952
6	87.891	124	2	0.225	0.063	5.291	263	WS0262_M05	AT5G63440.2 | Symbols: | similar to unknown protein [Arabidopsis thaliana] (TAIR:AT1G49170.1); similar to hypothetical protein [Vitis vinifera] (GB:CAN75279.1); contains InterPro domain Protein of unknown function DUF167 (InterPro:IPR003746) | chr5:25423586-25425421 FORWARD	233	1e-106	233	0.862661
6	87.891	124	2	-0.21	0.04	4.26	759	WS01026_D17	AT5G63500.1 | Symbols: | similar to unknown protein [Arabidopsis thaliana] (TAIR:AT3G48660.1); similar to hypothetical protein [Phaseolus vulgaris] (GB:AAQ09000.1) | chr5:25440686-25440895 FORWARD	70	4.8e-22	70	0.685714
6	87.891	124	2	0.265	0.064	7.296	5222	WS00910_N03	AT5G63660.1 | Symbols: LCR74, PDF2.5 | LCR74/PDF2.5 (Low-molecular-weight cysteine-rich 74) | chr5:25502918-25503288 FORWARD	74	2.4	39	0.307692
6	87.891	124	2	0.258	0.042	4.013	13969	WS01029_C02	AT5G63690.1 | Symbols: | similar to hypothetical protein [Vitis vinifera] (GB:CAN67844.1); similar to unnamed protein product [Vitis vinifera] (GB:CAO22434.1); contains InterPro domain Nucleic acid-binding, OB-fold (InterPro:IPR012340); contains InterPro domain Nucleic acid-binding, OB-fold-like (InterPro:IPR016027) | chr5:25510090-25510509 REVERSE	140	3.7e-38	137	0.554745
6	87.891	124	2	0.29	0.06	7.91	16745	WS00916_D11	AT5G63920.1 | Symbols: | DNA topoisomerase III alpha, putative | chr5:25591759-25598456 FORWARD	927	0.23	56	0.339286
6	87.891	124	2	-0.216	0.046	4.089	2100	WS0071_K24	AT5G64200.1 | Symbols: ATSC35 | ATSC35 (ARABIDOPSIS THALIANA ARGININE/SERINE-RICH SPLICING FACTOR 35, 35 KDA PROTEIN); RNA binding | chr5:25699075-25700779 REVERSE	304	9.4	90	0.344444
6	87.891	124	2	0.185	0.047	4.464	1821	WS00712_F06	AT5G64260.1 | Symbols: | phosphate-responsive protein, putative | chr5:25721206-25722123 FORWARD	306	7.6e-63	188	0.62234
6	87.891	124	2	0.263	0.101	9.075	15781	WS0074_G08	AT5G64260.1 | Symbols: | phosphate-responsive protein, putative | chr5:25721206-25722123 FORWARD	306	2.9e-63	129	0.728682
6	87.891	124	2	0.175	0.039	4.396	3310	WS00836_B20	AT5G64260.1 | Symbols: | phosphate-responsive protein, putative | chr5:25721206-25722123 FORWARD	306	6.7e-08	51	0.490196
6	87.891	124	2	-0.206	0.078	7.945	5495	WS00815_P21	AT5G65530.1 | Symbols: | protein kinase, putative | chr5:26208070-26210052 REVERSE	457	6.7e-07	50	0.44
6	87.891	124	2	0.166	0.04	4.203	19720	WS0108_D14	AT5G65609.1 | Symbols: | similar to unknown protein [Arabidopsis thaliana] (TAIR:AT5G67245.1) | chr5:26236389-26236571 REVERSE	61	0.59	53	0.377358
6	87.891	124	2	-0.248	0.05	5.225	11467	WS01040_H21	AT5G66053.1 | Symbols: | unknown protein | chr5:26433887-26434033 REVERSE	49	1.1	49	0.326531
6	87.891	124	2	0.219	0.063	4.533	8293	WS0016_E17	AT5G66310.1 | Symbols: | kinesin motor family protein | chr5:26503012-26507530 REVERSE	1064	5.2	70	0.371429
6	87.891	124	2	0.262	0.079	7.235	16195	WS00930_H15	AT5G66320.1 | Symbols: | zinc finger (GATA type) family protein | chr5:26513434-26514535 REVERSE	340	7.2e-35	151	0.536424
6	87.891	124	2	0.259	0.064	6.3	17825	WS0021_B03	AT5G66400.2 | Symbols: ATDI8, RAB18 | RAB18 (RESPONSIVE TO ABA 18) | chr5:26535737-26536379 REVERSE	186	0.016	140	0.314286
6	87.891	124	2	0.175	0.041	3.932	10843	WS01010_N24	AT5G66580.1 | Symbols: | similar to unknown protein [Arabidopsis thaliana] (TAIR:AT3G50800.1); similar to unnamed protein product [Vitis vinifera] (GB:CAO41608.1); similar to unnamed protein product [Vitis vinifera] (GB:CAO45438.1); similar to hypothetical protein [Vitis vinifera] (GB:CAN61825.1) | chr5:26589950-26590420 FORWARD	157	1.4e-15	94	0.457447
6	87.891	124	2	-0.271	0.077	9.571	2983	WS00818_P16	AT5G66680.1 | Symbols: DGL1 | DGL1 (defective glycosylation 1); dolichyl-diphosphooligosaccharide-protein glycotransferase | chr5:26635066-26637807 REVERSE	438	4e-76	179	0.731844
6	87.891	124	2	-0.306	0.084	9.515	9305	WS00930_G14	AT5G66930.2 | Symbols: | similar to unknown [Populus trichocarpa x Populus deltoides] (GB:ABK96307.1); contains InterPro domain Protein of unknown function DUF1649 (InterPro:IPR012445) | chr5:26743223-26744775 FORWARD	216	3.9e-66	190	0.642105
6	87.891	124	2	-0.2	0.043	4.309	4039	WS00914_L24	AT5G67320.1 | Symbols: HOS15 | WD-40 repeat family protein | chr5:26874494-26878200 FORWARD	614	2.5e-57	147	0.693878
6	87.891	124	2	0.199	0.053	4.721	16061	WS00111_M06	ATCG00070.1 | Symbols: PSBK | PSII K protein | chrC:7017-7202 FORWARD	62	8.2	31	0.354839
6	87.891	124	2	0.213	0.048	5.394	3769	WS0022_I14	ATCG00080.1 | Symbols: PSBI | PSII I protein | chrC:7583-7693 FORWARD	37	2.6e-14	37	0.945946
6	87.891	124	2	0.222	0.037	4.665	15229	IS0012_A05	ATCG00300.1 | Symbols: YCF9 | encodes PsbZ, which is a subunit of photosystem II. In Chlamydomonas, this protein has been shown to be essential in the interaction between PS II and the light harvesting complex II. | chrC:35751-35939 FORWARD	63	5.6	26	0.269231
6	87.891	124	2	-0.285	0.066	6.417	3668	WS00814_M22	ATMG00710.1 | Symbols: ORF120 | hypothetical protein | chrM:207553-207915 REVERSE	121	1.8	37	0.324324
6	87.891	124	2	-0.182	0.04	4.321	14790	WS01018_C04	ATMG01180.1 | Symbols: ORF111B | hypothetical protein | chrM:300966-301301 REVERSE	112	1.5	47	0.319149
6	87.891	124	2	0.222	0.046	4.944	11514	WS00111_N10	no hit
6	87.891	124	2	-0.197	0.045	5.102	9644	WS0014_P10	no hit
6	87.891	124	2	0.271	0.051	6.712	4655	WS0016_L09	no hit
6	87.891	124	2	0.511	0.182	22.88	2847	WS0017_P04	no hit
6	87.891	124	2	0.225	0.044	5.111	1482	WS0018_J06	no hit
6	87.891	124	2	0.167	0.036	3.846	5147	WS0022_N19	no hit
6	87.891	124	2	0.227	0.05	5.289	13382	WS0032_I03	no hit
6	87.891	124	2	0.265	0.082	7.15	1545	WS0034_F05	no hit
6	87.891	124	2	0.281	0.051	6.615	16108	WS0034_O11	no hit
6	87.891	124	2	0.331	0.092	10.736	10636	WS0036_B14	no hit
6	87.891	124	2	-0.138	0.033	3.99	14274	WS0036_C04	no hit
6	87.891	124	2	-0.187	0.061	5.397	1971	WS0037_L10	no hit
6	87.891	124	2	0.186	0.042	4.794	1576	WS0043_G09	no hit
6	87.891	124	2	0.228	0.049	6.031	4762	WS0043_I24	no hit
6	87.891	124	2	0.216	0.044	4.928	3401	WS0043_O19	no hit
6	87.891	124	2	0.232	0.052	6.157	16128	WS0045_G17	no hit
6	87.891	124	2	-0.173	0.044	4.69	12490	WS0045_N01	no hit
6	87.891	124	2	-0.263	0.06	5.728	20753	WS0047_K16	no hit
6	87.891	124	2	-0.197	0.043	5.139	17137	WS0048_O18	no hit
6	87.891	124	2	-0.273	0.063	5.512	5845	WS0051_E13	no hit
6	87.891	124	2	-0.246	0.066	5.53	9489	WS0051_L07	no hit
6	87.891	124	2	-0.175	0.038	4.061	16770	WS0052_A14	no hit
6	87.891	124	2	0.177	0.041	5.138	14891	WS0053_L18	no hit
6	87.891	124	2	-0.199	0.037	3.894	9440	WS0054_D07	no hit
6	87.891	124	2	-0.225	0.042	4.088	6362	WS0056_K12	no hit
6	87.891	124	2	-0.248	0.04	4.18	9272	WS0058_M02	no hit
6	87.891	124	2	0.209	0.035	4.319	17330	WS0061_B10	no hit
6	87.891	124	2	0.243	0.051	5.554	15077	WS0064_B16	no hit
6	87.891	124	2	0.22	0.069	7.618	11862	WS00715_F02	no hit
6	87.891	124	2	-0.263	0.057	5.561	2609	WS00722_C06	no hit
6	87.891	124	2	0.149	0.041	3.861	18085	WS00722_H11	no hit
6	87.891	124	2	0.263	0.058	7.157	6590	WS00723_F23	no hit
6	87.891	124	2	0.292	0.076	9.289	16684	WS00725_D14	no hit
6	87.891	124	2	-0.264	0.068	7.977	17598	WS00725_H06	no hit
6	87.891	124	2	-0.276	0.078	7.283	9468	WS00727_H09	no hit
6	87.891	124	2	-0.19	0.043	4.446	10580	WS00729_J18	no hit
6	87.891	124	2	-0.209	0.043	6.248	6324	WS0073_B08	no hit
6	87.891	124	2	-0.197	0.059	7.303	2347	WS00730_N19	no hit
6	87.891	124	2	-0.228	0.047	4.938	7837	WS00733_L15	no hit
6	87.891	124	2	-0.21	0.055	6.866	17687	WS0075_J07	no hit
6	87.891	124	2	0.217	0.055	5.129	14493	WS0078_N19	no hit
6	87.891	124	2	0.31	0.074	7.406	14496	WS0079_D15	no hit
6	87.891	124	2	0.274	0.071	7.267	9947	WS0079_F22	no hit
6	87.891	124	2	-0.242	0.065	6.497	11013	WS0081_D15	no hit
6	87.891	124	2	-0.15	0.042	4.367	14257	WS0081_P19	no hit
6	87.891	124	2	-0.219	0.044	4.741	12931	WS00810_L15	no hit
6	87.891	124	2	0.15	0.042	4.076	10704	WS00811_C20	no hit
6	87.891	124	2	0.225	0.069	6.58	13435	WS00811_L24	no hit
6	87.891	124	2	0.217	0.045	4.433	10711	WS00811_N12	no hit
6	87.891	124	2	0.205	0.071	7.934	9799	WS00811_P05	no hit
6	87.891	124	2	-0.217	0.042	4.022	12098	WS00812_B10	no hit
6	87.891	124	2	-0.253	0.066	6.561	19379	WS00812_D05	no hit
6	87.891	124	2	-0.348	0.077	8.118	7765	WS00814_C10	no hit
6	87.891	124	2	-0.21	0.043	4.238	9586	WS00815_G13	no hit
6	87.891	124	2	0.231	0.041	4.364	6401	WS00815_K20	no hit
6	87.891	124	2	0.239	0.054	4.435	19141	WS00815_M08	no hit
6	87.891	124	2	-0.201	0.038	4.36	7594	WS00819_A15	no hit
6	87.891	124	2	0.248	0.062	6.913	8052	WS00819_E23	no hit
6	87.891	124	2	-0.295	0.064	7.389	9195	WS00819_I14	no hit
6	87.891	124	2	-0.268	0.081	9.181	13749	WS00819_M20	no hit
6	87.891	124	2	0.28	0.071	8.467	6777	WS00820_I22	no hit
6	87.891	124	2	0.279	0.062	7.164	1286	WS00823_H07	no hit
6	87.891	124	2	0.219	0.08	7.138	7193	WS00826_I13	no hit
6	87.891	124	2	-0.221	0.063	6.934	2625	WS00829_A09	no hit
6	87.891	124	2	-0.262	0.054	5.096	7599	WS00830_I01	no hit
6	87.891	124	2	-0.197	0.035	4.112	790	WS00831_H20	no hit
6	87.891	124	2	0.259	0.052	5.503	1700	WS00831_J16	no hit
6	87.891	124	2	-0.177	0.032	4.257	9211	WS00834_F02	no hit
6	87.891	124	2	-0.204	0.038	3.919	21043	WS00834_L02	no hit
6	87.891	124	2	-0.29	0.056	6.306	14233	WS00836_O22	no hit
6	87.891	124	2	-0.22	0.043	4.881	10571	WS00837_J14	no hit
6	87.891	124	2	0.194	0.061	4.907	16939	WS00837_N05	no hit
6	87.891	124	2	-0.176	0.046	4.242	1959	WS0085_B03	no hit
6	87.891	124	2	-0.174	0.037	3.868	18893	WS0086_G18	no hit
6	87.891	124	2	0.242	0.054	5.52	1593	WS0086_P18	no hit
6	87.891	124	2	0.184	0.037	3.94	6849	WS0087_G19	no hit
6	87.891	124	2	-0.181	0.04	4.344	15975	WS0089_G19	no hit
6	87.891	124	2	-0.208	0.048	5.068	4083	WS0091_C07	no hit
6	87.891	124	2	0.22	0.039	4.314	20008	WS0091_E18	no hit
6	87.891	124	2	-0.258	0.066	5.234	8061	WS00910_C15	no hit
6	87.891	124	2	-0.238	0.049	5.57	8065	WS00910_J03	no hit
6	87.891	124	2	0.18	0.038	4.692	16254	WS00910_J23	no hit
6	87.891	124	2	-0.272	0.042	4.776	20724	WS00913_H03	no hit
6	87.891	124	2	-0.222	0.04	4.223	5778	WS00913_M04	no hit
6	87.891	124	2	-0.228	0.036	5.489	12607	WS00913_N14	no hit
6	87.891	124	2	0.223	0.045	4.911	4481	WS00916_J10	no hit
6	87.891	124	2	0.229	0.05	5.625	10772	WS00917_C14	no hit
6	87.891	124	2	0.184	0.04	4.142	21691	WS00917_D09	no hit
6	87.891	124	2	-0.196	0.038	4.322	5955	WS00919_F19	no hit
6	87.891	124	2	-0.221	0.05	6.296	20517	WS00919_I11	no hit
6	87.891	124	2	-0.223	0.04	4.869	14969	WS00920_F02	no hit
6	87.891	124	2	-0.195	0.034	4.297	9124	WS00921_L12	no hit
6	87.891	124	2	-0.252	0.061	6.619	2758	WS00921_N03	no hit
6	87.891	124	2	-0.187	0.044	4.209	6034	WS00923_E05	no hit
6	87.891	124	2	0.205	0.067	7.211	15644	WS00924_B03	no hit
6	87.891	124	2	0.247	0.079	8.346	18384	WS00924_K12	no hit
6	87.891	124	2	-0.199	0.046	4.493	11105	WS00924_K21	no hit
6	87.891	124	2	0.215	0.061	4.672	21061	WS00925_G05	no hit
6	87.891	124	2	0.282	0.073	8.134	15979	WS00928_N24	no hit
6	87.891	124	2	0.203	0.045	4.638	13743	WS00929_I05	no hit
6	87.891	124	2	-0.213	0.048	5.357	11073	WS00929_L06	no hit
6	87.891	124	2	-0.246	0.058	5.825	7435	WS00929_O11	no hit
6	87.891	124	2	-0.185	0.043	4.462	7728	WS0093_A21	no hit
6	87.891	124	2	-0.231	0.06	5.676	11667	WS00931_A09	no hit
6	87.891	124	2	-0.206	0.041	4.015	11671	WS00931_E01	no hit
6	87.891	124	2	-0.242	0.057	6.154	12579	WS00931_H18	no hit
6	87.891	124	2	0.201	0.032	4.006	13522	WS00935_D18	no hit
6	87.891	124	2	-0.313	0.067	6.193	11173	WS00937_B19	no hit
6	87.891	124	2	-0.345	0.103	10.85	7394	WS00940_D05	no hit
6	87.891	124	2	-0.216	0.034	4.658	16942	WS00943_E20	no hit
6	87.891	124	2	-0.265	0.03	4.298	17764	WS00946_B10	no hit
6	87.891	124	2	-0.178	0.048	4.596	3920	WS0097_N08	no hit
6	87.891	124	2	0.206	0.032	4.411	4059	WS0101_H04	no hit
6	87.891	124	2	-0.244	0.07	7.216	7699	WS0101_M08	no hit
6	87.891	124	2	0.177	0.051	5.303	20455	WS01010_D20	no hit
6	87.891	124	2	0.223	0.039	4.399	11790	WS01011_E04	no hit
6	87.891	124	2	-0.211	0.049	4.526	19092	WS01012_B06	no hit
6	87.891	124	2	-0.273	0.051	5.378	9273	WS01014_C19	no hit
6	87.891	124	2	-0.266	0.06	5.873	7933	WS01015_E14	no hit
6	87.891	124	2	-0.179	0.041	4.795	6579	WS01015_N17	no hit
6	87.891	124	2	-0.206	0.035	3.855	18413	WS01016_B02	no hit
6	87.891	124	2	-0.192	0.04	4.391	19248	WS01016_D15	no hit
6	87.891	124	2	0.239	0.035	3.993	14120	WS01017_K22	no hit
6	87.891	124	2	0.147	0.041	4.326	4788	WS01018_H24	no hit
6	87.891	124	2	0.198	0.049	5.484	9743	WS01019_E01	no hit
6	87.891	124	2	0.185	0.037	4.394	13839	WS01019_J17	no hit
6	87.891	124	2	-0.276	0.073	8.554	8250	WS0102_K05	no hit
6	87.891	124	2	-0.212	0.056	5.355	215	WS01024_G04	no hit
6	87.891	124	2	-0.133	0.041	4.148	14783	WS01024_L20	no hit
6	87.891	124	2	-0.311	0.08	10.135	7505	WS01024_N02	no hit
6	87.891	124	2	-0.286	0.061	6.959	9395	WS01026_B20	no hit
6	87.891	124	2	0.168	0.04	4.266	1671	WS01026_F16	no hit
6	87.891	124	2	0.172	0.043	4.201	15356	WS01027_J12	no hit
6	87.891	124	2	-0.231	0.088	8.196	19000	WS01027_M13	no hit
6	87.891	124	2	0.226	0.059	6.785	3050	WS01029_B02	no hit
6	87.891	124	2	0.191	0.046	3.937	4486	WS01029_I19	no hit
6	87.891	124	2	0.211	0.038	4.846	6263	WS01031_E08	no hit
6	87.891	124	2	0.309	0.057	6.827	6135	WS01032_G04	no hit
6	87.891	124	2	-0.247	0.052	5.918	7616	WS01033_P09	no hit
6	87.891	124	2	-0.219	0.042	4.989	9403	WS01036_F19	no hit
6	87.891	124	2	-0.214	0.042	4.903	13596	WS01037_P05	no hit
6	87.891	124	2	0.169	0.038	3.871	5110	WS0105_E03	no hit
6	87.891	124	2	-0.288	0.067	9.008	5527	WS0106_J23	no hit
6	87.891	124	2	0.232	0.045	4.69	15168	WS0107_O24	no hit
6	87.891	124	2	0.216	0.04	3.857	17417	WS0108_K02	no hit
6	87.891	124	2	-0.181	0.076	5.34	9227	WS0108_O20	no hit
6	87.891	124	2	0.158	0.041	3.986	12442	WS0109_B23	no hit
6	87.891	124	2	0.239	0.053	5.759	1525	WS0109_I12	no hit
6	87.891	124	2	-0.219	0.035	4.532	11919	WS0109_P01	no hit
6	87.891	124	2	0.214	0.044	3.936	409	WS0261_C08	no hit
6	87.891	124	2	-0.224	0.048	4.832	14545	WS02612_N13	no hit
6	87.891	124	2	0.188	0.047	5.537	4814	WS0262_K09	no hit
6	87.891	124	2	-0.222	0.056	6.946	12908	WS0264_K22	no hit
6	87.891	124	2	0.232	0.048	5.626	3711	WS0264_P05	no hit
6	87.891	124	2	-0.204	0.046	5.602	11379	WS0269_C20	no hit
AT1G01190		Count of AT1G01190					AT1G01190
AT1G01430		AT1G01190	Total				AT1G01430
AT1G01490		AT1G01430	1				AT1G01490
AT1G01900		AT1G01490	1				AT1G01900
AT1G02560		AT1G01900	1				AT1G02560
AT1G02680		AT1G02560	1				AT1G02680
AT1G02840		AT1G02680	1				AT1G02840
AT1G03010		AT1G02840	1				AT1G03010
AT1G03070		AT1G03010	1				AT1G03070
AT1G03106		AT1G03070	1				AT1G03106
AT1G03220		AT1G03106	1				AT1G03220
AT1G04040		AT1G03220	1				AT1G04040
AT1G04420		AT1G04040	1				AT1G04420
AT1G04684		AT1G04420	1				AT1G04684
AT1G04750		AT1G04684	1				AT1G04750
AT1G04820		AT1G04750	1				AT1G04820
AT1G05070		AT1G04820	1				AT1G05070
AT1G05136		AT1G05070	1				AT1G05136
AT1G05190		AT1G05136	1				AT1G05190
AT1G05450		AT1G05190	1				AT1G05450
AT1G05680		AT1G05450	1				AT1G05680
AT1G05920		AT1G05680	1				AT1G05920
AT1G06760		AT1G05920	1				AT1G06760
AT1G07030		AT1G06760	1				AT1G07030
AT1G07175		AT1G07030	1				AT1G07175
AT1G07370		AT1G07175	1				AT1G07370
AT1G07660		AT1G07370	1				AT1G07660
AT1G07660		AT1G07660	2				AT1G07770
AT1G07770		AT1G07770	2				AT1G07830
AT1G07770		AT1G07830	1				AT1G07930
AT1G07830		AT1G07930	1				AT1G07990
AT1G07930		AT1G07990	1				AT1G08080
AT1G07990		AT1G08080	3				AT1G08250
AT1G08080		AT1G08250	1				AT1G08315
AT1G08080		AT1G08315	1				AT1G08370
AT1G08080		AT1G08370	1				AT1G08510
AT1G08250		AT1G08510	1				AT1G08940
AT1G08315		AT1G08940	1				AT1G09100
AT1G08370		AT1G09100	1				AT1G09460
AT1G08510		AT1G09460	1				AT1G10290
AT1G08940		AT1G10290	1				AT1G10390
AT1G09100		AT1G10390	1				AT1G10460
AT1G09460		AT1G10460	1				AT1G10580
AT1G10290		AT1G10580	1				AT1G11160
AT1G10390		AT1G11160	1				AT1G11790
AT1G10460		AT1G11790	1				AT1G11860
AT1G10580		AT1G11860	1				AT1G12211
AT1G11160		AT1G12211	1				AT1G12250
AT1G11790		AT1G12250	1				AT1G12900
AT1G11860		AT1G12900	1				AT1G12910
AT1G12211		AT1G12910	1				AT1G13360
AT1G12250		AT1G13360	3				AT1G13580
AT1G12900		AT1G13580	1				AT1G13590
AT1G12910		AT1G13590	1				AT1G13760
AT1G13360		AT1G13760	2				AT1G14620
AT1G13360		AT1G14620	1				AT1G14755
AT1G13360		AT1G14755	1				AT1G15340
AT1G13580		AT1G15340	1				AT1G15380
AT1G13590		AT1G15380	1				AT1G15780
AT1G13760		AT1G15780	2				AT1G15830
AT1G13760		AT1G15830	1				AT1G16150
AT1G14620		AT1G16150	1				AT1G16170
AT1G14755		AT1G16170	1				AT1G16270
AT1G15340		AT1G16270	1				AT1G16280
AT1G15380		AT1G16280	1				AT1G17180
AT1G15780		AT1G17180	1				AT1G17710
AT1G15780		AT1G17710	1				AT1G18060
AT1G15830		AT1G18060	1				AT1G18530
AT1G16150		AT1G18530	1				AT1G19210
AT1G16170		AT1G19210	1				AT1G19397
AT1G16270		AT1G19397	1				AT1G19450
AT1G16280		AT1G19450	1				AT1G19480
AT1G17180		AT1G19480	1				AT1G19640
AT1G17710		AT1G19640	1				AT1G19960
AT1G18060		AT1G19960	1				AT1G19990
AT1G18530		AT1G19990	1				AT1G20220
AT1G19210		AT1G20220	1				AT1G20510
AT1G19397		AT1G20510	1				AT1G20760
AT1G19450		AT1G20760	1				AT1G20950
AT1G19480		AT1G20950	1				AT1G20960
AT1G19640		AT1G20960	1				AT1G21065
AT1G19960		AT1G21065	1				AT1G21720
AT1G19990		AT1G21720	1				AT1G22150
AT1G20220		AT1G22150	1				AT1G22540
AT1G20510		AT1G22540	1				AT1G22900
AT1G20760		AT1G22900	2				AT1G23010
AT1G20950		AT1G23010	1				AT1G23110
AT1G20960		AT1G23110	1				AT1G23230
AT1G21065		AT1G23230	1				AT1G23340
AT1G21720		AT1G23340	1				AT1G24020
AT1G22150		AT1G24020	1				AT1G25390
AT1G22540		AT1G25390	1				AT1G25682
AT1G22900		AT1G25682	1				AT1G26240
AT1G22900		AT1G26240	2				AT1G26250
AT1G23010		AT1G26250	2				AT1G26355
AT1G23110		AT1G26355	1				AT1G26360
AT1G23230		AT1G26360	1				AT1G26770
AT1G23340		AT1G26770	1				AT1G26880
AT1G24020		AT1G26880	1				AT1G26920
AT1G25390		AT1G26920	1				AT1G27090
AT1G25682		AT1G27090	1				AT1G27340
AT1G26240		AT1G27340	1				AT1G27480
AT1G26240		AT1G27480	1				AT1G28010
AT1G26250		AT1G28010	1				AT1G28190
AT1G26250		AT1G28190	1				AT1G28390
AT1G26355		AT1G28390	1				AT1G28430
AT1G26360		AT1G28430	1				AT1G28640
AT1G26770		AT1G28640	2				AT1G28760
AT1G26880		AT1G28760	1				AT1G28960
AT1G26920		AT1G28960	1				AT1G29100
AT1G27090		AT1G29100	1				AT1G29250
AT1G27340		AT1G29250	1				AT1G30220
AT1G27480		AT1G30220	1				AT1G30330
AT1G28010		AT1G30330	1				AT1G30380
AT1G28190		AT1G30380	1				AT1G31360
AT1G28390		AT1G31360	1				AT1G31772
AT1G28430		AT1G31772	1				AT1G31910
AT1G28640		AT1G31910	1				AT1G31970
AT1G28640		AT1G31970	1				AT1G32780
AT1G28760		AT1G32780	1				AT1G33120
AT1G28960		AT1G33120	1				AT1G33730
AT1G29100		AT1G33730	1				AT1G34270
AT1G29250		AT1G34270	1				AT1G34320
AT1G30220		AT1G34320	1				AT1G34780
AT1G30330		AT1G34780	1				AT1G35260
AT1G30380		AT1G35260	1				AT1G35461
AT1G31360		AT1G35461	1				AT1G35710
AT1G31772		AT1G35710	1				AT1G36310
AT1G31910		AT1G36310	1				AT1G37007
AT1G31970		AT1G37007	1				AT1G42960
AT1G32780		AT1G42960	1				AT1G44100
AT1G33120		AT1G44100	1				AT1G44191
AT1G33730		AT1G44191	1				AT1G47200
AT1G34270		AT1G47200	1				AT1G47760
AT1G34320		AT1G47760	1				AT1G47820
AT1G34780		AT1G47820	1				AT1G47830
AT1G35260		AT1G47830	1				AT1G47885
AT1G35461		AT1G47885	1				AT1G47980
AT1G35710		AT1G47980	1				AT1G48720
AT1G36310		AT1G48720	1				AT1G48800
AT1G37007		AT1G48800	1				AT1G48990
AT1G42960		AT1G48990	1				AT1G49010
AT1G44100		AT1G49010	1				AT1G49760
AT1G44191		AT1G49760	1				AT1G50420
AT1G47200		AT1G50420	1				AT1G50570
AT1G47760		AT1G50570	1				AT1G51480
AT1G47820		AT1G51480	1				AT1G51915
AT1G47830		AT1G51915	2				AT1G52320
AT1G47885		AT1G52320	1				AT1G52630
AT1G47980		AT1G52630	1				AT1G52700
AT1G48720		AT1G52700	1				AT1G52910
AT1G48800		AT1G52910	1				AT1G53670
AT1G48990		AT1G53670	1				AT1G53730
AT1G49010		AT1G53730	1				AT1G54115
AT1G49760		AT1G54115	1				AT1G55045
AT1G50420		AT1G55045	1				AT1G55205
AT1G50570		AT1G55205	1				AT1G55670
AT1G51480		AT1G55670	1				AT1G55850
AT1G51915		AT1G55850	1				AT1G56045
AT1G51915		AT1G56045	1				AT1G56070
AT1G52320		AT1G56070	1				AT1G56140
AT1G52630		AT1G56140	1				AT1G56145
AT1G52700		AT1G56145	1				AT1G58280
AT1G52910		AT1G58280	1				AT1G58848
AT1G53670		AT1G58848	1				AT1G59700
AT1G53730		AT1G59700	2				AT1G60390
AT1G54115		AT1G60390	2				AT1G60500
AT1G55045		AT1G60500	1				AT1G60640
AT1G55205		AT1G60640	1				AT1G60995
AT1G55670		AT1G60995	1				AT1G61250
AT1G55850		AT1G61250	1				AT1G61720
AT1G56045		AT1G61720	3				AT1G61780
AT1G56070		AT1G61780	1				AT1G62333
AT1G56140		AT1G62333	2				AT1G62500
AT1G56145		AT1G62500	1				AT1G62760
AT1G58280		AT1G62760	1				AT1G63370
AT1G58848		AT1G63370	1				AT1G63522
AT1G59700		AT1G63522	1				AT1G63610
AT1G59700		AT1G63610	1				AT1G63850
AT1G60390		AT1G63850	1				AT1G64110
AT1G60390		AT1G64110	1				AT1G64160
AT1G60500		AT1G64160	2				AT1G64628
AT1G60640		AT1G64628	1				AT1G64850
AT1G60995		AT1G64850	3				AT1G64950
AT1G61250		AT1G64950	1				AT1G64970
AT1G61720		AT1G64970	1				AT1G65060
AT1G61720		AT1G65060	1				AT1G65280
AT1G61720		AT1G65280	1				AT1G65290
AT1G61780		AT1G65290	1				AT1G65560
AT1G62333		AT1G65560	1				AT1G65660
AT1G62333		AT1G65660	1				AT1G65730
AT1G62500		AT1G65730	1				AT1G65820
AT1G62760		AT1G65820	1				AT1G67090
AT1G63370		AT1G67090	1				AT1G67280
AT1G63522		AT1G67280	1				AT1G67325
AT1G63610		AT1G67325	1				AT1G67410
AT1G63850		AT1G67410	1				AT1G67530
AT1G64110		AT1G67530	1				AT1G67740
AT1G64160		AT1G67740	1				AT1G67750
AT1G64160		AT1G67750	1				AT1G67785
AT1G64628		AT1G67785	1				AT1G68230
AT1G64850		AT1G68230	1				AT1G68360
AT1G64850		AT1G68360	1				AT1G68650
AT1G64850		AT1G68650	1				AT1G68660
AT1G64950		AT1G68660	1				AT1G68725
AT1G64970		AT1G68725	1				AT1G68730
AT1G65060		AT1G68730	1				AT1G69310
AT1G65280		AT1G69310	1				AT1G69380
AT1G65290		AT1G69380	1				AT1G69500
AT1G65560		AT1G69500	1				AT1G69545
AT1G65660		AT1G69545	5				AT1G69600
AT1G65730		AT1G69600	1				AT1G69750
AT1G65820		AT1G69750	1				AT1G71410
AT1G67090		AT1G71410	1				AT1G71695
AT1G67280		AT1G71695	2				AT1G71900
AT1G67325		AT1G71900	1				AT1G72310
AT1G67410		AT1G72310	1				AT1G72370
AT1G67530		AT1G72370	1				AT1G72450
AT1G67740		AT1G72450	1				AT1G72750
AT1G67750		AT1G72750	1				AT1G72930
AT1G67785		AT1G72930	1				AT1G72970
AT1G68230		AT1G72970	1				AT1G73170
AT1G68360		AT1G73170	1				AT1G73470
AT1G68650		AT1G73470	1				AT1G73570
AT1G68660		AT1G73570	1				AT1G73580
AT1G68725		AT1G73580	1				AT1G73690
AT1G68730		AT1G73690	1				AT1G74230
AT1G69310		AT1G74230	1				AT1G74460
AT1G69380		AT1G74460	1				AT1G74660
AT1G69500		AT1G74660	1				AT1G74670
AT1G69545		AT1G74670	1				AT1G74960
AT1G69545		AT1G74960	1				AT1G75290
AT1G69545		AT1G75290	2				AT1G75390
AT1G69545		AT1G75390	1				AT1G76180
AT1G69545		AT1G76180	1				AT1G76680
AT1G69600		AT1G76680	1				AT1G77090
AT1G69750		AT1G77090	1				AT1G77380
AT1G71410		AT1G77380	1				AT1G77700
AT1G71695		AT1G77700	1				AT1G77746
AT1G71695		AT1G77746	1				AT1G78160
AT1G71900		AT1G78160	1				AT1G78290
AT1G72310		AT1G78290	1				AT1G78300
AT1G72370		AT1G78300	1				AT1G78790
AT1G72450		AT1G78790	1				AT1G79220
AT1G72750		AT1G79220	1				AT1G79360
AT1G72930		AT1G79360	1				AT1G79550
AT1G72970		AT1G79550	1				AT1G79870
AT1G73170		AT1G79870	1				AT1G80920
AT1G73470		AT1G80920	1				AT1G80940
AT1G73570		AT1G80940	1				AT2G01050
AT1G73580		AT2G01050	1				AT2G01180
AT1G73690		AT2G01180	1				AT2G01400
AT1G74230		AT2G01400	1				AT2G01480
AT1G74460		AT2G01480	1				AT2G01490
AT1G74660		AT2G01490	1				AT2G02120
AT1G74670		AT2G02120	1				AT2G02400
AT1G74960		AT2G02400	1				AT2G02790
AT1G75290		AT2G02790	1				AT2G03050
AT1G75290		AT2G03050	1				AT2G03150
AT1G75390		AT2G03150	1				AT2G03200
AT1G76180		AT2G03200	1				AT2G03800
AT1G76680		AT2G03800	1				AT2G03810
AT1G77090		AT2G03810	1				AT2G03820
AT1G77380		AT2G03820	1				AT2G03913
AT1G77700		AT2G03913	1				AT2G04700
AT1G77746		AT2G04700	1				AT2G04850
AT1G78160		AT2G04850	1				AT2G05380
AT1G78290		AT2G05380	1				AT2G05510
AT1G78300		AT2G05510	1				AT2G05632
AT1G78790		AT2G05632	1				AT2G05920
AT1G79220		AT2G05920	1				AT2G06983
AT1G79360		AT2G06983	1				AT2G06990
AT1G79550		AT2G06990	1				AT2G07690
AT1G79870		AT2G07690	1				AT2G09990
AT1G80920		AT2G09990	1				AT2G10535
AT1G80940		AT2G10535	1				AT2G10931
AT2G01050		AT2G10931	1				AT2G11891
AT2G01180		AT2G11891	1				AT2G12880
AT2G01400		AT2G12880	1				AT2G13370
AT2G01480		AT2G13370	1				AT2G13463
AT2G01490		AT2G13463	1				AT2G14890
AT2G02120		AT2G14890	2				AT2G15230
AT2G02400		AT2G15230	1				AT2G16280
AT2G02790		AT2G16280	1				AT2G16760
AT2G03050		AT2G16760	1				AT2G16910
AT2G03150		AT2G16910	1				AT2G17650
AT2G03200		AT2G17650	1				AT2G17695
AT2G03800		AT2G17695	1				AT2G17760
AT2G03810		AT2G17760	1				AT2G17880
AT2G03820		AT2G17880	1				AT2G18040
AT2G03913		AT2G18040	1				AT2G18150
AT2G04700		AT2G18150	2				AT2G18160
AT2G04850		AT2G18160	1				AT2G18370
AT2G05380		AT2G18370	2				AT2G18600
AT2G05510		AT2G18600	1				AT2G18740
AT2G05632		AT2G18740	1				AT2G18790
AT2G05920		AT2G18790	1				AT2G18938
AT2G06983		AT2G18938	2				AT2G19440
AT2G06990		AT2G19440	1				AT2G19460
AT2G07690		AT2G19460	1				AT2G19670
AT2G09990		AT2G19670	1				AT2G20562
AT2G10535		AT2G20562	1				AT2G20760
AT2G10931		AT2G20760	1				AT2G20780
AT2G11891		AT2G20780	1				AT2G21220
AT2G12880		AT2G21220	1				AT2G22070
AT2G13370		AT2G22070	1				AT2G22426
AT2G13463		AT2G22426	1				AT2G22470
AT2G14890		AT2G22470	2				AT2G22610
AT2G14890		AT2G22610	1				AT2G22795
AT2G15230		AT2G22795	1				AT2G23090
AT2G16280		AT2G23090	1				AT2G23118
AT2G16760		AT2G23118	1				AT2G23240
AT2G16910		AT2G23240	2				AT2G23540
AT2G17650		AT2G23540	1				AT2G23620
AT2G17695		AT2G23620	1				AT2G24100
AT2G17760		AT2G24100	1				AT2G24490
AT2G17880		AT2G24490	1				AT2G24617
AT2G18040		AT2G24617	1				AT2G24762
AT2G18150		AT2G24762	1				AT2G26135
AT2G18150		AT2G26135	1				AT2G26430
AT2G18160		AT2G26430	1				AT2G26520
AT2G18370		AT2G26520	2				AT2G26990
AT2G18370		AT2G26990	1				AT2G27110
AT2G18600		AT2G27110	1				AT2G27120
AT2G18740		AT2G27120	1				AT2G27390
AT2G18790		AT2G27390	2				AT2G27460
AT2G18938		AT2G27460	1				AT2G27590
AT2G18938		AT2G27590	1				AT2G28000
AT2G19440		AT2G28000	1				AT2G28070
AT2G19460		AT2G28070	1				AT2G28080
AT2G19670		AT2G28080	1				AT2G28100
AT2G20562		AT2G28100	1				AT2G28180
AT2G20760		AT2G28180	1				AT2G28390
AT2G20780		AT2G28390	1				AT2G28500
AT2G21220		AT2G28500	1				AT2G29210
AT2G22070		AT2G29210	2				AT2G29380
AT2G22426		AT2G29380	1				AT2G30110
AT2G22470		AT2G30110	1				AT2G30700
AT2G22470		AT2G30700	1				AT2G31005
AT2G22610		AT2G31005	1				AT2G31020
AT2G22795		AT2G31020	1				AT2G32060
AT2G23090		AT2G32060	1				AT2G32210
AT2G23118		AT2G32210	1				AT2G32300
AT2G23240		AT2G32300	1				AT2G32890
AT2G23240		AT2G32890	1				AT2G33380
AT2G23540		AT2G33380	1				AT2G33480
AT2G23620		AT2G33480	1				AT2G33580
AT2G24100		AT2G33580	1				AT2G33585
AT2G24490		AT2G33585	1				AT2G33590
AT2G24617		AT2G33590	1				AT2G33730
AT2G24762		AT2G33730	1				AT2G34040
AT2G26135		AT2G34040	1				AT2G34050
AT2G26430		AT2G34050	1				AT2G34190
AT2G26520		AT2G34190	1				AT2G34680
AT2G26520		AT2G34680	1				AT2G34750
AT2G26990		AT2G34750	1				AT2G34870
AT2G27110		AT2G34870	1				AT2G35230
AT2G27120		AT2G35230	1				AT2G35733
AT2G27390		AT2G35733	1				AT2G35900
AT2G27390		AT2G35900	1				AT2G35980
AT2G27460		AT2G35980	1				AT2G36053
AT2G27590		AT2G36053	1				AT2G36060
AT2G28000		AT2G36060	1				AT2G36305
AT2G28070		AT2G36305	1				AT2G36780
AT2G28080		AT2G36780	1				AT2G36970
AT2G28100		AT2G36970	1				AT2G37250
AT2G28180		AT2G37250	1				AT2G38040
AT2G28390		AT2G38040	1				AT2G38080
AT2G28500		AT2G38080	1				AT2G38140
AT2G29210		AT2G38140	1				AT2G38304
AT2G29210		AT2G38304	1				AT2G38740
AT2G29380		AT2G38740	1				AT2G39270
AT2G30110		AT2G39270	1				AT2G39390
AT2G30700		AT2G39390	1				AT2G39890
AT2G31005		AT2G39890	1				AT2G39970
AT2G31020		AT2G39970	1				AT2G40070
AT2G32060		AT2G40070	4				AT2G40180
AT2G32210		AT2G40180	1				AT2G40410
AT2G32300		AT2G40410	1				AT2G40610
AT2G32890		AT2G40610	1				AT2G40800
AT2G33380		AT2G40800	1				AT2G41230
AT2G33480		AT2G41230	1				AT2G41310
AT2G33580		AT2G41310	1				AT2G41400
AT2G33585		AT2G41400	1				AT2G41600
AT2G33590		AT2G41600	1				AT2G42040
AT2G33730		AT2G42040	1				AT2G42200
AT2G34040		AT2G42200	1				AT2G42210
AT2G34050		AT2G42210	1				AT2G42690
AT2G34190		AT2G42690	1				AT2G42820
AT2G34680		AT2G42820	1				AT2G43018
AT2G34750		AT2G43018	1				AT2G43120
AT2G34870		AT2G43120	1				AT2G43150
AT2G35230		AT2G43150	1				AT2G43590
AT2G35733		AT2G43590	1				AT2G44120
AT2G35900		AT2G44120	1				AT2G44200
AT2G35980		AT2G44200	1				AT2G44380
AT2G36053		AT2G44380	1				AT2G44500
AT2G36060		AT2G44500	1				AT2G44510
AT2G36305		AT2G44510	1				AT2G44790
AT2G36780		AT2G44790	2				AT2G45080
AT2G36970		AT2G45080	1				AT2G45120
AT2G37250		AT2G45120	1				AT2G45570
AT2G38040		AT2G45570	1				AT2G45660
AT2G38080		AT2G45660	1				AT2G46000
AT2G38140		AT2G46000	1				AT2G46308
AT2G38304		AT2G46308	1				AT2G46850
AT2G38740		AT2G46850	1				AT2G47110
AT2G39270		AT2G47110	1				AT2G47210
AT2G39390		AT2G47210	1				AT2G47390
AT2G39890		AT2G47390	1				AT2G47940
AT2G39970		AT2G47940	1				AT3G01015
AT2G40070		AT3G01015	1				AT3G01190
AT2G40070		AT3G01190	1				AT3G01280
AT2G40070		AT3G01280	1				AT3G01323
AT2G40070		AT3G01323	1				AT3G01390
AT2G40180		AT3G01390	1				AT3G01410
AT2G40410		AT3G01410	1				AT3G01961
AT2G40610		AT3G01961	1				AT3G02670
AT2G40800		AT3G02670	1				AT3G03200
AT2G41230		AT3G03200	1				AT3G03776
AT2G41310		AT3G03776	1				AT3G03980
AT2G41400		AT3G03980	1				AT3G04080
AT2G41600		AT3G04080	1				AT3G04090
AT2G42040		AT3G04090	1				AT3G05370
AT2G42200		AT3G05370	1				AT3G05530
AT2G42210		AT3G05530	1				AT3G05560
AT2G42690		AT3G05560	1				AT3G05660
AT2G42820		AT3G05660	2				AT3G05675
AT2G43018		AT3G05675	1				AT3G05746
AT2G43120		AT3G05746	1				AT3G05790
AT2G43150		AT3G05790	1				AT3G05870
AT2G43590		AT3G05870	1				AT3G05890
AT2G44120		AT3G05890	1				AT3G05950
AT2G44200		AT3G05950	1				AT3G06110
AT2G44380		AT3G06110	1				AT3G06510
AT2G44500		AT3G06510	1				AT3G06550
AT2G44510		AT3G06550	1				AT3G06700
AT2G44790		AT3G06700	2				AT3G07270
AT2G44790		AT3G07270	1				AT3G07340
AT2G45080		AT3G07340	1				AT3G07890
AT2G45120		AT3G07890	1				AT3G08580
AT2G45570		AT3G08580	2				AT3G09000
AT2G45660		AT3G09000	1				AT3G09390
AT2G46000		AT3G09390	1				AT3G09480
AT2G46308		AT3G09480	1				AT3G09710
AT2G46850		AT3G09710	1				AT3G09922
AT2G47110		AT3G09922	1				AT3G10090
AT2G47210		AT3G10090	1				AT3G10150
AT2G47390		AT3G10150	1				AT3G10210
AT2G47940		AT3G10210	1				AT3G10970
AT3G01015		AT3G10970	1				AT3G11150
AT3G01190		AT3G11150	1				AT3G11180
AT3G01280		AT3G11180	1				AT3G11430
AT3G01323		AT3G11430	1				AT3G11510
AT3G01390		AT3G11510	1				AT3G11780
AT3G01410		AT3G11780	1				AT3G12030
AT3G01961		AT3G12030	1				AT3G12360
AT3G02670		AT3G12360	1				AT3G12370
AT3G03200		AT3G12370	1				AT3G13110
AT3G03776		AT3G13110	1				AT3G13120
AT3G03980		AT3G13120	1				AT3G13403
AT3G04080		AT3G13403	2				AT3G13550
AT3G04090		AT3G13550	1				AT3G13620
AT3G05370		AT3G13620	1				AT3G13750
AT3G05530		AT3G13750	1				AT3G14067
AT3G05560		AT3G14067	1				AT3G14280
AT3G05660		AT3G14280	1				AT3G14290
AT3G05660		AT3G14290	1				AT3G14820
AT3G05675		AT3G14820	1				AT3G14920
AT3G05746		AT3G14920	1				AT3G15140
AT3G05790		AT3G15140	1				AT3G15300
AT3G05870		AT3G15300	1				AT3G15353
AT3G05890		AT3G15353	2				AT3G15578
AT3G05950		AT3G15578	1				AT3G15730
AT3G06110		AT3G15730	1				AT3G15990
AT3G06510		AT3G15990	1				AT3G16640
AT3G06550		AT3G16640	1				AT3G16720
AT3G06700		AT3G16720	1				AT3G17170
AT3G06700		AT3G17170	1				AT3G17350
AT3G07270		AT3G17350	1				AT3G17450
AT3G07340		AT3G17450	1				AT3G17670
AT3G07890		AT3G17670	1				AT3G17940
AT3G08580		AT3G17940	2				AT3G18030
AT3G08580		AT3G18030	1				AT3G18380
AT3G09000		AT3G18380	1				AT3G18650
AT3G09390		AT3G18650	1				AT3G19020
AT3G09480		AT3G19020	3				AT3G19184
AT3G09710		AT3G19184	1				AT3G19430
AT3G09922		AT3G19430	2				AT3G19650
AT3G10090		AT3G19650	1				AT3G20060
AT3G10150		AT3G20060	1				AT3G20362
AT3G10210		AT3G20362	1				AT3G20660
AT3G10970		AT3G20660	1				AT3G20930
AT3G11150		AT3G20930	1				AT3G20980
AT3G11180		AT3G20980	2				AT3G20997
AT3G11430		AT3G20997	1				AT3G21580
AT3G11510		AT3G21580	1				AT3G21680
AT3G11780		AT3G21680	1				AT3G22022
AT3G12030		AT3G22022	2				AT3G22120
AT3G12360		AT3G22120	1				AT3G22360
AT3G12370		AT3G22360	1				AT3G22440
AT3G13110		AT3G22440	1				AT3G22840
AT3G13120		AT3G22840	1				AT3G22890
AT3G13403		AT3G22890	1				AT3G23170
AT3G13403		AT3G23170	1				AT3G23370
AT3G13550		AT3G23370	1				AT3G24590
AT3G13620		AT3G24590	1				AT3G25014
AT3G13750		AT3G25014	1				AT3G25130
AT3G14067		AT3G25130	1				AT3G25150
AT3G14280		AT3G25150	1				AT3G25170
AT3G14290		AT3G25170	1				AT3G25270
AT3G14820		AT3G25270	1				AT3G25530
AT3G14920		AT3G25530	1				AT3G25700
AT3G15140		AT3G25700	1				AT3G25716
AT3G15300		AT3G25716	1				AT3G25870
AT3G15353		AT3G25870	1				AT3G26100
AT3G15353		AT3G26100	1				AT3G27120
AT3G15578		AT3G27120	1				AT3G27160
AT3G15730		AT3G27160	1				AT3G27310
AT3G15990		AT3G27310	1				AT3G27328
AT3G16640		AT3G27328	1				AT3G27416
AT3G16720		AT3G27416	1				AT3G27530
AT3G17170		AT3G27530	1				AT3G27720
AT3G17350		AT3G27720	1				AT3G27770
AT3G17450		AT3G27770	1				AT3G27968
AT3G17670		AT3G27968	1				AT3G27970
AT3G17940		AT3G27970	1				AT3G28460
AT3G17940		AT3G28460	1				AT3G28899
AT3G18030		AT3G28899	1				AT3G29100
AT3G18380		AT3G29100	1				AT3G29130
AT3G18650		AT3G29130	1				AT3G29195
AT3G19020		AT3G29195	1				AT3G30730
AT3G19020		AT3G30730	1				AT3G31051
AT3G19020		AT3G31051	1				AT3G32036
AT3G19184		AT3G32036	1				AT3G32052
AT3G19430		AT3G32052	1				AT3G43150
AT3G19430		AT3G43150	1				AT3G43432
AT3G19650		AT3G43432	1				AT3G43980
AT3G20060		AT3G43980	1				AT3G44110
AT3G20362		AT3G44110	1				AT3G44750
AT3G20660		AT3G44750	1				AT3G45020
AT3G20930		AT3G45020	1				AT3G46030
AT3G20980		AT3G46030	1				AT3G46410
AT3G20980		AT3G46410	1				AT3G46460
AT3G20997		AT3G46460	1				AT3G46510
AT3G21580		AT3G46510	1				AT3G46660
AT3G21680		AT3G46660	1				AT3G46940
AT3G22022		AT3G46940	1				AT3G47350
AT3G22022		AT3G47350	1				AT3G47610
AT3G22120		AT3G47610	1				AT3G47950
AT3G22360		AT3G47950	1				AT3G48185
AT3G22440		AT3G48185	2				AT3G48209
AT3G22840		AT3G48209	1				AT3G48560
AT3G22890		AT3G48560	1				AT3G48660
AT3G23170		AT3G48660	1				AT3G48710
AT3G23370		AT3G48710	1				AT3G49050
AT3G24590		AT3G49050	1				AT3G49220
AT3G25014		AT3G49220	1				AT3G49990
AT3G25130		AT3G49990	1				AT3G50550
AT3G25150		AT3G50550	2				AT3G50651
AT3G25170		AT3G50651	1				AT3G50660
AT3G25270		AT3G50660	1				AT3G50682
AT3G25530		AT3G50682	1				AT3G50780
AT3G25700		AT3G50780	1				AT3G50830
AT3G25716		AT3G50830	1				AT3G50980
AT3G25870		AT3G50980	1				AT3G50990
AT3G26100		AT3G50990	1				AT3G51000
AT3G27120		AT3G51000	1				AT3G51080
AT3G27160		AT3G51080	1				AT3G51390
AT3G27310		AT3G51390	1				AT3G51632
AT3G27328		AT3G51632	1				AT3G51644
AT3G27416		AT3G51644	1				AT3G51820
AT3G27530		AT3G51820	1				AT3G52190
AT3G27720		AT3G52190	1				AT3G52430
AT3G27770		AT3G52430	1				AT3G53120
AT3G27968		AT3G53120	1				AT3G53232
AT3G27970		AT3G53232	1				AT3G53294
AT3G28460		AT3G53294	1				AT3G53440
AT3G28899		AT3G53440	1				AT3G53570
AT3G29100		AT3G53570	1				AT3G53630
AT3G29130		AT3G53630	1				AT3G53980
AT3G29195		AT3G53980	1				AT3G54210
AT3G30730		AT3G54210	1				AT3G54310
AT3G31051		AT3G54310	1				AT3G54610
AT3G32036		AT3G54610	1				AT3G55280
AT3G32052		AT3G55280	2				AT3G55390
AT3G43150		AT3G55390	1				AT3G56390
AT3G43432		AT3G56390	1				AT3G56740
AT3G43980		AT3G56740	1				AT3G57500
AT3G44110		AT3G57500	1				AT3G58050
AT3G44750		AT3G58050	1				AT3G58560
AT3G45020		AT3G58560	1				AT3G58676
AT3G46030		AT3G58676	1				AT3G58820
AT3G46410		AT3G58820	1				AT3G58850
AT3G46460		AT3G58850	1				AT3G59690
AT3G46510		AT3G59690	1				AT3G60245
AT3G46660		AT3G60245	1				AT3G60770
AT3G46940		AT3G60770	1				AT3G61040
AT3G47350		AT3G61040	1				AT3G61113
AT3G47610		AT3G61113	1				AT3G61320
AT3G47950		AT3G61320	1				AT3G61440
AT3G48185		AT3G61440	1				AT3G61590
AT3G48185		AT3G61590	1				AT3G61790
AT3G48209		AT3G61790	1				AT3G62080
AT3G48560		AT3G62080	1				AT3G62290
AT3G48660		AT3G62290	1				AT3G62470
AT3G48710		AT3G62470	1				AT3G62500
AT3G49050		AT3G62500	1				AT3G62580
AT3G49220		AT3G62580	1				AT3G62988
AT3G49990		AT3G62988	1				AT3G63088
AT3G50550		AT3G63088	1				AT3G63140
AT3G50550		AT3G63140	1				AT3G63233
AT3G50651		AT3G63233	1				AT4G00630
AT3G50660		AT4G00630	1				AT4G00660
AT3G50682		AT4G00660	1				AT4G00720
AT3G50780		AT4G00720	1				AT4G00730
AT3G50830		AT4G00730	1				AT4G00940
AT3G50980		AT4G00940	1				AT4G00950
AT3G50990		AT4G00950	1				AT4G01070
AT3G51000		AT4G01070	1				AT4G01150
AT3G51080		AT4G01150	1				AT4G02050
AT3G51390		AT4G02050	1				AT4G02170
AT3G51632		AT4G02170	2				AT4G02230
AT3G51644		AT4G02230	1				AT4G02380
AT3G51820		AT4G02380	1				AT4G02400
AT3G52190		AT4G02400	1				AT4G02500
AT3G52430		AT4G02500	1				AT4G02840
AT3G53120		AT4G02840	1				AT4G02871
AT3G53232		AT4G02871	1				AT4G02890
AT3G53294		AT4G02890	1				AT4G03113
AT3G53440		AT4G03113	1				AT4G03210
AT3G53570		AT4G03210	2				AT4G03415
AT3G53630		AT4G03415	1				AT4G04350
AT3G53980		AT4G04350	1				AT4G04450
AT3G54210		AT4G04450	1				AT4G04790
AT3G54310		AT4G04790	1				AT4G04970
AT3G54610		AT4G04970	1				AT4G05160
AT3G55280		AT4G05160	1				AT4G05200
AT3G55280		AT4G05200	1				AT4G05320
AT3G55390		AT4G05320	1				AT4G08039
AT3G56390		AT4G08039	2				AT4G08450
AT3G56740		AT4G08450	1				AT4G08670
AT3G57500		AT4G08670	1				AT4G09020
AT3G58050		AT4G09020	1				AT4G09320
AT3G58560		AT4G09320	1				AT4G09690
AT3G58676		AT4G09690	1				AT4G09965
AT3G58820		AT4G09965	1				AT4G10100
AT3G58850		AT4G10100	1				AT4G10480
AT3G59690		AT4G10480	1				AT4G10490
AT3G60245		AT4G10490	1				AT4G11010
AT3G60770		AT4G11010	1				AT4G11385
AT3G61040		AT4G11385	29				AT4G11430
AT3G61113		AT4G11430	1				AT4G11650
AT3G61320		AT4G11650	1				AT4G11680
AT3G61440		AT4G11680	1				AT4G12050
AT3G61590		AT4G12050	1				AT4G12570
AT3G61790		AT4G12570	1				AT4G12710
AT3G62080		AT4G12710	1				AT4G12860
AT3G62290		AT4G12860	1				AT4G13010
AT3G62470		AT4G13010	1				AT4G13095
AT3G62500		AT4G13095	1				AT4G13142
AT3G62580		AT4G13142	1				AT4G13615
AT3G62988		AT4G13615	1				AT4G13660
AT3G63088		AT4G13660	1				AT4G13870
AT3G63140		AT4G13870	1				AT4G14110
AT3G63233		AT4G14110	1				AT4G14890
AT4G00630		AT4G14890	1				AT4G15545
AT4G00660		AT4G15545	1				AT4G15850
AT4G00720		AT4G15850	1				AT4G16015
AT4G00730		AT4G16015	1				AT4G16140
AT4G00940		AT4G16140	1				AT4G16380
AT4G00950		AT4G16380	1				AT4G16420
AT4G01070		AT4G16420	1				AT4G16563
AT4G01150		AT4G16563	1				AT4G16720
AT4G02050		AT4G16720	1				AT4G16730
AT4G02170		AT4G16730	1				AT4G16830
AT4G02170		AT4G16830	1				AT4G16855
AT4G02230		AT4G16855	1				AT4G17331
AT4G02380		AT4G17331	1				AT4G17430
AT4G02400		AT4G17430	1				AT4G17453
AT4G02500		AT4G17453	1				AT4G17540
AT4G02840		AT4G17540	1				AT4G17940
AT4G02871		AT4G17940	1				AT4G18170
AT4G02890		AT4G18170	1				AT4G18910
AT4G03113		AT4G18910	1				AT4G19050
AT4G03210		AT4G19050	1				AT4G19200
AT4G03210		AT4G19200	1				AT4G19510
AT4G03415		AT4G19510	1				AT4G19750
AT4G04350		AT4G19750	1				AT4G20000
AT4G04450		AT4G20000	1				AT4G20440
AT4G04790		AT4G20440	1				AT4G20780
AT4G04970		AT4G20780	2				AT4G20990
[truncated: 460 more rows]
