# Supplementary material for: Genetical Genomics Identifies the Genetic Architecture for Growth and Weevil Resistance in Spruce
Source: PLoS One. 2012 Sep 4;7(9):e44397. doi: 10.1371/journal.pone.0044397 (PMC3433439; doi:10.1371/journal.pone.0044397)
Supplement: Table S3 — Comprehensive list of eQTLs with annotations at locus CCoAOMT_1_320 (see also Figure 3 ). (XLS) [file pone.0044397.s006.xls]

## Sheet: Table S3
LG	cM	SNP number	parent with the qtl	estimated qtl effect (sign is arbitrary)	phenotypic variance explained by qtl	LOD value (=chi square 1 df)	cDNA number	cDNA name	Annotation
6	89.401	125	2	-0.278	0.049	5.358	456	WS0269_N15	AT1G01190.1 | Symbols: CYP78A8 | CYP78A8 (cytochrome P450, family 78, subfamily A, polypeptide 8); oxygen binding | chr1:83045-84864 REVERSE	536	1.5e-28	102	0.568627
6	89.401	125	2	0.286	0.04	4.054	3217	WS00815_D09	AT1G01300.1 | Symbols: | aspartyl protease family protein | chr1:117065-118522 FORWARD	486	5.3e-27	133	0.451128
6	89.401	125	2	0.256	0.036	4.052	3784	WS0023_E04	AT1G01430.1 | Symbols: | similar to unknown protein [Arabidopsis thaliana] (TAIR:AT4G01080.1); similar to unknown protein Cr17 [Brassica napus] (GB:AAX51387.1); contains InterPro domain Protein of unknown function DUF231, plant (InterPro:IPR004253) | chr1:156953-158536 REVERSE	457	6.2e-29	161	0.403727
6	89.401	125	1	-0.309	0.076	4.525	7687	WS00920_B24	AT1G01490.1 | Symbols: | heavy-metal-associated domain-containing protein | chr1:180401-182066 REVERSE	178	4e-18	138	0.369565
6	89.401	125	1	0.224	0.039	4.001	10456	WS0101_N15	AT1G01650.2 | Symbols: | peptidase | chr1:233188-236537 REVERSE	399	7e-20	64	0.671875
6	89.401	125	2	0.287	0.05	6.041	16282	WS0074_O14	AT1G01900.1 | Symbols: ATSBT1.1 | ATSBT1.1; subtilase | chr1:310332-313011 FORWARD	775	6.8e-37	169	0.497041
6	89.401	125	1	-0.291	0.073	5.636	176	WS00924_H11	AT1G02130.1 | Symbols: AtRab1B, Ara-5, AtRABD2a, ARA5, ATRAB1B | ATRAB1B (Arabidopsis thaliana responsive to abscisic acid 1B); GTP binding | chr1:400350-401788 REVERSE	204	3.7e-59	96	0.822917
6	89.401	125	1	0.265	0.044	3.952	20300	WS0071_N21	AT1G02405.1 | Symbols: | proline-rich family protein | chr1:490093-490497 REVERSE	135	3.9e-09	78	0.346154
6	89.401	125	2	-0.378	0.073	9.654	18503	WS0076_D21	AT1G02560.1 | Symbols: NCLPP1, NCLPP5, CLPP5 | CLPP5 (NUCLEAR ENCODED CLP PROTEASE 1); endopeptidase Clp | chr1:538000-539805 FORWARD	299	6.2e-100	218	0.853211
6	89.401	125	2	0.262	0.06	5.905	1912	WS00929_J06	AT1G02680.1 | Symbols: TAF13 | TAF13 (TBP-ASSOCIATED FACTOR 13); RNA polymerase II transcription factor | chr1:581084-581919 FORWARD	127	6.6e-41	130	0.646154
6	89.401	125	1	-0.27	0.071	5.775	762	WS01026_G22	AT1G02800.1 | Symbols: CEL2, ATCEL2 | ATCEL2 (Arabidopsis thaliana Cellulase 2); hydrolase, hydrolyzing O-glycosyl compounds | chr1:613386-616103 REVERSE	502	4.1e-05	25	0.8
6	89.401	125	1	-0.238	0.048	4.202	5216	WS0035_G06	AT1G02880.1 | Symbols: TPK1 | TPK1 (THIAMIN PYROPHOSPHOKINASE1); thiamin diphosphokinase | chr1:643063-643972 REVERSE	198	2e-39	116	0.655172
6	89.401	125	1	-0.283	0.057	3.959	348	WS01031_F07	AT1G02960.2 | Symbols: | similar to unknown protein [Arabidopsis thaliana] (TAIR:AT1G02965.1); similar to hypothetical protein [Vitis vinifera] (GB:CAN80011.1) | chr1:667002-669773 REVERSE	472	3.6e-18	186	0.290323
6	89.401	125	2	0.264	0.067	4.751	10545	WS0021_A08	AT1G03010.1 | Symbols: | phototropic-responsive NPH3 family protein | chr1:693480-696188 FORWARD	635	1.4e-13	125	0.392
6	89.401	125	2	-0.275	0.047	4.673	5867	WS00833_C21	AT1G03070.1 | Symbols: | glutamate binding / | chr1:730148-731379 FORWARD	248	1.2e-25	153	0.385621
6	89.401	125	2	-0.294	0.095	11.234	9141	WS0061_O02	AT1G03220.1 | Symbols: | extracellular dermal glycoprotein, putative / EDGP, putative | chr1:787143-788444 FORWARD	434	1.2e-41	154	0.571429
6	89.401	125	1	0.267	0.054	5.655	11879	WS00928_K14	AT1G03250.1 | Symbols: | similar to unknown [Populus trichocarpa] (GB:ABK96006.1); contains domain R3H domain (SSF82708) | chr1:793576-795159 REVERSE	246	6.1e-38	218	0.431193
6	89.401	125	1	0.278	0.048	4.837	11852	WS00814_G18	AT1G03260.1 | Symbols: | similar to unknown protein [Arabidopsis thaliana] (TAIR:AT5G19070.1); similar to unnamed protein product [Vitis vinifera] (GB:CAO71095.1); similar to Os07g0655900 [Oryza sativa (japonica cultivar-group)] (GB:NP_001060500.1); contains InterPro domain SNARE associated Golgi protein (InterPro:IPR015414) | chr1:795678-798102 REVERSE	275	5.8e-33	127	0.503937
6	89.401	125	1	-0.284	0.042	4.257	12460	WS00924_A05	AT1G03600.1 | Symbols: | photosystem II family protein | chr1:898915-899439 FORWARD	175	2.9e-38	178	0.52809
6	89.401	125	1	0.248	0.057	4.945	6813	WS00928_E04	AT1G04290.1 | Symbols: | thioesterase family protein | chr1:1147720-1148351 REVERSE	156	3e-20	127	0.393701
6	89.401	125	2	-0.352	0.066	7.48	15586	WS0018_A21	AT1G04420.1 | Symbols: | aldo/keto reductase family protein | chr1:1191633-1193698 FORWARD	413	6.5e-19	76	0.578947
6	89.401	125	2	-0.219	0.037	4.793	9253	WS0037_M12	AT1G04684.1 | Symbols: | unknown protein | chr1:1310429-1310578 REVERSE	50	1.5	15	0.6
6	89.401	125	1	0.276	0.054	5.736	10432	WS0092_A13	AT1G04700.1 | Symbols: | protein kinase family protein | chr1:1316918-1320652 FORWARD	1043	2.4e-30	84	0.72619
6	89.401	125	2	0.355	0.092	10.048	15563	WS00929_I06	AT1G04750.1 | Symbols: VAMP721, ATVAMP721, AT VAMP7B, VAMP7B | VAMP7B (VESICLE-ASSOCIATED MEMBRANE PROTEIN 7B) | chr1:1331856-1333425 REVERSE	220	5.6e-83	219	0.689498
6	89.401	125	1	-0.375	0.067	5.32	21634	WS00913_C02	AT1G04820.1 | Symbols: TUA4 | TUA4 (tubulin alpha-4 chain) | chr1:1356420-1358265 REVERSE	451	4.1e-95	156	1
6	89.401	125	2	0.251	0.049	6.511	1470	WS0105_G17	AT1G04820.1 | Symbols: TUA4 | TUA4 (tubulin alpha-4 chain) | chr1:1356420-1358265 REVERSE	451	1.2e-76	133	0.947368
6	89.401	125	1	0.195	0.041	4.023	11396	WS00946_F06	AT1G04940.1 | Symbols: TIC20 | TIC20; P-P-bond-hydrolysis-driven protein transmembrane transporter | chr1:1399587-1400615 FORWARD	275	9.6e-24	71	0.661972
6	89.401	125	1	-0.339	0.052	5.196	1772	WS01010_P24	AT1G05136.1 | Symbols: | unknown protein | chr1:1478922-1479062 FORWARD	47	9.4	26	0.384615
6	89.401	125	1	0.335	0.059	6.027	14092	WS0091_F21	AT1G05170.1 | Symbols: | galactosyltransferase family protein | chr1:1491459-1493930 REVERSE	405	3.6e-51	82	0.865854
6	89.401	125	2	0.327	0.063	6.892	12146	WS00829_J11	AT1G05450.2 | Symbols: | protease inhibitor/seed storage/lipid transfer protein (LTP)-related | chr1:1600003-1601085 FORWARD	206	0.74	65	0.323077
6	89.401	125	1	-0.317	0.085	8.917	3221	WS00715_J21	AT1G05560.1 | Symbols: UGT75B1, UGT1 | UGT1 (UDP-glucosyl transferase 75B1); UDP-glycosyltransferase/ transferase, transferring glycosyl groups | chr1:1645673-1647082 REVERSE	470	3.8e-21	94	0.489362
6	89.401	125	2	-0.24	0.033	4.06	15774	WS0073_N02	AT1G05575.1 | Symbols: | unknown protein | chr1:1661828-1662097 REVERSE	90	0.63	76	0.315789
6	89.401	125	2	-0.291	0.043	5.485	11526	WS00923_L13	AT1G05870.1 | Symbols: | similar to unknown protein [Arabidopsis thaliana] (TAIR:AT2G31560.1); similar to unknown protein [Arabidopsis thaliana] (TAIR:AT2G31560.2); similar to hypothetical protein [Vitis vinifera] (GB:CAN60580.1); contains InterPro domain Protein of unknown function DUF1685 (InterPro:IPR012881) | chr1:1772453-1773227 REVERSE	190	5.3e-13	63	0.555556
6	89.401	125	2	0.326	0.048	4.217	14084	WS00918_O09	AT1G05920.1 | Symbols: | DNA binding | chr1:1797043-1797990 FORWARD	316	1.8	126	0.261905
6	89.401	125	1	0.261	0.069	6.112	6119	IS0014_F08	AT1G06160.1 | Symbols: | ethylene-responsive factor, putative | chr1:1883045-1883779 FORWARD	245	0.064	88	0.375
6	89.401	125	1	0.222	0.061	4.903	8252	WS0102_M14	AT1G06590.1 | Symbols: | binding | chr1:2016503-2024504 REVERSE	917	1.3e-38	139	0.597122
6	89.401	125	2	-0.302	0.049	4.781	9751	IS0012_M22	AT1G07030.1 | Symbols: | mitochondrial substrate carrier family protein | chr1:2158630-2160523 REVERSE	327	2.4e-18	62	0.66129
6	89.401	125	1	-0.297	0.072	6.952	21765	WS00823_M21	AT1G07175.1 | Symbols: | similar to unknown protein [Arabidopsis thaliana] (TAIR:AT2G29995.1) | chr1:2202381-2202773 FORWARD	72	2	33	0.363636
6	89.401	125	2	0.309	0.057	5.325	3253	WS00943_K24	AT1G07175.1 | Symbols: | similar to unknown protein [Arabidopsis thaliana] (TAIR:AT2G29995.1) | chr1:2202381-2202773 FORWARD	72	1.3	31	0.451613
6	89.401	125	2	0.285	0.058	5.952	981	WS00824_C05	AT1G07370.1 | Symbols: PCNA1 | PCNA1 (PROLIFERATING CELLULAR NUCLEAR ANTIGEN); DNA binding / DNA polymerase processivity factor | chr1:2263202-2264380 FORWARD	264	3.8e-52	125	0.832
6	89.401	125	1	0.291	0.059	5.4	7745	WS0058_B04	AT1G07400.1 | Symbols: | 17.8 kDa class I heat shock protein (HSP17.8-CI) | chr1:2275145-2275618 FORWARD	158	4.3e-37	152	0.552632
6	89.401	125	1	0.29	0.051	5.157	17424	WS00925_H13	AT1G07400.1 | Symbols: | 17.8 kDa class I heat shock protein (HSP17.8-CI) | chr1:2275145-2275618 FORWARD	158	2.6e-37	155	0.529032
6	89.401	125	1	0.226	0.051	4.127	15908	WS02612_D18	AT1G07400.1 | Symbols: | 17.8 kDa class I heat shock protein (HSP17.8-CI) | chr1:2275145-2275618 FORWARD	158	9.6e-08	54	0.462963
6	89.401	125	1	-0.29	0.063	4.635	1398	WS00715_J19	AT1G07570.2 | Symbols: APK1, APK1A | APK1A (Arabidopsis protein kinase 1A); kinase | chr1:2331366-2333207 REVERSE	411	6.6e-25	141	0.432624
6	89.401	125	1	-0.36	0.102	6.251	14219	WS00834_I05	AT1G07660.1 | Symbols: | histone H4 | chr1:2369209-2369520 FORWARD	104	2.5e-25	64	0.890625
6	89.401	125	2	-0.315	0.042	4.415	7522	WS01018_L16	AT1G07660.1 | Symbols: | histone H4 | chr1:2369209-2369520 FORWARD	104	2.4e-50	104	0.990385
6	89.401	125	1	-0.301	0.059	5.823	19371	WS0042_C08	AT1G07660.2 | Symbols: | histone H4 | chr1:2369209-2369520 FORWARD	87	0.25	36	0.361111
6	89.401	125	2	-0.266	0.038	4.873	10383	WS00727_L05	AT1G07660.2 | Symbols: | histone H4 | chr1:2369209-2369520 FORWARD	87	5.8	11	1
6	89.401	125	2	0.268	0.049	4.754	17365	WS0106_O09	AT1G07770.1 | Symbols: RPS15A | RPS15A (RIBOSOMAL PROTEIN S15A); structural constituent of ribosome | chr1:2408410-2409062 REVERSE	131	3.8e-52	131	0.78626
6	89.401	125	2	-0.316	0.051	5.247	9150	WS0063_K13	AT1G07830.1 | Symbols: | ribosomal protein L29 family protein | chr1:2422546-2423389 FORWARD	145	4.2e-46	110	0.781818
6	89.401	125	2	0.303	0.043	4.443	3385	IS0013_E03	AT1G08080.1 | Symbols: | carbonic anhydrase family protein | chr1:2517019-2518543 REVERSE	276	4.8e-38	137	0.518248
6	89.401	125	2	0.367	0.057	4.657	18300	WS00110_A15	AT1G08080.1 | Symbols: | carbonic anhydrase family protein | chr1:2517019-2518543 REVERSE	276	4.3e-37	138	0.514493
6	89.401	125	2	0.347	0.06	3.887	14610	WS00928_K21	AT1G08080.1 | Symbols: | carbonic anhydrase family protein | chr1:2517019-2518543 REVERSE	276	5.3e-71	259	0.498069
6	89.401	125	2	-0.203	0.034	4.421	4794	WS00936_A24	AT1G08080.1 | Symbols: | carbonic anhydrase family protein | chr1:2517019-2518543 REVERSE	276	1.1e-17	93	0.419355
6	89.401	125	2	-0.272	0.039	4.875	16401	WS00922_N22	AT1G08250.1 | Symbols: ADT6 | ADT6 (AROGENATE DEHYDRATASE 6); arogenate dehydratase/ prephenate dehydratase | chr1:2588991-2590232 REVERSE	414	6.7e-119	264	0.856061
6	89.401	125	2	-0.286	0.068	6.275	820	WS00937_P16	AT1G08315.1 | Symbols: | armadillo/beta-catenin repeat family protein | chr1:2620497-2621474 REVERSE	326	1.6e-53	301	0.438538
6	89.401	125	1	0.233	0.06	5.249	10453	WS00928_A13	AT1G08370.1 | Symbols: DCP1 | DCP1 (DECAPPING 1); m7G(5')pppN diphosphatase/ protein homodimerization | chr1:2638352-2640364 FORWARD	368	3.5e-26	199	0.386935
6	89.401	125	2	0.332	0.068	8.854	9915	WS01037_I01	AT1G08510.1 | Symbols: FATB | FATB (FATTY ACYL-ACP THIOESTERASES B); acyl carrier/ acyl-ACP thioesterase | chr1:2691549-2693412 REVERSE	413	2.1e-51	189	0.560847
6	89.401	125	2	0.215	0.042	4.716	16453	WS0106_P15	AT1G08590.1 | Symbols: | CLAVATA1 receptor kinase (CLV1) | chr1:2718862-2721951 FORWARD	1030	2.1e-23	126	0.404762
6	89.401	125	1	-0.27	0.049	5.238	7090	WS0262_J14	AT1G08780.1 | Symbols: ABI3 | ABI3 (ABI3-INTERACTING PROTEIN 3); unfolded protein binding | chr1:2809928-2811129 REVERSE	130	1.2e-43	130	0.692308
6	89.401	125	2	-0.235	0.045	5.88	6335	WS00939_E19	AT1G08940.1 | Symbols: | phosphoglycerate/bisphosphoglycerate mutase family protein | chr1:2877697-2879107 FORWARD	282	3.4e-09	30	0.766667
6	89.401	125	2	-0.291	0.047	5.412	11410	WS00815_G15	AT1G09080.1 | Symbols: BIP3 | BIP3; ATP binding | chr1:2929261-2931806 REVERSE	679	0.00014	59	0.355932
6	89.401	125	2	-0.303	0.07	6.574	8974	WS00910_J19	AT1G09100.1 | Symbols: RPT5B | RPT5B (26S PROTEASOME AAA-ATPASE SUBUNIT RPT5B); ATPase/ calmodulin binding | chr1:2936677-2939260 REVERSE	424	1.4e-52	145	0.731034
6	89.401	125	1	-0.316	0.042	4.727	371	WS01030_N04	AT1G09150.1 | Symbols: | pseudouridine synthase and archaeosine transglycosylase (PUA) domain-containing protein | chr1:2946601-2948910 FORWARD	182	1.8e-77	182	0.807692
6	89.401	125	1	-0.284	0.07	4.91	20052	WS00716_C01	AT1G09340.1 | Symbols: CRB | CRB; binding / catalytic/ coenzyme binding | chr1:3015475-3018037 FORWARD	379	2.5e-41	95	0.831579
6	89.401	125	2	-0.178	0.033	4.049	14487	WS00823_A14	AT1G09680.1 | Symbols: | pentatricopeptide (PPR) repeat-containing protein | chr1:3134109-3135932 REVERSE	608	1.3e-32	189	0.380952
6	89.401	125	2	-0.267	0.039	3.865	7579	WS0076_B20	AT1G10290.1 | Symbols: DRP2A, ADL6 | ADL6 (DYNAMIN-LIKE PROTEIN 6) | chr1:3370776-3377122 FORWARD	915	3.2e-11	111	0.441441
6	89.401	125	2	-0.248	0.053	4.999	8471	WS0099_A19	AT1G10290.1 | Symbols: DRP2A, ADL6 | ADL6 (DYNAMIN-LIKE PROTEIN 6) | chr1:3370776-3377122 FORWARD	915	7.6e-29	138	0.550725
6	89.401	125	2	-0.267	0.035	3.941	11176	WS00720_A12	AT1G10580.1 | Symbols: | transducin family protein / WD-40 repeat family protein | chr1:3491561-3493666 REVERSE	574	8.2e-50	143	0.608392
6	89.401	125	1	-0.354	0.06	4.903	5616	WS00927_D01	AT1G10800.1 | Symbols: | similar to hypothetical protein MtrDRAFT_AC160516g43v2 [Medicago truncatula] (GB:ABN08817.1) | chr1:3598159-3598515 REVERSE	119	4.8e-10	72	0.388889
6	89.401	125	1	-0.299	0.078	4.901	922	WS00713_I21	AT1G11020.1 | Symbols: | zinc finger (C3HC4-type RING finger) family protein | chr1:3676968-3678350 FORWARD	322	1.4e-45	72	0.875
6	89.401	125	1	-0.318	0.057	4.802	11333	WS0261_A20	AT1G11530.1 | Symbols: ATCXXS1 | ATCXXS1 (C-TERMINAL CYSTEINE RESIDUE IS CHANGED TO A SERINE 1); thiol-disulfide exchange intermediate | chr1:3874518-3875311 FORWARD	119	1.1e-29	112	0.544643
6	89.401	125	2	-0.263	0.041	4.498	18693	WS00921_B18	AT1G11790.1 | Symbols: ADT1 | ADT1 (AROGENATE DEHYDRATASE 1); arogenate dehydratase/ prephenate dehydratase | chr1:3981475-3984961 FORWARD	393	1.4e-19	53	0.811321
6	89.401	125	1	0.307	0.065	6.11	13939	WS0072_G21	AT1G11800.1 | Symbols: | endonuclease/exonuclease/phosphatase family protein | chr1:3985519-3987262 REVERSE	442	1.4	83	0.301205
6	89.401	125	1	-0.264	0.089	6.705	21812	WS02610_P09	AT1G11820.1 | Symbols: | hydrolase, hydrolyzing O-glycosyl compounds | chr1:3991258-3993326 REVERSE	385	0.14	70	0.371429
6	89.401	125	1	-0.417	0.083	9.349	9041	WS01031_M18	AT1G11925.1 | Symbols: | Encodes a Stigma-specific Stig1 family protein | chr1:4026193-4026615 REVERSE	141	8e-20	132	0.348485
6	89.401	125	2	-0.336	0.061	7.096	7662	WS00822_P05	AT1G12211.1 | Symbols: | unknown protein | chr1:4143864-4144112 REVERSE	83	0.51	29	0.517241
6	89.401	125	2	0.294	0.048	4.248	15345	WS00910_J10	AT1G12230.1 | Symbols: | transaldolase, putative | chr1:4148048-4150706 FORWARD	406	7e-12	170	0.3
6	89.401	125	2	-0.34	0.068	5.298	9410	WS00727_D06	AT1G12250.1 | Symbols: | thylakoid lumenal protein-related | chr1:4159285-4161267 FORWARD	281	1.3e-89	180	0.8
6	89.401	125	1	-0.268	0.045	4.529	10900	WS00939_N14	AT1G12360.1 | Symbols: KEU | KEU (KEULE); protein transporter | chr1:4201170-4206142 FORWARD	667	0.24	23	0.869565
6	89.401	125	1	0.293	0.053	4.044	6550	WS0083_J12	AT1G12840.1 | Symbols: ATVHA-C, DET3 | DET3 (DE-ETIOLATED 3) | chr1:4375582-4378218 FORWARD	376	1.3e-11	58	0.586207
6	89.401	125	2	0.322	0.049	6.057	2244	WS00813_G11	AT1G12900.1 | Symbols: GAPA-2 | GAPA-2; glyceraldehyde-3-phosphate dehydrogenase | chr1:4392632-4394281 REVERSE	400	9.7e-47	123	0.764228
6	89.401	125	1	-0.257	0.049	4.09	20108	WS0016_C17	AT1G12910.1 | Symbols: ATAN11 | ATAN11 (ANTHOCYANIN11); nucleotide binding | chr1:4395112-4396152 REVERSE	347	1.6e-44	112	0.821429
6	89.401	125	2	-0.333	0.08	7.339	11685	WS01026_E22	AT1G12910.1 | Symbols: ATAN11 | ATAN11 (ANTHOCYANIN11); nucleotide binding | chr1:4395112-4396152 REVERSE	347	3.2e-55	127	0.84252
6	89.401	125	2	-0.266	0.049	4.88	14320	WS0044_A14	AT1G13250.1 | Symbols: GATL3 | GATL3 (Galacturonosyltransferase-like 3); polygalacturonate 4-alpha-galacturonosyltransferase/ transferase, transferring glycosyl groups / transferase, transferring hexosyl groups | chr1:4528962-4529999 REVERSE	346	1.2e-30	66	0.818182
6	89.401	125	1	0.218	0.041	4.063	14536	WS00939_I20	AT1G13250.1 | Symbols: GATL3 | GATL3 (Galacturonosyltransferase-like 3); polygalacturonate 4-alpha-galacturonosyltransferase/ transferase, transferring glycosyl groups / transferase, transferring hexosyl groups | chr1:4528962-4529999 REVERSE	346	1.5e-43	117	0.717949
6	89.401	125	2	0.297	0.043	4.52	1573	WS01015_M16	AT1G13250.1 | Symbols: GATL3 | GATL3 (Galacturonosyltransferase-like 3); polygalacturonate 4-alpha-galacturonosyltransferase/ transferase, transferring glycosyl groups / transferase, transferring hexosyl groups | chr1:4528962-4529999 REVERSE	346	8.8e-30	60	0.883333
6	89.401	125	2	0.344	0.056	4.882	14304	IS0013_E10	AT1G13360.1 | Symbols: | similar to unknown protein [Arabidopsis thaliana] (TAIR:AT3G25870.1); similar to unknown [Populus trichocarpa] (GB:ABK92948.1) | chr1:4577226-4577810 REVERSE	195	7.5e-05	64	0.4375
6	89.401	125	2	0.344	0.09	7.044	19568	WS00712_B20	AT1G13360.1 | Symbols: | similar to unknown protein [Arabidopsis thaliana] (TAIR:AT3G25870.1); similar to unknown [Populus trichocarpa] (GB:ABK92948.1) | chr1:4577226-4577810 REVERSE	195	6.3e-06	80	0.375
6	89.401	125	2	-0.359	0.085	9.313	20164	WS00923_M13	AT1G13590.1 | Symbols: ATPSK1 | ATPSK1 (PHYTOSULFOKINE 1 PRECURSOR); growth factor | chr1:4647976-4648609 FORWARD	88	1.3e-07	52	0.461538
6	89.401	125	2	-0.379	0.093	9.943	17596	WS00725_A02	AT1G13760.1 | Symbols: | unknown protein | chr1:4720362-4721098 REVERSE	66	4.1	29	0.310345
6	89.401	125	2	0.309	0.044	4.087	1248	WS0078_C11	AT1G13760.1 | Symbols: | unknown protein | chr1:4720362-4721098 REVERSE	66	9.4	29	0.37931
6	89.401	125	2	-0.364	0.06	6.057	12835	WS00819_K18	AT1G13760.1 | Symbols: | unknown protein | chr1:4720362-4721098 REVERSE	66	1.8	64	0.28125
6	89.401	125	2	-0.275	0.063	4.961	12597	WS01026_L01	AT1G13900.1 | Symbols: | calcineurin-like phosphoesterase family protein | chr1:4753491-4755551 REVERSE	657	0.68	37	0.351351
6	89.401	125	1	-0.264	0.034	4.504	16165	WS00926_F02	AT1G13930.1 | Symbols: | similar to nodulin-related [Arabidopsis thaliana] (TAIR:AT2G03440.1); similar to hypothetical protein [Vitis vinifera] (GB:CAN63832.1) | chr1:4761088-4761555 FORWARD	156	2.1e-07	83	0.337349
6	89.401	125	1	-0.264	0.038	3.944	10729	WS0041_P13	AT1G14010.1 | Symbols: | emp24/gp25L/p24 family protein | chr1:4800382-4801787 REVERSE	213	2.9e-22	77	0.623377
6	89.401	125	1	-0.332	0.062	5.661	5247	WS00926_H02	AT1G14320.1 | Symbols: | 60S ribosomal protein L10 (RPL10A) / Wilm's tumor suppressor protein-related | chr1:4888265-4889403 FORWARD	221	2.1e-37	96	0.78125
6	89.401	125	1	0.337	0.04	4.773	19458	WS00828_C14	AT1G14360.1 | Symbols: ATUTR3, UTR3 | ATUTR3/UTR3 (UDP-GALACTOSE TRANSPORTER 3); pyrimidine nucleotide sugar transmembrane transporter | chr1:4911357-4913024 REVERSE	332	6.7e-48	128	0.703125
6	89.401	125	1	-0.272	0.036	4.507	1674	WS01026_K02	AT1G14560.1 | Symbols: | mitochondrial substrate carrier family protein | chr1:4981295-4983077 FORWARD	332	3.6e-49	153	0.633987
6	89.401	125	2	-0.432	0.148	11.031	12789	WS0063_M08	AT1G14620.1 | Symbols: DECOY | DECOY (endoxyloglucan transferase A2) | chr1:5014943-5016496 REVERSE	234	4.6e-24	93	0.55914
6	89.401	125	1	0.317	0.057	5.994	11930	WS00110_G19	AT1G14980.1 | Symbols: CPN10 | CPN10 (CHAPERONIN 10) | chr1:5165925-5166649 REVERSE	99	8.8e-30	99	0.646465
6	89.401	125	2	-0.259	0.036	3.975	3901	WS00721_B06	AT1G15340.1 | Symbols: MBD10 | MBD10 (methyl-CpG-binding domain 10); DNA binding | chr1:5275890-5277469 REVERSE	385	1.1e-31	113	0.575221
6	89.401	125	2	0.2	0.043	4.343	21015	WS00113_D09	AT1G15350.2 | Symbols: | similar to unknown protein [Arabidopsis thaliana] (TAIR:AT5G25360.1); similar to hypothetical protein [Glycine max] (GB:AAN03467.1) | chr1:5278476-5279481 REVERSE	155	2.8e-26	99	0.585859
6	89.401	125	1	-0.258	0.041	4.18	21054	WS0108_J18	AT1G15620.1 | Symbols: | similar to unknown protein [Arabidopsis thaliana] (TAIR:AT1G15640.1) | chr1:5373548-5374471 FORWARD	246	4.2	62	0.403226
6	89.401	125	1	-0.257	0.054	4.027	12933	WS00810_O07	AT1G15740.1 | Symbols: | leucine-rich repeat family protein | chr1:5411504-5414539 FORWARD	586	1.1e-29	101	0.653465
6	89.401	125	2	0.25	0.054	4.683	6985	WS0024_C08	AT1G15780.1 | Symbols: | protein binding / transcription cofactor | chr1:5430441-5435916 REVERSE	1336	2.1e-43	165	0.551515
6	89.401	125	2	-0.241	0.082	6.534	7997	WS0043_F21	AT1G15830.1 | Symbols: | unknown protein | chr1:5448721-5450172 FORWARD	484	0.04	85	0.364706
6	89.401	125	1	0.309	0.05	5.298	12096	WS0038_F03	AT1G15990.1 | Symbols: CNGC7, ATCNGC7 | ATCNGC7 (CYCLIC NUCLEOTIDE GATED CHANNEL 7); calmodulin binding / cyclic nucleotide binding / ion channel | chr1:5491298-5493766 REVERSE	710	2.6	65	0.261538
6	89.401	125	1	0.213	0.051	4.767	10193	WS0083_K19	AT1G16010.2 | Symbols: | magnesium transporter CorA-like family protein (MRS2-1) | chr1:5495456-5497076 REVERSE	443	2.1e-14	52	0.692308
6	89.401	125	2	-0.204	0.048	4.011	20597	WS00836_F08	AT1G16150.1 | Symbols: WAKL4 | WAKL4 (WALL ASSOCIATED KINASE-LIKE 4); kinase | chr1:5532409-5534871 FORWARD	780	8.1	63	0.253968
6	89.401	125	2	-0.27	0.069	7.161	5924	WS01017_H14	AT1G16270.1 | Symbols: | protein kinase family protein | chr1:5563884-5568139 FORWARD	1148	6e-65	160	0.78125
6	89.401	125	2	0.261	0.063	5.598	18317	WS00834_P09	AT1G16280.1 | Symbols: | DEAD/DEAH box helicase, putative | chr1:5568476-5570481 REVERSE	492	0.46	29	0.586207
6	89.401	125	1	-0.37	0.061	6.663	20963	WS00921_A16	AT1G16610.2 | Symbols: SR45 | SR45 (arginine/serine-rich 45); RNA binding | chr1:5675918-5678679 REVERSE	408	2.5	147	0.312925
6	89.401	125	1	-0.359	0.077	8.026	18030	WS0047_P04	AT1G17615.1 | Symbols: | disease resistance protein (TIR-NBS class), putative | chr1:6059434-6060660 FORWARD	381	2.1e-05	97	0.309278
6	89.401	125	2	-0.227	0.049	5.502	16029	WS0105_C19	AT1G17700.1 | Symbols: | prenylated rab acceptor (PRA1) family protein | chr1:6089581-6090123 FORWARD	181	2.5	101	0.29703
6	89.401	125	1	0.258	0.065	4.554	12013	WS00924_L22	AT1G18070.1 | Symbols: | EF-1-alpha-related GTP-binding protein, putative | chr1:6214229-6218204 REVERSE	533	5.3e-08	94	0.404255
6	89.401	125	1	0.261	0.066	5.365	11915	WS00113_C15	AT1G18530.1 | Symbols: | calmodulin, putative | chr1:6376776-6377249 FORWARD	158	3.1e-34	115	0.608696
6	89.401	125	1	0.347	0.087	7.996	9894	WS00822_B17	AT1G18680.1 | Symbols: | HNH endonuclease domain-containing protein | chr1:6432125-6433426 REVERSE	187	2.2e-33	98	0.663265
6	89.401	125	1	0.321	0.073	6.501	8407	WS01024_F18	AT1G18800.1 | Symbols: NRP2 | NRP2 (NAP1-RELATED PROTEIN 2); DNA binding / chromatin binding / histone binding | chr1:6481457-6483454 REVERSE	257	4.7e-31	138	0.456522
6	89.401	125	1	0.307	0.058	4.694	7846	WS0105_K14	AT1G19180.2 | Symbols: JAZ1, TIFY10A | JAZ1/TIFY10A (JASMONATE-ZIM-DOMAIN PROTEIN 1) | chr1:6622699-6623262 FORWARD	188	7.2e-08	114	0.359649
6	89.401	125	2	0.284	0.053	4.468	8039	WS0099_N13	AT1G19210.1 | Symbols: | AP2 domain-containing transcription factor, putative | chr1:6626964-6627521 REVERSE	186	2.9e-15	57	0.649123
6	89.401	125	1	-0.381	0.056	5.727	270	WS00812_H19	AT1G19240.1 | Symbols: | similar to unnamed protein product [Vitis vinifera] (GB:CAO65194.1) | chr1:6649553-6650375 REVERSE	105	1.1e-05	54	0.407407
6	89.401	125	1	-0.29	0.063	4.446	21781	WS01034_L18	AT1G19330.2 | Symbols: | similar to unknown protein [Arabidopsis thaliana] (TAIR:AT1G75060.1); similar to unnamed protein product [Vitis vinifera] (GB:CAO61216.1) | chr1:6680815-6683281 REVERSE	243	4.7e-47	170	0.605882
6	89.401	125	1	0.299	0.045	3.96	12037	WS0084_I14	AT1G19394.1 | Symbols: | unknown protein | chr1:6709764-6710596 FORWARD	73	7	29	0.310345
6	89.401	125	2	0.352	0.051	4.171	19722	WS0109_C03	AT1G19450.1 | Symbols: | integral membrane protein, putative / sugar transporter family protein | chr1:6731662-6734624 REVERSE	489	2.3e-28	83	0.698795
6	89.401	125	1	-0.3	0.056	5.508	7052	WS00926_L17	AT1G19860.1 | Symbols: | zinc finger (CCCH-type) family protein | chr1:6891645-6894391 REVERSE	414	6.3e-11	120	0.375
6	89.401	125	1	-0.299	0.054	4.394	1808	WS00927_N09	AT1G19960.1 | Symbols: | similar to transmembrane receptor [Arabidopsis thaliana] (TAIR:AT2G32140.1) | chr1:6928074-6928268 FORWARD	65	0.45	37	0.405405
6	89.401	125	2	0.243	0.035	3.934	9202	WS01040_N05	AT1G19960.1 | Symbols: | similar to transmembrane receptor [Arabidopsis thaliana] (TAIR:AT2G32140.1) | chr1:6928074-6928268 FORWARD	65	0.0031	24	0.5
6	89.401	125	1	0.263	0.041	4.267	10240	WS0055_A14	AT1G20440.1 | Symbols: RD17, COR47 | COR47 (cold regulated 47) | chr1:7084712-7085654 REVERSE	266	7.5e-19	139	0.359712
6	89.401	125	1	0.343	0.137	8.869	2939	WS01015_I23	AT1G20510.1 | Symbols: OPCL1 | OPCL1 (OPC-8:0 COA LIGASE1); 4-coumarate-CoA ligase | chr1:7103635-7105846 REVERSE	547	1.8e-12	50	0.7
6	89.401	125	1	0.289	0.051	5.034	7811	WS0094_C19	AT1G20720.1 | Symbols: | helicase-related | chr1:7185648-7192784 REVERSE	1170	6.5	45	0.355556
6	89.401	125	2	-0.323	0.063	5.55	9877	WS00914_B11	AT1G20760.1 | Symbols: | calcium-binding EF hand family protein | chr1:7209505-7214763 FORWARD	1020	8.2e-11	88	0.477273
6	89.401	125	1	-0.321	0.055	5.499	2072	WS01020_D04	AT1G20780.1 | Symbols: | armadillo/beta-catenin repeat protein-related / U-box domain-containing protein | chr1:7217801-7220598 FORWARD	802	1.7e-05	108	0.314815
6	89.401	125	1	-0.292	0.066	6.957	3403	WS0268_B23	AT1G20810.1 | Symbols: | immunophilin / FKBP-type peptidyl-prolyl cis-trans isomerase family protein | chr1:7232014-7233356 FORWARD	233	1.8e-63	191	0.643979
6	89.401	125	2	0.26	0.049	5.241	4760	WS0035_O02	AT1G20950.1 | Symbols: | pyrophosphate--fructose-6-phosphate 1-phosphotransferase-related / pyrophosphate-dependent 6-phosphofructose-1-kinase-related | chr1:7297456-7301325 REVERSE	615	7.2e-19	114	0.429825
6	89.401	125	2	-0.261	0.046	4.763	9770	WS0044_F01	AT1G20960.1 | Symbols: EMB1507 | EMB1507 (EMBRYO DEFECTIVE 1507); ATP-dependent helicase | chr1:7302580-7309903 REVERSE	2172	1.3e-13	77	0.493506
6	89.401	125	1	-0.281	0.054	5.513	202	WS0263_G23	AT1G21080.1 | Symbols: | DNAJ heat shock N-terminal domain-containing protein | chr1:7378811-7382264 REVERSE	392	2.5e-14	110	0.436364
6	89.401	125	1	0.215	0.029	3.973	16477	WS00819_K19	AT1G21281.1 | Symbols: | unknown protein | chr1:7448540-7448671 FORWARD	44	3.1	18	0.555556
6	89.401	125	1	-0.254	0.044	5.082	9003	WS0074_P04	AT1G21460.1 | Symbols: | nodulin MtN3 family protein | chr1:7512019-7513270 REVERSE	248	2.2e-65	235	0.548936
6	89.401	125	1	-0.322	0.052	5.368	21204	WS0047_A13	AT1G21500.1 | Symbols: | similar to hypothetical protein OsI_030994 [Oryza sativa (indica cultivar-group)] (GB:EAZ09762.1); similar to Os09g0517000 [Oryza sativa (japonica cultivar-group)] (GB:NP_001063677.1); similar to unknown protein [Oryza sativa (japonica cultivar-group)] (GB:BAD33829.1) | chr1:7530036-7530943 REVERSE	127	2.1	46	0.326087
6	89.401	125	2	0.277	0.055	5.726	13781	WS00925_G03	AT1G21750.1 | Symbols: ATPDIL1-1 | ATPDIL1-1 (PDI-LIKE 1-1); protein disulfide isomerase | chr1:7645756-7648503 FORWARD	502	4.3e-60	189	0.582011
6	89.401	125	2	0.281	0.039	3.899	3301	WS0094_D06	AT1G21930.1 | Symbols: | similar to unknown protein [Arabidopsis thaliana] (TAIR:AT3G42150.3); similar to unknown protein [Arabidopsis thaliana] (TAIR:AT3G42150.1); similar to unknown protein [Arabidopsis thaliana] (TAIR:AT3G42150.2); similar to unnamed protein product [Vitis vinifera] (GB:CAO63361.1) | chr1:7713455-7714287 FORWARD	99	4.8e-22	75	0.653333
6	89.401	125	1	-0.383	0.091	8.83	10714	WS00912_O23	AT1G21975.1 | Symbols: | unknown protein | chr1:7732269-7732457 FORWARD	63	1.5	23	0.347826
6	89.401	125	2	-0.322	0.071	7.183	11378	WS01013_G04	AT1G22150.1 | Symbols: SULTR1;3 | SULTR1;3 (sulfate transporter); sulfate transmembrane transporter | chr1:7818350-7821333 FORWARD	657	4.5e-25	100	0.57
6	89.401	125	1	0.268	0.063	7.065	10400	WS0051_F24	AT1G22160.1 | Symbols: | senescence-associated protein-related | chr1:7823227-7823763 FORWARD	148	1.3e-12	41	0.682927
6	89.401	125	1	-0.252	0.046	3.877	5346	WS01027_K16	AT1G22310.2 | Symbols: MBD8 | MBD8 (methyl-CpG-binding domain 8) | chr1:7881703-7883633 REVERSE	525	0.00015	73	0.39726
6	89.401	125	1	-0.225	0.077	5.482	2136	WS00830_H17	AT1G22540.1 | Symbols: | proton-dependent oligopeptide transport (POT) family protein | chr1:7964191-7966211 FORWARD	558	7e-53	182	0.532967
6	89.401	125	1	0.302	0.046	3.938	4364	WS0262_P14	AT1G22690.1 | Symbols: | gibberellin-responsive protein, putative | chr1:8027317-8027950 FORWARD	120	2.7e-26	112	0.482143
6	89.401	125	1	-0.242	0.046	4.778	20874	WS01037_M05	AT1G22767.1 | Symbols: | unknown protein | chr1:8061031-8061165 REVERSE	45	9	17	0.529412
6	89.401	125	1	0.298	0.056	5.038	16904	WS00730_D09	AT1G22840.1 | Symbols: CYTC-1, ATCYTC-A | ATCYTC-A/CYTC-1 (CYTOCHROME C-1); electron carrier | chr1:8079373-8080275 FORWARD	115	3e-45	112	0.758929
6	89.401	125	1	-0.259	0.052	4.827	14617	WS00929_D16	AT1G22840.1 | Symbols: CYTC-1, ATCYTC-A | ATCYTC-A/CYTC-1 (CYTOCHROME C-1); electron carrier | chr1:8079373-8080275 FORWARD	115	7.4e-33	111	0.576577
6	89.401	125	2	0.235	0.058	6.198	19714	WS0107_K16	AT1G22900.1 | Symbols: | similar to disease resistance-responsive family protein [Arabidopsis thaliana] (TAIR:AT5G42500.1); similar to unnamed protein product [Vitis vinifera] (GB:CAO23438.1); similar to hypothetical protein [Vitis vinifera] (GB:CAN61168.1); contains InterPro domain Plant disease resistance response protein (InterPro:IPR004265) | chr1:8103899-8104480 REVERSE	194	1e-10	90	0.355556
6	89.401	125	2	0.312	0.057	5.61	14929	WS0262_J09	AT1G22900.1 | Symbols: | similar to disease resistance-responsive family protein [Arabidopsis thaliana] (TAIR:AT5G42500.1); similar to unnamed protein product [Vitis vinifera] (GB:CAO23438.1); similar to hypothetical protein [Vitis vinifera] (GB:CAN61168.1); contains InterPro domain Plant disease resistance response protein (InterPro:IPR004265) | chr1:8103899-8104480 REVERSE	194	3e-20	140	0.385714
6	89.401	125	1	-0.349	0.065	6.75	1741	WS01027_A24	AT1G23040.1 | Symbols: | hydroxyproline-rich glycoprotein family protein | chr1:8165014-8165448 FORWARD	145	0.099	40	0.425
6	89.401	125	1	0.257	0.056	4.637	14009	WS00827_K14	AT1G23190.1 | Symbols: | phosphoglucomutase, cytoplasmic, putative / glucose phosphomutase, putative | chr1:8219935-8224175 FORWARD	584	0.068	19	0.894737
6	89.401	125	1	0.265	0.061	5.344	14079	WS00813_O10	AT1G23270.1 | Symbols: | similar to unknown protein [Arabidopsis thaliana] (TAIR:AT1G31460.1); similar to unnamed protein product [Vitis vinifera] (GB:CAO70769.1) | chr1:8259591-8260133 REVERSE	181	3	79	0.253165
6	89.401	125	2	0.288	0.064	5.842	4951	WS00919_J07	AT1G23340.1 | Symbols: | similar to unknown protein [Arabidopsis thaliana] (TAIR:AT1G70550.2); similar to unknown protein [Arabidopsis thaliana] (TAIR:AT1G70550.1); similar to putative carboxyl-terminal proteinase [Gossypium hirsutum] (GB:AAK84952.2); contains InterPro domain Protein of unknown function DUF239, plant (InterPro:IPR004314) | chr1:8284147-8286517 REVERSE	410	4.3	44	0.363636
6	89.401	125	2	-0.308	0.045	5.427	20130	WS00940_E18	AT1G23360.1 | Symbols: | UbiE/COQ5 methyltransferase family protein | chr1:8295410-8296882 REVERSE	262	0.0001	110	0.327273
6	89.401	125	1	-0.286	0.057	5.091	1423	WS0063_N13	AT1G23740.1 | Symbols: | oxidoreductase, zinc-binding dehydrogenase family protein | chr1:8398234-8399645 REVERSE	387	8.3e-57	149	0.724832
6	89.401	125	1	0.239	0.044	4.345	17148	WS01026_P21	AT1G23750.1 | Symbols: | DNA-binding protein-related | chr1:8400627-8401160 FORWARD	138	2.1e-51	131	0.748092
6	89.401	125	2	0.262	0.043	4.458	16975	WS01016_K10	AT1G24020.1 | Symbols: MLP423 | MLP423 (MLP-LIKE PROTEIN 423) | chr1:8500642-8501447 REVERSE	156	6.1e-07	141	0.262411
6	89.401	125	2	0.293	0.053	5.154	6501	WS00925_G01	AT1G24360.1 | Symbols: | 3-oxoacyl-(acyl-carrier protein) reductase, chloroplast / 3-ketoacyl-acyl carrier protein reductase | chr1:8640809-8643272 FORWARD	320	4.5e-26	232	0.314655
6	89.401	125	1	-0.307	0.057	5.387	7274	WS0056_H23	AT1G24405.1 | Symbols: | unknown protein | chr1:8655242-8655427 FORWARD	62	4.8	15	0.733333
6	89.401	125	1	-0.268	0.048	4.501	7453	WS01028_F22	AT1G24405.1 | Symbols: | unknown protein | chr1:8655242-8655427 FORWARD	62	1.7	21	0.428571
6	89.401	125	1	-0.332	0.053	4.617	21768	WS00916_H24	AT1G24620.1 | Symbols: | polcalcin, putative / calcium-binding pollen allergen, putative | chr1:8723879-8724439 REVERSE	187	8.5e-32	136	0.470588
6	89.401	125	2	0.213	0.04	5.603	4259	WS0109_I23	AT1G25280.1 | Symbols: AtTLP10 | AtTLP10 (TUBBY LIKE PROTEIN 10); phosphoric diester hydrolase/ transcription factor | chr1:8864948-8866595 FORWARD	446	3.5e-35	98	0.785714
6	89.401	125	2	-0.274	0.045	4.739	5526	WS0106_J11	AT1G25390.1 | Symbols: | protein kinase family protein | chr1:8906627-8908787 REVERSE	630	6.2e-40	131	0.610687
6	89.401	125	1	-0.288	0.085	6.865	3717	WS0104_I16	AT1G25540.2 | Symbols: PFT1 | PFT1 (PHYTOCHROME AND FLOWERING TIME 1) | chr1:8969379-8973288 REVERSE	728	0.49	127	0.267717
6	89.401	125	2	-0.266	0.071	7.97	21341	WS00833_H09	AT1G25682.1 | Symbols: | cell cycle control protein-related | chr1:9002519-9004537 REVERSE	311	3.4e-28	121	0.578512
6	89.401	125	1	-0.316	0.057	4.723	19326	WS01024_F13	AT1G26150.1 | Symbols: | protein kinase | chr1:9039777-9042860 REVERSE	763	2.6e-06	102	0.401961
6	89.401	125	2	0.16	0.035	3.975	6793	WS00813_B12	AT1G26240.1 | Symbols: | proline-rich extensin-like family protein | chr1:9078127-9079563 REVERSE	479	0.028	107	0.271028
6	89.401	125	2	0.365	0.07	4.764	17026	IS0012_E13	AT1G26250.1 | Symbols: | proline-rich extensin, putative | chr1:9083890-9085221 FORWARD	444	1.1e-17	85	0.529412
6	89.401	125	1	-0.253	0.055	5.06	10523	WS00929_A21	AT1G26665.1 | Symbols: | similar to RNA polymerase II mediator complex protein-related [Arabidopsis thaliana] (TAIR:AT5G41910.1); similar to unnamed protein product [Vitis vinifera] (GB:CAO62915.1); contains domain PTHR13345:SF2 (PTHR13345:SF2); contains domain PD331788 (PD331788); contains domain PTHR13345 (PTHR13345) | chr1:9214497-9215413 FORWARD	190	7.3e-42	135	0.6
6	89.401	125	2	-0.387	0.086	9.191	18376	WS0058_M24	AT1G26880.1 | Symbols: | 60S ribosomal protein L34 (RPL34A) | chr1:9315627-9316668 REVERSE	121	3.6e-49	121	0.818182
6	89.401	125	1	-0.182	0.05	4.433	7481	WS0263_C24	AT1G27170.1 | Symbols: | ATP binding / protein binding / transmembrane receptor | chr1:9434705-9439206 FORWARD	1385	1.7e-13	157	0.273885
6	89.401	125	1	0.23	0.048	4.549	9674	WS0019_A18	AT1G27435.1 | Symbols: | similar to unnamed protein product [Vitis vinifera] (GB:CAO70078.1) | chr1:9527943-9528801 REVERSE	82	5.1e-18	77	0.597403
6	89.401	125	2	-0.232	0.055	4.554	8015	WS00735_I12	AT1G27480.1 | Symbols: | lecithin:cholesterol acyltransferase family protein / LACT family protein | chr1:9544594-9546155 FORWARD	433	6.9e-30	133	0.466165
6	89.401	125	1	-0.236	0.074	4.467	7010	WS00924_P22	AT1G27850.1 | Symbols: | similar to unknown protein [Arabidopsis thaliana] (TAIR:AT2G40070.1); similar to unnamed protein product [Vitis vinifera] (GB:CAO46662.1) | chr1:9699252-9703688 FORWARD	1149	5.5e-21	177	0.418079
6	89.401	125	2	0.313	0.061	5.319	8374	WS00925_A20	AT1G28190.1 | Symbols: | similar to unknown protein [Arabidopsis thaliana] (TAIR:AT5G12340.1); similar to unknown [Picea sitchensis] (GB:ABK21062.1) | chr1:9847002-9847802 REVERSE	267	4.7e-15	160	0.35625
6	89.401	125	2	0.206	0.036	4.31	7047	WS01032_C24	AT1G28190.1 | Symbols: | similar to unknown protein [Arabidopsis thaliana] (TAIR:AT5G12340.1); similar to unknown [Picea sitchensis] (GB:ABK21062.1) | chr1:9847002-9847802 REVERSE	267	7.2e-19	164	0.371951
6	89.401	125	1	-0.29	0.061	4.923	17445	WS0037_L08	AT1G28440.1 | Symbols: HSL1 | HSL1 (HAESA-LIKE 1); ATP binding / kinase/ protein serine/threonine kinase | chr1:9996900-10000157 FORWARD	997	9.5e-22	100	0.51
6	89.401	125	2	-0.228	0.039	4.072	12738	WS01013_H14	AT1G28440.1 | Symbols: HSL1 | HSL1 (HAESA-LIKE 1); ATP binding / kinase/ protein serine/threonine kinase | chr1:9996900-10000157 FORWARD	997	4e-08	56	0.607143
6	89.401	125	1	0.286	0.038	4.18	15914	WS0092_M19	AT1G28490.1 | Symbols: ATSYP61, OSM1, SYP61 | SYP61 (SYNTAXIN OF PLANTS 61) | chr1:10016419-10017828 FORWARD	246	5.5e-37	123	0.634146
6	89.401	125	1	-0.211	0.042	3.95	8703	WS01021_J19	AT1G28540.1 | Symbols: | similar to Os06g0524500 [Oryza sativa (japonica cultivar-group)] (GB:NP_001057759.1); similar to unknown [Picea sitchensis] (GB:ABK26608.1) | chr1:10035682-10035993 FORWARD	104	5.3e-23	70	0.685714
6	89.401	125	1	0.223	0.045	3.846	15113	WS00732_O01	AT1G28640.1 | Symbols: | GDSL-motif lipase, putative | chr1:10067549-10069095 REVERSE	391	1.3e-28	123	0.430894
6	89.401	125	2	-0.244	0.038	3.991	19430	WS00913_K02	AT1G28960.1 | Symbols: ATNUDT15 | ATNUDT15 (ARABIDOPSIS THALIANA NUDIX HYDROLASE HOMOLOG 15); hydrolase | chr1:10110121-10111593 REVERSE	294	3.5e-42	126	0.634921
6	89.401	125	1	0.211	0.046	4.509	11472	WS00929_F18	AT1G29070.1 | Symbols: | ribosomal protein L34 family protein | chr1:10149870-10151141 FORWARD	158	4.2e-23	141	0.496454
6	89.401	125	1	-0.28	0.056	4.904	21724	WS00822_A17	AT1G29690.1 | Symbols: CAD1 | CAD1 (CONSTITUTIVELY ACTIVATED CELL DEATH 1) | chr1:10379296-10381847 REVERSE	562	2.6e-34	114	0.701754
6	89.401	125	1	-0.344	0.06	6.829	15696	WS01016_O24	AT1G29800.2 | Symbols: | zinc ion binding | chr1:10432720-10435030 FORWARD	497	1.8e-61	169	0.698225
6	89.401	125	1	0.16	0.044	4.146	8483	WS00931_I10	AT1G29850.1 | Symbols: | double-stranded DNA-binding family protein | chr1:10447850-10449614 FORWARD	130	1.6e-44	130	0.769231
6	89.401	125	1	0.254	0.047	4.182	6086	WS0058_I15	AT1G29880.1 | Symbols: | glycyl-tRNA synthetase / glycine--tRNA ligase | chr1:10459646-10462765 REVERSE	730	1.1e-61	158	0.746835
6	89.401	125	1	0.235	0.064	4.517	5516	WS00818_G24	AT1G29951.1 | Symbols: CPuORF35 | CPuORF35 (Conserved peptide upstream open reading frame 35) | chr1:10492774-10493088 FORWARD	49	1.7	40	0.275
6	89.401	125	2	-0.324	0.051	6.801	2394	WS00941_E21	AT1G30220.1 | Symbols: ATINT2 | ATINT2 (INOSITOL TRANSPORTER 2); carbohydrate transmembrane transporter/ sugar:hydrogen ion symporter | chr1:10632941-10635423 REVERSE	581	2.2e-40	136	0.595588
6	89.401	125	1	-0.308	0.06	5.071	5135	WS00821_B18	AT1G30330.1 | Symbols: ARF6 | ARF6 (AUXIN RESPONSE FACTOR 6); transcription factor | chr1:10686107-10690018 REVERSE	934	6.5e-36	157	0.535032
6	89.401	125	2	0.274	0.049	4.699	4675	WS0022_F02	AT1G30380.1 | Symbols: PSAK | PSAK (PHOTOSYSTEM I SUBUNIT K) | chr1:10722307-10722995 FORWARD	131	9.9e-38	133	0.616541
6	89.401	125	2	-0.235	0.035	3.925	7544	WS00816_E03	AT1G30450.1 | Symbols: ATCCC1, CCC1 | CCC1; cation:chloride symporter/ sodium:potassium:chloride symporter | chr1:10762887-10769043 FORWARD	976	5.2e-45	152	0.657895
6	89.401	125	1	0.284	0.056	5.116	8135	WS00825_A09	AT1G30460.1 | Symbols: CPSF30, ATCPSF30 | ATCPSF30/CPSF30; RNA binding / calmodulin binding / endonuclease/ nucleic acid binding / protein binding | chr1:10771451-10775305 REVERSE	632	0.027	44	0.5
6	89.401	125	1	0.267	0.061	5.773	12260	WS00920_F15	AT1G30950.1 | Symbols: UFO | UFO (UNUSUAL FLORAL ORGANS); ubiquitin-protein ligase | chr1:11036161-11037489 FORWARD	443	2.2	47	0.297872
6	89.401	125	1	-0.283	0.07	5.402	21704	WS00931_M12	AT1G31190.1 | Symbols: | inositol monophosphatase family protein | chr1:11144842-11146781 FORWARD	372	1.8e-45	114	0.789474
6	89.401	125	1	0.271	0.056	4.93	10218	WS0084_C03	AT1G31280.1 | Symbols: AGO2 | AGO2 (ARGONAUTE 2); nucleic acid binding | chr1:11181758-11185093 FORWARD	1015	3.6e-20	116	0.387931
6	89.401	125	1	0.256	0.064	4.806	12834	WS00819_K06	AT1G31330.1 | Symbols: PSAF | PSAF (photosystem I subunit F) | chr1:11214992-11215920 REVERSE	222	7.9e-45	198	0.505051
6	89.401	125	2	0.297	0.038	5.076	2902	WS0264_K07	AT1G31360.2 | Symbols: RECQL2 | RECQL2 (Arabidopsis RecQ helicase l2) | chr1:11233155-11237393 FORWARD	581	3e-15	120	0.4
6	89.401	125	1	-0.266	0.054	4.483	3954	WS0074_H05	AT1G32200.1 | Symbols: ACT1, ATS1 | ATS1 (ACYLTRANSFERASE 1) | chr1:11602203-11604981 REVERSE	460	2.8e-42	129	0.620155
6	89.401	125	1	-0.297	0.05	5.384	7165	WS00822_A21	AT1G32750.1 | Symbols: TAF1, HAF1, HAC13, GTD1, HAF01 | HAF01 (HISTONE ACETYLTRANSFERASE OF THE TAFII250 FAMILY 1); DNA binding | chr1:11846365-11856241 REVERSE	1920	1.3e-05	37	0.648649
6	89.401	125	1	-0.199	0.055	4.471	9406	WS00725_K15	AT1G32780.1 | Symbols: | alcohol dehydrogenase, putative | chr1:11869957-11872575 REVERSE	395	1.7	66	0.363636
6	89.401	125	1	0.248	0.037	5.003	6366	WS0092_F20	AT1G33250.1 | Symbols: | fringe-related protein | chr1:12057504-12059326 REVERSE	549	1.3e-05	66	0.439394
6	89.401	125	1	-0.243	0.051	4.017	2079	WS0041_M21	AT1G33290.2 | Symbols: | sporulation protein-related | chr1:12074105-12075969 FORWARD	304	1.1e-12	43	0.674419
6	89.401	125	1	-0.252	0.046	3.892	5819	WS00915_N21	AT1G33560.1 | Symbols: ADR1 | ADR1 (ACTIVATED DISEASE RESISTANCE 1) | chr1:12169072-12171858 FORWARD	788	7.8e-05	38	0.473684
6	89.401	125	1	-0.294	0.063	6.633	165	WS01028_A21	AT1G33560.1 | Symbols: ADR1 | ADR1 (ACTIVATED DISEASE RESISTANCE 1) | chr1:12169072-12171858 FORWARD	788	2.2e-11	92	0.434783
6	89.401	125	1	-0.358	0.07	7.193	1978	WS00927_D07	AT1G33720.1 | Symbols: CYP76C6 | CYP76C6 (cytochrome P450, family 76, subfamily C, polypeptide 6); oxygen binding | chr1:12220937-12223961 REVERSE	512	2.5e-22	93	0.548387
6	89.401	125	2	0.249	0.052	5.057	19768	WS0045_H03	AT1G33730.1 | Symbols: CYP76C5 | CYP76C5 (cytochrome P450, family 76, subfamily C, polypeptide 5); oxygen binding | chr1:12227259-12228440 FORWARD	369	6.2e-21	71	0.633803
6	89.401	125	2	0.263	0.047	4.939	16325	WS00825_B09	AT1G34320.1 | Symbols: | similar to unknown protein [Arabidopsis thaliana] (TAIR:AT5G08660.1); similar to Os05g0430300 [Oryza sativa (japonica cultivar-group)] (GB:NP_001055623.1); similar to unknown protein [Oryza sativa (japonica cultivar-group)] (GB:BAD82727.1); contains InterPro domain Protein of unknown function DUF668 (InterPro:IPR007700) | chr1:12520691-12524024 FORWARD	658	3.4e-44	201	0.532338
6	89.401	125	2	0.236	0.034	4.046	8258	WS0264_O11	AT1G34780.1 | Symbols: ATAPRL4 | ATAPRL4 (APR-LIKE 4) | chr1:12748813-12750102 REVERSE	311	1.5e-32	191	0.408377
6	89.401	125	1	0.297	0.059	5.573	11418	WS00716_G09	AT1G35180.1 | Symbols: | similar to unknown protein [Arabidopsis thaliana] (TAIR:AT1G35170.1); similar to unnamed protein product [Vitis vinifera] (GB:CAO61100.1); contains InterPro domain TRAM, LAG1 and CLN8 homology; (InterPro:IPR006634) | chr1:12877208-12878622 REVERSE	232	4.2e-46	155	0.554839
6	89.401	125	1	0.231	0.046	4.515	8572	WS00916_I13	AT1G35190.2 | Symbols: | oxidoreductase, 2OG-Fe(II) oxygenase family protein | chr1:12890522-12892610 FORWARD	307	1.4	22	0.545455
6	89.401	125	2	0.38	0.102	13.842	17056	WS01032_F15	AT1G35710.1 | Symbols: | leucine-rich repeat transmembrane protein kinase, putative | chr1:13222152-13225598 FORWARD	1121	8.2e-46	228	0.473684
6	89.401	125	1	0.256	0.036	3.848	20479	WS0057_H06	AT1G35910.1 | Symbols: | trehalose-6-phosphate phosphatase, putative | chr1:13364412-13366177 REVERSE	370	4.6e-24	71	0.732394
6	89.401	125	1	0.277	0.035	3.944	20227	WS01016_B03	AT1G36942.1 | Symbols: | unknown protein | chr1:14008588-14008782 REVERSE	65	9.4	14	0.571429
6	89.401	125	1	-0.275	0.05	5.141	16716	WS00915_J12	AT1G41880.1 | Symbols: | 60S ribosomal protein L35a (RPL35aB) | chr1:15654026-15654868 REVERSE	112	1.6e-30	112	0.5625
6	89.401	125	1	0.268	0.053	5.346	15643	WS01014_A16	AT1G42480.1 | Symbols: | similar to unnamed protein product [Vitis vinifera] (GB:CAO66258.1) | chr1:15938737-15941132 FORWARD	183	2.9e-47	148	0.614865
6	89.401	125	1	-0.447	0.117	12.734	14563	WS0269_G17	AT1G44050.1 | Symbols: | DC1 domain-containing protein | chr1:16742361-16743953 FORWARD	531	2.6	108	0.259259
6	89.401	125	2	0.299	0.059	6.119	17515	WS00934_B09	AT1G44100.1 | Symbols: AAP5 | AAP5 (amino acid permease 5); amino acid transmembrane transporter | chr1:16767091-16769663 REVERSE	481	1.2e-34	96	0.71875
6	89.401	125	1	0.174	0.061	4.033	3164	WS00918_N02	AT1G44191.1 | Symbols: | DNA binding / ligand-dependent nuclear receptor | chr1:16816094-16817173 REVERSE	360	2.3e-06	125	0.352
6	89.401	125	2	-0.271	0.071	5.858	5891	WS00918_N22	AT1G44191.1 | Symbols: | DNA binding / ligand-dependent nuclear receptor | chr1:16816094-16817173 REVERSE	360	2.1e-05	93	0.354839
6	89.401	125	1	-0.312	0.038	3.974	5781	WS01029_P13	AT1G44191.1 | Symbols: | DNA binding / ligand-dependent nuclear receptor | chr1:16816094-16817173 REVERSE	360	2.4e-19	164	0.371951
6	89.401	125	2	0.259	0.052	5.187	1044	WS00821_K02	AT1G44575.1 | Symbols: PSBS, NPQ4 | NPQ4 (NONPHOTOCHEMICAL QUENCHING) | chr1:16874208-16875634 FORWARD	266	3.5e-19	152	0.434211
6	89.401	125	1	0.292	0.069	5.123	6101	WS01019_D19	AT1G44910.1 | Symbols: | protein binding | chr1:16978370-16985258 FORWARD	959	1.3e-13	74	0.554054
6	89.401	125	2	0.3	0.057	5.782	10474	WS01017_A04	AT1G45000.1 | Symbols: | 26S proteasome regulatory complex subunit p42D, putative | chr1:17011660-17014047 FORWARD	400	4.3e-92	187	0.946524
6	89.401	125	2	0.401	0.069	5.941	12040	IS0011_A11	AT1G47200.1 | Symbols: WPP2 | WPP2 (WPP domain protein 2) | chr1:17300621-17301163 REVERSE	181	9.6	91	0.318681
6	89.401	125	1	-0.202	0.057	4.537	3700	WS01021_N14	AT1G47530.1 | Symbols: | ripening-responsive protein, putative | chr1:17454164-17456550 FORWARD	485	2.3e-31	86	0.674419
6	89.401	125	1	0.231	0.067	5.763	8335	WS0106_D01	AT1G47710.1 | Symbols: | (ATSERPIN1); cysteine protease inhibitor/ serine-type endopeptidase inhibitor | chr1:17560711-17562501 FORWARD	392	9.2e-51	210	0.490476
6	89.401	125	1	-0.366	0.068	7.536	15585	WS0094_J24	AT1G47740.1 | Symbols: | similar to unknown protein [Arabidopsis thaliana] (TAIR:AT5G25170.1); similar to unnamed protein product [Vitis vinifera] (GB:CAO61202.1); contains InterPro domain Protein of unknown function DUF862, eukaryotic (InterPro:IPR008580) | chr1:17570343-17571475 FORWARD	280	0.034	50	0.46
6	89.401	125	2	-0.235	0.043	5.565	21177	WS0263_N04	AT1G47820.1 | Symbols: | similar to unknown protein [Arabidopsis thaliana] (TAIR:AT1G47813.1); similar to unnamed protein product [Vitis vinifera] (GB:CAO40107.1) | chr1:17614554-17614844 FORWARD	97	1.6e-09	82	0.390244
6	89.401	125	2	0.324	0.048	6.441	9673	WS00940_M12	AT1G47885.1 | Symbols: | leucine-rich repeat family protein | chr1:17646066-17646474 REVERSE	108	0.86	43	0.27907
6	89.401	125	2	0.129	0.029	4.096	15056	WS00716_G11	AT1G47980.1 | Symbols: | similar to unknown protein [Arabidopsis thaliana] (TAIR:AT3G62730.1); similar to unnamed protein product [Vitis vinifera] (GB:CAO44946.1) | chr1:17695654-17697487 REVERSE	316	4.6e-40	125	0.656
6	89.401	125	1	0.267	0.039	4.192	7850	WS00940_A24	AT1G48140.1 | Symbols: | dolichol-phosphate mannosyltransferase-related | chr1:17787071-17787583 FORWARD	90	0.00011	68	0.323529
6	89.401	125	2	0.391	0.076	6.875	7210	WS0078_K20	AT1G48800.1 | Symbols: | terpene synthase/cyclase family protein | chr1:18053512-18056643 FORWARD	604	2.4e-11	99	0.40404
6	89.401	125	1	0.326	0.04	4.074	18731	WS0094_A21	AT1G48920.1 | Symbols: ATNUC-L1, PARL1 | ATNUC-L1/PARL1 (PARALLEL 1); nucleic acid binding | chr1:18101854-18105090 FORWARD	558	1.6e-14	126	0.452381
6	89.401	125	1	0.251	0.044	4.331	6368	WS01013_E15	AT1G49032.1 | Symbols: | unknown protein | chr1:18141983-18142156 FORWARD	58	9.5	43	0.325581
6	89.401	125	2	-0.266	0.039	4.596	6256	WS00822_H16	AT1G49760.1 | Symbols: PAB8 | PAB8 (POLY(A) BINDING PROTEIN 8); RNA binding / translation initiation factor | chr1:18420408-18423421 FORWARD	672	2.9e-40	157	0.636943
6	89.401	125	1	-0.258	0.059	6.322	372	WS01030_O03	AT1G49780.1 | Symbols: | U-box domain-containing protein | chr1:18432692-18433957 REVERSE	422	3.4e-14	112	0.419643
6	89.401	125	1	0.211	0.046	4.454	8222	WS00715_E24	AT1G50250.1 | Symbols: FTSH1 | FTSH1 (FtsH protease 1); ATP-dependent peptidase/ ATPase/ metallopeptidase | chr1:18618066-18620598 REVERSE	717	1.6e-78	177	0.881356
6	89.401	125	1	0.293	0.045	4.085	8266	WS0104_J19	AT1G50640.1 | Symbols: ERF3, ATERF3 | ATERF3/ERF3 (ETHYLENE RESPONSIVE ELEMENT BINDING FACTOR 3); DNA binding / protein binding / transcription factor/ transcription repressor | chr1:18761270-18761947 REVERSE	226	7.2e-19	163	0.374233
6	89.401	125	1	-0.268	0.05	4.254	308	WS0074_E20	AT1G50900.1 | Symbols: | similar to hypothetical protein [Vitis vinifera] (GB:CAN65357.1); similar to unnamed protein product [Vitis vinifera] (GB:CAO38995.1); contains InterPro domain Ankyrin (InterPro:IPR002110) | chr1:18869940-18870682 FORWARD	176	2.7e-19	79	0.56962
6	89.401	125	1	-0.326	0.061	5.484	3911	WS00812_D09	AT1G51040.1 | Symbols: | phosphatidylinositol 4-kinase, putative | chr1:18924326-18926982 FORWARD	526	5.2e-15	41	0.902439
6	89.401	125	1	-0.235	0.057	5.09	12780	WS0062_D04	AT1G51060.1 | Symbols: HTA10 | HTA10; DNA binding | chr1:18930616-18931111 FORWARD	133	1.9e-27	69	0.898551
6	89.401	125	1	0.33	0.051	4.756	13993	WS0054_G23	AT1G51130.1 | Symbols: | similar to unknown protein [Arabidopsis thaliana] (TAIR:AT3G20760.1); similar to unnamed protein product [Vitis vinifera] (GB:CAO23385.1); contains InterPro domain Nse4 (InterPro:IPR014854) | chr1:18943148-18945228 REVERSE	404	1.2e-09	92	0.456522
6	89.401	125	1	-0.371	0.085	7.732	8720	WS0012_H13	AT1G51170.1 | Symbols: | protein kinase family protein | chr1:18957293-18958507 REVERSE	405	6.7e-39	122	0.622951
6	89.401	125	1	0.285	0.084	7.489	17776	WS0087_P17	AT1G51170.1 | Symbols: | protein kinase family protein | chr1:18957293-18958507 REVERSE	405	1.5e-07	75	0.453333
6	89.401	125	2	-0.219	0.05	4.943	9939	WS00916_P16	AT1G51402.1 | Symbols: | unknown protein | chr1:19056006-19057030 FORWARD	61	9.7	60	0.3
6	89.401	125	2	0.374	0.08	8.563	7969	WS0087_F04	AT1G51480.1 | Symbols: | disease resistance protein (CC-NBS-LRR class), putative | chr1:19094515-19097974 REVERSE	942	6.1	50	0.28
6	89.401	125	2	0.228	0.039	4.392	13851	WS00930_C10	AT1G51650.1 | Symbols: | ATP synthase epsilon chain, mitochondrial | chr1:19156348-19157309 FORWARD	71	0.00024	48	0.354167
6	89.401	125	1	0.265	0.039	3.987	16623	WS00932_M11	AT1G51823.1 | Symbols: | unknown protein | chr1:19245963-19246106 FORWARD	48	6.5	37	0.27027
6	89.401	125	2	0.266	0.052	6.151	13321	WS00837_A20	AT1G51915.1 | Symbols: | cryptdin protein-related | chr1:19297256-19297534 FORWARD	68	7.2	44	0.295455
6	89.401	125	2	0.357	0.128	11.399	21430	WS01020_N08	AT1G51915.1 | Symbols: | cryptdin protein-related | chr1:19297256-19297534 FORWARD	68	0.19	24	0.458333
6	89.401	125	1	0.233	0.055	4.199	19569	WS00712_I17	AT1G52280.1 | Symbols: AtRABG3d | AtRABG3d (Arabidopsis Rab GTPase homolog G3d); GTP binding | chr1:19471819-19473118 REVERSE	207	5e-66	186	0.650538
6	89.401	125	2	0.303	0.067	6.846	19571	WS0057_D20	AT1G52320.2 | Symbols: | similar to unknown protein [Arabidopsis thaliana] (TAIR:AT5G25590.1); similar to unnamed protein product [Vitis vinifera] (GB:CAO45918.1); contains InterPro domain Protein of unknown function DUF632 (InterPro:IPR006867); contains InterPro domain Protein of unknown function DUF630 (InterPro:IPR006868) | chr1:19488090-19490873 FORWARD	799	2	105	0.32381
6	89.401	125	1	-0.26	0.042	4.482	7187	WS01032_K23	AT1G52380.1 | Symbols: | Ran-binding protein 1 domain-containing protein / RanBP1 domain-containing protein | chr1:19513648-19514970 FORWARD	441	2e-40	75	0.613333
6	89.401	125	2	-0.29	0.091	6.576	9290	WS00810_H20	AT1G52618.1 | Symbols: | unknown protein | chr1:19606915-19607172 FORWARD	86	3.4	49	0.326531
6	89.401	125	1	0.228	0.058	4.804	11668	WS00931_B16	AT1G52740.1 | Symbols: HTA9 | HTA9; DNA binding | chr1:19649077-19649889 FORWARD	135	5.9e-56	133	0.864662
6	89.401	125	1	0.172	0.042	3.924	6238	WS00934_K10	AT1G52910.1 | Symbols: | similar to unknown protein [Arabidopsis thaliana] (TAIR:AT3G15480.1); similar to unknown [Populus trichocarpa] (GB:ABK94458.1); contains InterPro domain Protein of unknown function DUF1218 (InterPro:IPR009606) | chr1:19711782-19712796 FORWARD	176	2.5e-16	86	0.476744
6	89.401	125	2	-0.181	0.032	3.983	7325	WS00728_J17	AT1G53010.1 | Symbols: | zinc finger (C3HC4-type RING finger) family protein | chr1:19751515-19752051 FORWARD	179	3.7	72	0.291667
6	89.401	125	1	0.296	0.059	5.878	5991	WS0021_D13	AT1G53120.1 | Symbols: | RNA-binding S4 domain-containing protein | chr1:19796466-19798273 FORWARD	321	3.1e-17	55	0.672727
6	89.401	125	2	-0.274	0.05	4.994	21031	WS00820_A04	AT1G53670.1 | Symbols: MSRB1 | MSRB1 (METHIONINE SULFOXIDE REDUCTASE B 1); peptide-methionine-(S)-S-oxide reductase | chr1:20040355-20041742 FORWARD	203	1.7e-56	145	0.703448
6	89.401	125	1	0.288	0.06	5.98	12033	WS0263_G04	AT1G53760.1 | Symbols: | similar to unnamed protein product [Vitis vinifera] (GB:CAO45535.1) | chr1:20072827-20074586 REVERSE	273	4e-41	183	0.486339
6	89.401	125	2	0.333	0.054	6.35	5220	WS0043_O23	AT1G54115.1 | Symbols: | cation exchanger, putative | chr1:20205786-20207720 FORWARD	645	3.7e-27	85	0.647059
6	89.401	125	1	-0.329	0.062	6.451	8839	WS01015_A06	AT1G54130.1 | Symbols: AT-RSH3, RSH3 | RSH3 (RELA/SPOT HOMOLOG 3); catalytic | chr1:20214845-20217429 FORWARD	716	2.3e-20	92	0.554348
6	89.401	125	1	-0.305	0.064	5.879	20254	WS01039_N01	AT1G54740.1 | Symbols: | similar to structural constituent of ribosome [Arabidopsis thaliana] (TAIR:AT1G22110.1); similar to unknown [Populus trichocarpa x Populus deltoides] (GB:ABK96485.1) | chr1:20434506-20435405 FORWARD	300	7.5	27	0.37037
6	89.401	125	1	-0.302	0.039	4.474	575	WS00923_E02	AT1G55020.1 | Symbols: LOX1 | LOX1 (Lipoxygenase 1); lipoxygenase | chr1:20529465-20533810 FORWARD	860	1.1e-48	206	0.5
6	89.401	125	2	0.268	0.051	4.691	13814	WS0264_D24	AT1G55205.1 | Symbols: | similar to unknown protein [Arabidopsis thaliana] (TAIR:AT3G13674.1) | chr1:20598251-20599344 FORWARD	98	0.00013	35	0.514286
6	89.401	125	1	0.261	0.047	4.127	8423	WS0086_D13	AT1G55280.1 | Symbols: | similar to unnamed protein product [Vitis vinifera] (GB:CAO22049.1); contains InterPro domain Lipase/lipooxygenase, PLAT/LH2 (InterPro:IPR008976) | chr1:20626766-20628200 REVERSE	391	3.3e-16	69	0.463768
6	89.401	125	1	0.32	0.057	6.576	20646	WS0058_K11	AT1G55330.1 | Symbols: ATAGP21, AGP21 | AGP21 (ARABINOGALACTAN PROTEIN 21) | chr1:20652300-20652476 REVERSE	59	0.0068	46	0.391304
6	89.401	125	1	-0.289	0.053	3.982	156	WS0082_J01	AT1G55480.1 | Symbols: | binding / protein binding | chr1:20717488-20719017 FORWARD	336	7.3e-42	125	0.672
6	89.401	125	2	-0.394	0.061	5.935	9557	WS0269_O18	AT1G55615.1 | Symbols: | unknown protein | chr1:20789240-20789437 REVERSE	66	0.28	34	0.352941
6	89.401	125	2	-0.289	0.059	5.617	2290	WS01017_M11	AT1G55740.1 | Symbols: ATSIP1 | ATSIP1 (ARABIDOPSIS THALIANA SEED IMBIBITION 1); hydrolase, hydrolyzing O-glycosyl compounds | chr1:20839173-20842373 REVERSE	755	8.8e-51	188	0.56383
6	89.401	125	2	-0.324	0.055	6.835	8286	WS0019_M23	AT1G55850.1 | Symbols: CSLE1, ATCSLE1 | ATCSLE1 (Cellulose synthase-like E1); cellulose synthase/ transferase, transferring glycosyl groups | chr1:20880418-20883080 FORWARD	730	2.6e-32	163	0.386503
6	89.401	125	2	-0.261	0.036	4.507	11182	WS00721_B12	AT1G55850.1 | Symbols: CSLE1, ATCSLE1 | ATCSLE1 (Cellulose synthase-like E1); cellulose synthase/ transferase, transferring glycosyl groups | chr1:20880418-20883080 FORWARD	730	2.3e-07	65	0.338462
6	89.401	125	2	-0.291	0.05	5.967	19361	WS00937_E05	AT1G55850.1 | Symbols: CSLE1, ATCSLE1 | ATCSLE1 (Cellulose synthase-like E1); cellulose synthase/ transferase, transferring glycosyl groups | chr1:20880418-20883080 FORWARD	730	8.3e-48	231	0.380952
6	89.401	125	1	0.192	0.062	3.962	20619	WS0106_E12	AT1G55860.1 | Symbols: UPL1 | UPL1 (UBIQUITIN-PROTEIN LIGASE 1); ubiquitin-protein ligase | chr1:20883566-20899059 REVERSE	3892	5e-34	129	0.596899
6	89.401	125	2	-0.258	0.038	4.061	16172	WS01028_I04	AT1G56045.1 | Symbols: | ribosomal protein L41 family protein | chr1:20966351-20966933 FORWARD	26	0.00022	22	0.772727
6	89.401	125	1	-0.347	0.074	7.104	12714	WS0093_P23	AT1G56590.1 | Symbols: | clathrin adaptor complexes medium subunit family protein | chr1:21205915-21208362 REVERSE	416	4.9e-08	38	0.631579
6	89.401	125	1	0.283	0.066	4.825	12050	WS01024_K05	AT1G56660.1 | Symbols: | unknown protein | chr1:21242474-21244042 FORWARD	523	0.089	72	0.361111
6	89.401	125	1	0.267	0.047	4.292	13873	WS00934_B04	AT1G59510.1 | Symbols: CF9 | CF9 | chr1:21863433-21864578 FORWARD	382	1.1e-13	86	0.418605
6	89.401	125	2	0.357	0.061	7.144	13327	WS0107_E09	AT1G59700.1 | Symbols: ATGSTU16 | ATGSTU16 (Arabidopsis thaliana Glutathione S-transferase (class tau) 16); glutathione transferase | chr1:21940124-21941428 FORWARD	235	0.0043	64	0.328125
6	89.401	125	1	-0.299	0.083	7.591	19690	WS00820_M24	AT1G59840.1 | Symbols: | similar to unnamed protein product [Vitis vinifera] (GB:CAO40980.1) | chr1:22030234-22031839 FORWARD	298	5.5e-44	158	0.544304
6	89.401	125	1	-0.305	0.056	5.719	7243	WS0101_I07	AT1G59870.1 | Symbols: PEN3, PDR8 | PDR8/PEN3 (PLEIOTROPIC DRUG RESISTANCE8); ATPase, coupled to transmembrane movement of substances / cadmium ion transmembrane transporter | chr1:22038326-22043509 FORWARD	1470	1.1e-34	118	0.542373
6	89.401	125	1	-0.235	0.059	5.3	20326	WS00725_O15	AT1G59940.1 | Symbols: ARR3 | ARR3 (RESPONSE REGULATOR 3); transcription regulator/ two-component response regulator | chr1:22069559-22070560 REVERSE	232	8e-36	133	0.56391
6	89.401	125	1	-0.263	0.044	4.821	5580	WS0108_I02	AT1G60220.1 | Symbols: | cysteine-type peptidase | chr1:22211997-22215575 FORWARD	585	1.4	37	0.432432
6	89.401	125	2	0.471	0.137	14.937	17914	WS0044_N09	AT1G60390.1 | Symbols: | BURP domain-containing protein / polygalacturonase, putative | chr1:22251276-22253221 REVERSE	625	8.1e-10	73	0.410959
6	89.401	125	1	-0.321	0.071	4.779	7894	WS0109_C18	AT1G60490.1 | Symbols: ATVPS34 | ATVPS34 (Arabidopsis thaliana vacuolar protein sorting 34); 1-phosphatidylinositol-3-kinase | chr1:22289457-22293855 REVERSE	815	1.9e-24	161	0.416149
6	89.401	125	1	-0.389	0.094	7.493	1999	WS0083_L10	AT1G60500.1 | Symbols: | dynamin family protein | chr1:22295247-22297487 FORWARD	670	9.7e-11	71	0.492958
6	89.401	125	2	-0.233	0.045	6.621	8313	WS0022_A12	AT1G60640.1 | Symbols: | similar to unknown protein [Arabidopsis thaliana] (TAIR:AT2G22795.1); similar to unnamed protein product [Vitis vinifera] (GB:CAO68771.1); similar to unknown [Populus trichocarpa] (GB:ABK93752.1); contains domain C2H2 and C2HC zinc fingers (SSF57667) | chr1:22341199-22343178 REVERSE	341	2	185	0.221622
6	89.401	125	1	-0.226	0.083	3.978	3709	WS0264_N11	AT1G60660.1 | Symbols: B5 #5 | B5 #5 (cytochrome b5 family protein #5); heme binding / transition metal ion binding | chr1:22346254-22346619 REVERSE	122	3.3e-30	69	0.811594
6	89.401	125	1	-0.251	0.04	4.024	12583	WS0099_G09	AT1G60710.1 | Symbols: ATB2 | ATB2; oxidoreductase | chr1:22358738-22360292 REVERSE	346	1.7e-19	72	0.611111
6	89.401	125	2	0.256	0.065	5.081	18874	WS0044_G02	AT1G60995.1 | Symbols: | similar to S3 self-incompatibility locus-linked pollen 3.15 protein [Petunia integrifolia subsp. inflata] (GB:AAQ09996.1); similar to unnamed protein product [Vitis vinifera] (GB:CAO24675.1); similar to hypothetical protein [Vitis vinifera] (GB:CAN83928.1); contains domain PTHR21650:SF4 (PTHR21650:SF4); contains domain PTHR21650 (PTHR21650) | chr1:22469433-22474240 REVERSE	624	0.15	59	0.389831
6	89.401	125	1	0.236	0.047	4.208	8540	WS00828_N08	AT1G61150.1 | Symbols: | similar to unknown protein [Arabidopsis thaliana] (TAIR:AT1G11110.1); similar to unknown [Picea sitchensis] (GB:ABK23060.1); contains InterPro domain CT11-RanBPM (InterPro:IPR013144); contains InterPro domain LisH dimerisation motif, subgroup (InterPro:IPR013720); contains InterPro domain LisH dimerisation motif (InterPro:IPR006594); contains InterPro domain CTLH, C-termi…	244	6e-31	108	0.601852
6	89.401	125	2	-0.283	0.041	4.857	645	WS01014_O21	AT1G61250.1 | Symbols: SC3 | SC3 (SECRETORY CARRIER 3); transmembrane transporter | chr1:22589700-22592329 FORWARD	290	1.2e-82	89	0.719101
6	89.401	125	1	-0.331	0.046	4.358	5727	WS0046_F09	AT1G61700.1 | Symbols: | DNA-directed RNA polymerase II, putative (RPB10) | chr1:22790770-22791777 FORWARD	72	3.6e-33	72	0.902778
6	89.401	125	2	-0.287	0.053	5.772	14341	WS0041_A05	AT1G61720.1 | Symbols: BAN | BAN (BANYULS) | chr1:22794991-22796422 REVERSE	341	1.7e-35	162	0.419753
6	89.401	125	2	0.21	0.055	4.079	14924	WS0262_E14	AT1G61720.1 | Symbols: BAN | BAN (BANYULS) | chr1:22794991-22796422 REVERSE	341	5.7e-26	101	0.485149
6	89.401	125	2	-0.299	0.099	9.244	18714	WS00810_E20	AT1G61780.1 | Symbols: | postsynaptic protein-related | chr1:22816487-22817681 REVERSE	99	6.6e-41	99	0.777778
6	89.401	125	2	-0.276	0.037	5.512	18979	WS01029_D06	AT1G62040.1 | Symbols: ATG8C | ATG8C (AUTOPHAGY 8C); microtubule binding | chr1:22936881-22937918 FORWARD	120	6.8e-05	20	0.75
6	89.401	125	1	0.309	0.047	5.007	7912	WS00924_B13	AT1G62333.1 | Symbols: | contains domain PRICHEXTENSN (PR01217) | chr1:23054131-23054343 FORWARD	71	1.1	26	0.461538
6	89.401	125	2	0.271	0.057	6.13	9031	WS01029_F01	AT1G62333.1 | Symbols: | contains domain PRICHEXTENSN (PR01217) | chr1:23054131-23054343 FORWARD	71	0.043	26	0.5
6	89.401	125	2	0.337	0.066	6.162	14465	WS01037_F23	AT1G62500.1 | Symbols: | protease inhibitor/seed storage/lipid transfer protein (LTP) family protein | chr1:23135846-23136739 FORWARD	298	3.7e-38	113	0.637168
6	89.401	125	1	0.346	0.074	7.002	9856	WS0048_O01	AT1G62760.1 | Symbols: | invertase/pectin methylesterase inhibitor family protein | chr1:23241239-23242177 REVERSE	313	7.3e-13	117	0.350427
6	89.401	125	2	0.268	0.052	4.814	3240	WS00928_N15	AT1G62760.1 | Symbols: | invertase/pectin methylesterase inhibitor family protein | chr1:23241239-23242177 REVERSE	313	1.8e-16	113	0.486726
6	89.401	125	2	-0.268	0.06	4.233	4091	WS0093_D01	AT1G62760.1 | Symbols: | invertase/pectin methylesterase inhibitor family protein | chr1:23241239-23242177 REVERSE	313	0.00021	145	0.351724
6	89.401	125	2	0.279	0.067	5.53	15700	WS01018_D10	AT1G62880.2 | Symbols: | cornichon family protein | chr1:23295790-23298138 FORWARD	51	3	26	0.384615
6	89.401	125	1	0.316	0.057	4.584	12203	WS01030_M20	AT1G62880.2 | Symbols: | cornichon family protein | chr1:23295790-23298138 FORWARD	51	2.9	24	0.5
6	89.401	125	1	0.276	0.058	4.785	8376	WS0031_C22	AT1G63970.1 | Symbols: MECPS, ISPF | ISPF (Homolog of E. coli ispF (isoprenoids F)); 2-C-methyl-D-erythritol 2,4-cyclodiphosphate synthase | chr1:23742586-23743999 REVERSE	232	2.8e-33	85	0.823529
6	89.401	125	2	-0.278	0.036	4.642	8716	WS0091_N21	AT1G64060.1 | Symbols: ATRBOHF, RBOHAP108, RBOHF, ATRBOH F | ATRBOH F (RESPIRATORY BURST OXIDASE PROTEIN F); NAD(P)H oxidase | chr1:23773929-23779980 FORWARD	945	2.7e-37	97	0.773196
6	89.401	125	1	0.399	0.109	9.571	12175	WS0078_J10	AT1G64130.1 | Symbols: | contains domain Bet v1-like (SSF55961) | chr1:23806222-23807196 FORWARD	116	5.5	48	0.270833
6	89.401	125	2	0.267	0.037	4.373	4945	WS00914_H24	AT1G64160.1 | Symbols: | disease resistance-responsive family protein / dirigent family protein | chr1:23817726-23818274 FORWARD	183	1.2e-11	49	0.591837
6	89.401	125	1	-0.284	0.039	3.903	7606	WS0052_P23	AT1G64350.1 | Symbols: SEH1H | SEH1H; nucleotide binding | chr1:23885245-23886736 FORWARD	327	4.9e-36	118	0.550847
6	89.401	125	2	0.18	0.034	4.705	19721	WS0108_D24	AT1G64628.1 | Symbols: CPuORF57 | CPuORF57 (Conserved peptide upstream open reading frame 57) | chr1:24023287-24023502 FORWARD	72	4.6	49	0.285714
6	89.401	125	1	-0.362	0.1	8.532	252	WS00720_B24	AT1G64660.1 | Symbols: ATMGL | ATMGL; catalytic/ methionine gamma-lyase | chr1:24032640-24034200 FORWARD	442	6.2e-61	158	0.71519
6	89.401	125	2	-0.254	0.043	4.534	10980	WS01021_J03	AT1G64850.1 | Symbols: | calcium-binding EF hand family protein | chr1:24100211-24101237 REVERSE	163	1.5e-34	125	0.56
6	89.401	125	2	-0.349	0.057	3.867	9085	WS02612_M17	AT1G64850.1 | Symbols: | calcium-binding EF hand family protein | chr1:24100211-24101237 REVERSE	163	4.9e-13	144	0.270833
6	89.401	125	1	-0.246	0.053	5.182	8903	WS0043_A04	AT1G64970.1 | Symbols: TMT1, VTE4, G-TMT | G-TMT (GAMMA-TOCOPHEROL METHYLTRANSFERASE) | chr1:24138000-24139656 REVERSE	349	0.16	36	0.388889
6	89.401	125	2	-0.294	0.055	5.656	12827	WS0081_D16	AT1G64970.1 | Symbols: TMT1, VTE4, G-TMT | G-TMT (GAMMA-TOCOPHEROL METHYLTRANSFERASE) | chr1:24138000-24139656 REVERSE	349	1.1e-38	114	0.640351
6	89.401	125	1	0.229	0.061	4.552	11847	WS00817_L12	AT1G65080.1 | Symbols: | OXA1 family protein | chr1:24180282-24184392 FORWARD	526	1.5e-10	112	0.357143
6	89.401	125	2	0.319	0.066	4.689	4722	WS0058_G19	AT1G65230.1 | Symbols: | similar to hypothetical protein [Vitis vinifera] (GB:CAN76393.1) | chr1:24232830-24234427 FORWARD	287	2.4e-20	81	0.641975
6	89.401	125	2	-0.358	0.085	9.8	7489	WS0084_L05	AT1G65280.1 | Symbols: | heat shock protein binding | chr1:24249164-24252184 FORWARD	589	9.8e-54	198	0.565657
6	89.401	125	2	-0.355	0.094	9.567	2310	WS00921_F05	AT1G65290.1 | Symbols: MTACP2 | MTACP2 (MITOCHONDRIAL ACYL CARRIER PROTEIN 2); acyl carrier | chr1:24252751-24254029 REVERSE	127	8.2e-34	94	0.755319
6	89.401	125	2	-0.434	0.097	11.516	11684	WS01026_D24	AT1G65560.1 | Symbols: | allyl alcohol dehydrogenase, putative | chr1:24375271-24377336 REVERSE	351	1.8e-12	44	0.727273
6	89.401	125	2	-0.28	0.031	3.889	11132	WS01015_M08	AT1G65660.1 | Symbols: SMP1 | SMP1 (swellmap 1); nucleic acid binding | chr1:24421958-24424894 REVERSE	536	8e-52	132	0.712121
6	89.401	125	1	-0.314	0.046	4.809	11860	WS00815_F15	AT1G66045.1 | Symbols: | unknown protein | chr1:24591932-24592457 FORWARD	145	7.2	74	0.310811
6	89.401	125	2	0.313	0.071	7.862	4652	WS0016_D14	AT1G67090.1 | Symbols: RBCS1A | RBCS1A; ribulose-bisphosphate carboxylase | chr1:25052128-25052912 REVERSE	181	8.2e-50	183	0.546448
6	89.401	125	1	0.242	0.043	4.01	13712	WS00818_K21	AT1G67190.1 | Symbols: | F-box family protein | chr1:25136717-25137976 FORWARD	420	1.2	128	0.242188
6	89.401	125	2	-0.304	0.054	5.482	18500	WS0076_B16	AT1G67280.2 | Symbols: | lactoylglutathione lyase, putative / glyoxalase I, putative | chr1:25192226-25193797 REVERSE	263	9.8e-05	22	0.863636
6	89.401	125	1	-0.369	0.078	6.715	99	WS00110_J06	AT1G67360.2 | Symbols: | rubber elongation factor (REF) family protein | chr1:25240735-25241576 REVERSE	241	8.1e-08	57	0.438596
6	89.401	125	2	0.283	0.05	5.832	2886	WS0037_O20	AT1G67410.1 | Symbols: | exostosin family protein | chr1:25255269-25257231 REVERSE	431	0.00025	34	0.588235
6	89.401	125	2	-0.292	0.068	6.562	7794	WS01021_H21	AT1G67530.1 | Symbols: | armadillo/beta-catenin repeat family protein / U-box domain-containing family protein | chr1:25311892-25314744 FORWARD	783	0.56	69	0.42029
6	89.401	125	2	-0.271	0.047	4.991	9579	WS0087_I11	AT1G67670.1 | Symbols: | unknown protein | chr1:25369136-25369330 FORWARD	65	0.094	27	0.481481
6	89.401	125	2	0.254	0.043	4.963	14265	WS0024_C20	AT1G67740.1 | Symbols: YCF32, PSBY | PSBY (photosystem II BY) | chr1:25398092-25398661 REVERSE	190	1.2e-14	72	0.611111
6	89.401	125	2	0.246	0.057	6.159	12512	WS0086_L24	AT1G67750.1 | Symbols: | pectate lyase family protein | chr1:25405323-25406828 FORWARD	409	3.2e-06	39	0.589744
6	89.401	125	2	-0.261	0.039	3.912	908	WS01013_J17	AT1G67785.1 | Symbols: | similar to Os01g0908400 [Oryza sativa (japonica cultivar-group)] (GB:NP_001045143.1); similar to unnamed protein product [Vitis vinifera] (GB:CAO42476.1) | chr1:25419763-25420647 REVERSE	64	7	26	0.384615
6	89.401	125	1	-0.255	0.04	4.034	88	WS0081_C01	AT1G67900.1 | Symbols: | phototropic-responsive NPH3 family protein | chr1:25471400-25473551 FORWARD	632	4.7e-23	159	0.459119
6	89.401	125	1	0.283	0.075	6.186	11468	WS0014_P11	AT1G68660.1 | Symbols: | similar to unknown [Populus trichocarpa] (GB:ABK92624.1); contains InterPro domain Ribosomal protein L7/L12, C-terminal/adaptor protein ClpS-like (InterPro:IPR014719); contains InterPro domain Adaptor protein ClpS, core (InterPro:IPR003769) | chr1:25781721-25782746 REVERSE	160	0.12	53	0.320755
6	89.401	125	2	-0.306	0.07	7.835	7864	WS00820_P19	AT1G68660.1 | Symbols: | similar to unknown [Populus trichocarpa] (GB:ABK92624.1); contains InterPro domain Ribosomal protein L7/L12, C-terminal/adaptor protein ClpS-like (InterPro:IPR014719); contains InterPro domain Adaptor protein ClpS, core (InterPro:IPR003769) | chr1:25781721-25782746 REVERSE	160	1.3e-53	145	0.731034
6	89.401	125	2	0.279	0.037	4.592	7142	WS00829_F17	AT1G68725.1 | Symbols: AGP19, ATAGP19 | AGP19/ATAGP19 (ARABINOGALACTAN-PROTEIN 19) | chr1:25812961-25813793 FORWARD	249	4.4e-05	66	0.363636
6	89.401	125	2	0.291	0.061	4.186	14854	WS00931_G24	AT1G68725.1 | Symbols: AGP19, ATAGP19 | AGP19/ATAGP19 (ARABINOGALACTAN-PROTEIN 19) | chr1:25812961-25813793 FORWARD	249	7.3e-26	177	0.423729
6	89.401	125	1	-0.286	0.058	4.699	421	WS0261_I01	AT1G68725.1 | Symbols: AGP19, ATAGP19 | AGP19/ATAGP19 (ARABINOGALACTAN-PROTEIN 19) | chr1:25812961-25813793 FORWARD	249	0.0001	171	0.304094
6	89.401	125	2	0.244	0.042	4.676	14370	WS0262_J21	AT1G68725.1 | Symbols: AGP19, ATAGP19 | AGP19/ATAGP19 (ARABINOGALACTAN-PROTEIN 19) | chr1:25812961-25813793 FORWARD	249	2e-14	59	0.559322
6	89.401	125	1	-0.261	0.043	4.064	21662	WS0047_E07	AT1G69020.1 | Symbols: | prolyl oligopeptidase family protein | chr1:25947612-25950860 REVERSE	758	9.3	30	0.4
6	89.401	125	1	0.183	0.038	3.919	10937	WS00713_I02	AT1G69450.1 | Symbols: | similar to HYP1 (HYPOTHETICAL PROTEIN 1) [Arabidopsis thaliana] (TAIR:AT3G01100.1); similar to unnamed protein product [Vitis vinifera] (GB:CAO64743.1); similar to unnamed protein product [Vitis vinifera] (GB:CAO15025.1); similar to Protein of unknown function DUF221 [Medicago truncatula] (GB:ABN08272.1); contains InterPro domain Protein of unknown function DUF221; (Inter…	712	0.053	51	0.411765
6	89.401	125	2	0.241	0.065	4.302	12134	WS0073_M16	AT1G69500.1 | Symbols: | oxygen binding | chr1:26127623-26129572 FORWARD	525	1.3e-24	95	0.568421
6	89.401	125	1	0.345	0.08	6.122	18914	WS0042_M20	AT1G69545.1 | Symbols: | leucine-rich repeat family protein | chr1:26152499-26154610 REVERSE	704	9.1e-12	168	0.327381
6	89.401	125	1	0.312	0.051	5.718	17076	WS00811_L04	AT1G69545.1 | Symbols: | leucine-rich repeat family protein | chr1:26152499-26154610 REVERSE	704	3e-11	133	0.345865
6	89.401	125	2	-0.226	0.067	3.909	20718	WS00912_N22	AT1G69545.1 | Symbols: | leucine-rich repeat family protein | chr1:26152499-26154610 REVERSE	704	8.7e-25	187	0.411765
6	89.401	125	1	-0.288	0.05	4.951	5697	WS00932_C17	AT1G69545.1 | Symbols: | leucine-rich repeat family protein | chr1:26152499-26154610 REVERSE	704	9.8e-23	310	0.335484
6	89.401	125	2	-0.175	0.046	4.872	17378	WS00941_O10	AT1G69545.1 | Symbols: | leucine-rich repeat family protein | chr1:26152499-26154610 REVERSE	704	8.5e-10	215	0.390698
6	89.401	125	2	0.284	0.057	5.666	17908	WS0024_H01	AT1G69600.1 | Symbols: ATHB29, ZFHD1 | ATHB29/ZFHD1 (ZINC FINGER HOMEODOMAIN 1); DNA binding / transcription activator/ transcription factor | chr1:26186133-26186861 FORWARD	243	0.62	60	0.45
6	89.401	125	1	-0.238	0.04	3.884	3434	WS00912_P18	AT1G69970.2 | Symbols: CLE26 | CLE26 (CLAVATA3/ESR-RELATED 26) | chr1:26356742-26357919 REVERSE	103	4.2e-05	87	0.356322
6	89.401	125	1	0.284	0.05	4.179	13513	WS01029_D01	AT1G70280.1 | Symbols: | NHL repeat-containing protein | chr1:26469749-26471779 REVERSE	448	6e-25	179	0.418994
6	89.401	125	1	-0.239	0.047	4.285	7104	WS0047_H07	AT1G70410.3 | Symbols: | carbonic anhydrase, putative / carbonate dehydratase, putative | chr1:26537830-26540168 REVERSE	259	7.9e-52	156	0.628205
6	89.401	125	1	-0.366	0.063	7.131	233	IS0014_M20	AT1G71240.2 | Symbols: | similar to unknown protein [Arabidopsis thaliana] (TAIR:AT1G48840.1); similar to Os01g0869000 [Oryza sativa (japonica cultivar-group)] (GB:NP_001044923.1); similar to hypothetical protein OsJ_004118 [Oryza sativa (japonica cultivar-group)] (GB:EAZ14293.1); similar to unnamed protein product [Vitis vinifera] (GB:CAO24748.1); contains InterPro domain Protein of unknown func…	824	2.5e-38	133	0.578947
6	89.401	125	1	0.269	0.051	5.608	15497	WS00814_P05	AT1G71350.1 | Symbols: | eukaryotic translation initiation factor SUI1 family protein | chr1:26892187-26894871 REVERSE	598	1.9e-08	34	0.676471
6	89.401	125	2	-0.339	0.054	6.514	18483	WS0099_A04	AT1G71410.1 | Symbols: | protein kinase family protein | chr1:26916732-26921177 REVERSE	910	3.4e-13	96	0.46875
6	89.401	125	2	0.26	0.04	4.078	5506	WS0063_G03	AT1G71695.1 | Symbols: | peroxidase 12 (PER12) (P12) (PRXR6) | chr1:26968021-26970219 FORWARD	359	5.4e-46	149	0.610738
6	89.401	125	2	-0.435	0.104	8.905	513	WS0063_P06	AT1G71695.1 | Symbols: | peroxidase 12 (PER12) (P12) (PRXR6) | chr1:26968021-26970219 FORWARD	359	3.1e-38	141	0.524823
6	89.401	125	1	0.353	0.041	5.469	13972	WS01029_N21	AT1G71820.1 | Symbols: | similar to hypothetical protein OsI_008770 [Oryza sativa (indica cultivar-group)] (GB:EAY87537.1); similar to exocyst complex subunit SEC6 [Carica papaya] (GB:ABS32232.1); similar to unnamed protein product [Vitis vinifera] (GB:CAO67837.1); contains InterPro domain Exocyst complex component Sec6 (InterPro:IPR010326) | chr1:27013684-27020407 FORWARD	753	2.9e-70	177	0.774011
6	89.401	125	1	-0.364	0.109	7.882	2021	WS00930_E02	AT1G71860.1 | Symbols: ATPTP1, PTP1 | PTP1 (PROTEIN TYROSINE PHOSPHATASE 1) | chr1:27030528-27032337 FORWARD	341	1.3e-65	190	0.626316
6	89.401	125	1	-0.257	0.046	4.071	2181	WS00916_A08	AT1G72300.1 | Symbols: | leucine-rich repeat transmembrane protein kinase, putative | chr1:27221341-27224628 REVERSE	1096	9e-48	134	0.716418
6	89.401	125	2	0.338	0.057	4.346	15386	WS0076_I24	AT1G72310.1 | Symbols: ATL3 | ATL3 (Arabidopsis T?xicos en Levadura 3); protein binding / zinc ion binding | chr1:27230067-27231041 FORWARD	325	3.5e-26	190	0.415789
6	89.401	125	2	0.294	0.052	4.511	385	WS00918_B02	AT1G72450.1 | Symbols: JAZ6, TIFY11B | JAZ6/TIFY11B (JASMONATE-ZIM-DOMAIN PROTEIN 6) | chr1:27277998-27279798 REVERSE	270	0.0059	59	0.389831
6	89.401	125	2	-0.426	0.098	12.094	7373	WS0081_K15	AT1G72750.1 | Symbols: ATTIM23-2 | ATTIM23-2 (Arabidopsis thaliana translocase inner membrane subunit 23-2); P-P-bond-hydrolysis-driven protein transmembrane transporter | chr1:27387239-27387805 FORWARD	189	1.8e-15	54	0.740741
6	89.401	125	2	-0.353	0.073	7.127	7682	WS00919_K12	AT1G72930.1 | Symbols: TIR | TIR (TOLL/INTERLEUKIN-1 RECEPTOR-LIKE); transmembrane receptor | chr1:27443137-27443808 FORWARD	177	1.8e-10	86	0.337209
6	89.401	125	2	0.192	0.043	4.522	2433	WS0024_D23	AT1G72970.1 | Symbols: EDA17, HTH | HTH (HOTHEAD); aldehyde-lyase | chr1:27456533-27459367 FORWARD	595	2.8e-40	146	0.60274
6	89.401	125	1	-0.209	0.07	8.111	6895	WS00730_B03	AT1G73040.1 | Symbols: | jacalin lectin family protein | chr1:27478820-27479438 REVERSE	177	1.8e-20	148	0.378378
6	89.401	125	2	0.279	0.044	4.638	4172	WS0094_C16	AT1G73170.1 | Symbols: | ATP binding / ATP-dependent peptidase/ nucleoside-triphosphatase/ nucleotide binding / serine-type endopeptidase | chr1:27515383-27518444 REVERSE	667	4.5	73	0.356164
6	89.401	125	2	-0.261	0.047	4.677	5984	WS00730_J06	AT1G73470.1 | Symbols: | similar to unnamed protein product [Vitis vinifera] (GB:CAO68549.1) | chr1:27628869-27631265 FORWARD	352	2.1e-21	71	0.661972
6	89.401	125	2	-0.245	0.076	7.308	5656	WS00930_B05	AT1G73570.1 | Symbols: | suppressor of lin-12-like protein-related / sel-1 protein-related | chr1:27654653-27657603 FORWARD	605	7.7e-11	116	0.387931
6	89.401	125	2	0.274	0.04	4.875	5146	WS0084_M02	AT1G73580.1 | Symbols: | C2 domain-containing protein | chr1:27658502-27659179 FORWARD	169	7.3e-26	124	0.467742
6	89.401	125	2	-0.282	0.058	4.159	16692	WS00819_B12	AT1G73690.1 | Symbols: CDKD1;1, AT;CDKD;1, CAK3AT | AT;CDKD;1/CAK3AT/CDKD1;1 (CYCLIN-DEPENDENT KINASE D1;1); kinase | chr1:27718774-27720679 FORWARD	399	5.9e-12	134	0.41791
6	89.401	125	1	0.267	0.037	4.119	16659	WS0071_H17	AT1G73720.1 | Symbols: | transducin family protein / WD-40 repeat family protein | chr1:27728720-27733383 FORWARD	512	2e-87	189	0.820106
6	89.401	125	1	-0.291	0.051	4.974	5251	WS01028_G21	AT1G73810.1 | Symbols: | DNA binding | chr1:27756167-27758869 REVERSE	419	5.1	59	0.355932
6	89.401	125	1	0.257	0.052	4.459	6642	WS0046_K14	AT1G73840.1 | Symbols: ESP1 | ESP1 (ENHANCED SILENCING PHENOTYPE 1) | chr1:27767598-27769989 REVERSE	389	0.043	34	0.5
6	89.401	125	2	-0.402	0.084	10.562	11015	WS0081_K23	AT1G74230.1 | Symbols: GR-RBP5 | GR-RBP5 (glycine-rich RNA-binding protein 5); RNA binding | chr1:27919007-27920518 FORWARD	290	0.039	108	0.287037
6	89.401	125	2	0.298	0.062	6.228	184	WS00925_F01	AT1G74460.1 | Symbols: | GDSL-motif lipase/hydrolase family protein | chr1:27991811-27993426 REVERSE	367	7.2e-67	236	0.508475
6	89.401	125	1	-0.334	0.076	6.221	11230	WS0074_C02	AT1G74620.1 | Symbols: | zinc finger (C3HC4-type RING finger) family protein | chr1:28031913-28032662 FORWARD	250	4.1	55	0.327273
6	89.401	125	2	-0.25	0.046	6.074	15033	WS00922_H09	AT1G74640.1 | Symbols: | similar to unnamed protein product [Vitis vinifera] (GB:CAO64553.1); contains domain SSF53474 (SSF53474); contains domain G3DSA:3.40.50.1820 (G3DSA:3.40.50.1820) | chr1:28036510-28038320 FORWARD	371	2.3e-77	206	0.728155
6	89.401	125	1	0.313	0.061	5.921	8610	WS0092_A11	AT1G74790.1 | Symbols: | catalytic | chr1:28102573-28105334 FORWARD	696	1e-27	148	0.425676
6	89.401	125	2	0.31	0.041	4.487	1497	WS00111_F06	AT1G74960.2 | Symbols: KAS2, FAB1 | FAB1 (FATTY ACID BIOSYNTHESIS 1); fatty-acid synthase | chr1:28156225-28159609 REVERSE	542	2e-15	58	0.655172
6	89.401	125	2	0.348	0.06	4.53	3351	WS0044_J05	AT1G75390.1 | Symbols: ATBZIP44 | ATBZIP44 (ARABIDOPSIS THALIANA BASIC LEUCINE-ZIPPER 44); DNA binding / protein heterodimerization/ transcription factor | chr1:28295885-28296406 FORWARD	174	3.7e-22	113	0.469027
6	89.401	125	1	-0.21	0.056	4.214	5246	WS00926_G08	AT1G75600.1 | Symbols: | histone H3.2, putative | chr1:28394414-28395122 FORWARD	137	7.7e-31	104	0.663462
6	89.401	125	1	-0.241	0.044	4.074	1222	WS00819_D01	AT1G75710.1 | Symbols: | zinc finger (C2H2 type) family protein | chr1:28432467-28434789 FORWARD	463	7.6e-63	274	0.525547
6	89.401	125	2	-0.195	0.059	5.754	16837	WS02610_A12	AT1G76010.1 | Symbols: | nucleic acid binding | chr1:28532166-28534149 REVERSE	351	0.0015	73	0.383562
6	89.401	125	2	0.26	0.041	4.756	14630	WS0264_P11	AT1G76180.1 | Symbols: ERD14 | ERD14 (EARLY RESPONSE TO DEHYDRATION 14) | chr1:28591907-28592551 REVERSE	186	2.4e-14	138	0.42029
6	89.401	125	1	0.252	0.047	4.059	9690	WS0107_H01	AT1G76405.1 | Symbols: | similar to unknown protein [Arabidopsis thaliana] (TAIR:AT1G20816.1); similar to unnamed protein product [Vitis vinifera] (GB:CAO66270.1) | chr1:28666888-28667873 FORWARD	60	8.2	28	0.392857
6	89.401	125	1	0.261	0.041	4.71	13850	WS00930_B21	AT1G76490.1 | Symbols: HMGR1, HMG1 | HMG1 (3-HYDROXY-3-METHYLGLUTARYL COA REDUCTASE) | chr1:28700695-28703100 FORWARD	643	9.8e-47	132	0.757576
6	89.401	125	1	-0.263	0.057	4.333	7218	WS01034_G14	AT1G76690.1 | Symbols: OPR2 | OPR2 (12-oxophytodienoate reductase 2); 12-oxophytodienoate reductase | chr1:28783870-28785249 FORWARD	375	3.3e-46	134	0.649254
6	89.401	125	2	0.3	0.051	4.862	3286	WS0104_D16	AT1G77200.1 | Symbols: | AP2 domain-containing transcription factor TINY, putative | chr1:29009251-29009985 REVERSE	245	4.7e-34	148	0.533784
6	89.401	125	2	0.274	0.037	4.163	17484	WS00810_J23	AT1G77380.1 | Symbols: AAP3 | AAP3 (amino acid permease 3); amino acid transmembrane transporter | chr1:29080095-29082146 REVERSE	477	8.9e-24	73	0.69863
6	89.401	125	1	-0.315	0.041	4.33	1730	WS01033_A11	AT1G77410.1 | Symbols: BGAL16 | BGAL16 (BETA-GALACTOSIDASE 16); beta-galactosidase | chr1:29093665-29098042 REVERSE	816	0.0025	43	0.488372
6	89.401	125	1	-0.28	0.036	4.001	19907	WS01027_M01	AT1G77620.1 | Symbols: | nucleoside-triphosphatase/ nucleotide binding | chr1:29172828-29177761 REVERSE	1152	2.3e-09	82	0.47561
6	89.401	125	1	-0.25	0.054	4.983	5378	WS0076_M06	AT1G77670.1 | Symbols: | aminotransferase class I and II family protein | chr1:29193937-29195795 REVERSE	441	5.2e-97	220	0.768182
6	89.401	125	2	-0.353	0.065	5.972	11095	WS01028_F24	AT1G77700.1 | Symbols: | pathogenesis-related thaumatin family protein | chr1:29209641-29211111 FORWARD	357	7.8e-61	204	0.568627
6	89.401	125	1	-0.273	0.053	4.299	7086	WS0041_H11	AT1G77710.1 | Symbols: | Identical to Probable ubiquitin-fold modifier 1 precursor [Arabidopsis Thaliana] (GB:Q9CA23); similar to unknown [Populus trichocarpa] (GB:ABK93968.1); similar to unnamed protein product [Vitis vinifera] (GB:CAO61814.1); contains InterPro domain Ubiquitin-like, Ufm1 (InterPro:IPR005375) | chr1:29211644-29212789 FORWARD	94	8.6e-39	91	0.868132
6	89.401	125	2	-0.317	0.058	5.499	845	WS01029_M07	AT1G77815.1 | Symbols: | nucleic acid binding | chr1:29268242-29268544 REVERSE	101	0.083	49	0.346939
6	89.401	125	2	0.235	0.044	4.708	14193	WS01040_D22	AT1G77840.1 | Symbols: | eukaryotic translation initiation factor 5, putative / eIF-5, putative | chr1:29273981-29275294 FORWARD	438	0.00094	123	0.268293
6	89.401	125	2	-0.309	0.068	5.318	7558	WS0097_M18	AT1G78160.1 | Symbols: APUM7 | APUM7 (ARABIDOPSIS PUMILIO 7); RNA binding | chr1:29412793-29415077 FORWARD	651	2.7	79	0.303797
6	89.401	125	1	-0.295	0.052	5.036	21617	WS00926_P17	AT1G78280.1 | Symbols: | transcription factor jumonji (jmjC) domain-containing protein | chr1:29457716-29462011 FORWARD	917	5.6e-32	149	0.456376
6	89.401	125	1	-0.273	0.059	4.881	6186	WS01024_C08	AT1G78290.2 | Symbols: | serine/threonine protein kinase, putative | chr1:29462350-29463802 REVERSE	344	1.2e-23	181	0.381215
6	89.401	125	2	0.204	0.034	3.976	13729	WS00824_J02	AT1G78760.1 | Symbols: | F-box family protein | chr1:29620067-29621631 REVERSE	453	3.2	106	0.283019
6	89.401	125	1	-0.323	0.088	6.824	2035	WS00722_N08	AT1G79060.1 | Symbols: | similar to unknown protein [Arabidopsis thaliana] (TAIR:AT1G56020.1); similar to hypothetical protein [Vitis vinifera] (GB:CAN69700.1) | chr1:29746766-29747956 FORWARD	397	1e-09	58	0.568966
6	89.401	125	2	-0.308	0.045	4.837	9520	WS0092_C22	AT1G79220.1 | Symbols: | mitochondrial transcription termination factor family protein / mTERF family protein | chr1:29804120-29805319 FORWARD	400	1.6e-14	143	0.34965
6	89.401	125	1	-0.307	0.081	6.282	21739	WS01036_I14	AT1G79220.1 | Symbols: | mitochondrial transcription termination factor family protein / mTERF family protein | chr1:29804120-29805319 FORWARD	400	5.3e-12	115	0.330435
6	89.401	125	2	0.385	0.095	10.602	2827	WS00819_J02	AT1G79360.1 | Symbols: ATOCT2 | ATOCT2 (ARABIDOPSIS THALIANA ORGANIC CATION/CARNITINE TRANSPORTER2); carbohydrate transmembrane transporter/ sugar:hydrogen ion symporter | chr1:29859033-29860616 REVERSE	528	3.2	45	0.333333
6	89.401	125	1	-0.292	0.049	4.599	5134	WS00821_A21	AT1G80120.1 | Symbols: | similar to unknown protein [Arabidopsis thaliana] (TAIR:AT3G15810.1); similar to unknown [Populus trichocarpa] (GB:ABK95691.1); contains InterPro domain Protein of unknown function DUF567 (InterPro:IPR007612) | chr1:30144090-30144878 FORWARD	211	7.3e-26	159	0.433962
6	89.401	125	1	0.289	0.095	7.424	11733	WS0074_J18	AT1G80160.1 | Symbols: | lactoylglutathione lyase family protein / glyoxalase I family protein | chr1:30155993-30156822 FORWARD	168	2.2e-24	70	0.685714
6	89.401	125	1	0.298	0.052	4.751	11115	WS00925_N21	AT1G80160.1 | Symbols: | lactoylglutathione lyase family protein / glyoxalase I family protein | chr1:30155993-30156822 FORWARD	168	3.7e-54	144	0.666667
6	89.401	125	2	0.269	0.052	5.414	4105	WS01017_C05	AT1G80170.1 | Symbols: | polygalacturonase, putative / pectinase, putative | chr1:30158538-30160575 REVERSE	445	6.3e-59	208	0.557692
6	89.401	125	2	0.231	0.035	4.602	5946	WS00715_G11	AT1G80940.1 | Symbols: | similar to predicted protein [Populus alba x Populus tremula] (GB:AAR14272.1); contains domain PTHR22986:SF13 (PTHR22986:SF13); contains domain PTHR22986 (PTHR22986) | chr1:30415851-30416835 FORWARD	214	1.4e-13	28	0.75
6	89.401	125	2	0.353	0.073	7.522	3119	WS0051_F15	AT2G01050.1 | Symbols: | nucleic acid binding / zinc ion binding | chr2:68337-69884 REVERSE	516	1.1	61	0.311475
6	89.401	125	1	-0.261	0.05	4.806	7051	WS00926_K08	AT2G01070.1 | Symbols: | similar to unknown protein [Arabidopsis thaliana] (TAIR:AT1G72480.1); similar to Os11g0546100 [Oryza sativa (japonica cultivar-group)] (GB:NP_001068063.1); similar to unnamed protein product [Vitis vinifera] (GB:CAO24763.1); similar to hypothetical protein OsJ_032883 [Oryza sativa (japonica cultivar-group)] (GB:EAZ18674.1); contains InterPro domain Transmembrane receptor,…	497	8.4e-41	151	0.602649
6	89.401	125	1	-0.296	0.088	7.068	1842	WS00921_J17	AT2G01175.1 | Symbols: | unknown protein | chr2:105571-105759 REVERSE	63	0.56	53	0.339623
6	89.401	125	1	0.226	0.034	4.633	10334	WS01029_N20	AT2G01175.1 | Symbols: | unknown protein | chr2:105571-105759 REVERSE	63	6.9	30	0.5
6	89.401	125	2	-0.307	0.06	5.801	6683	WS00912_D22	AT2G01180.2 | Symbols: PAP1, LPP1, ATLPP1, ATPAP1 | ATPAP1 (PHOSPHATIDIC ACID PHOSPHATASE 1); phosphatidate phosphatase | chr2:107181-108089 REVERSE	303	4.4	44	0.363636
6	89.401	125	1	0.218	0.044	4.445	10060	WS0063_D05	AT2G01350.2 | Symbols: QPT | QPT (QUINOLINATE PHOSHORIBOSYLTRANSFERASE); nicotinate-nucleotide diphosphorylase (carboxylating) | chr2:165331-166841 REVERSE	282	2.5e-32	84	0.857143
6	89.401	125	2	-0.204	0.038	4.889	5786	WS01030_G03	AT2G01400.1 | Symbols: | unknown protein | chr2:174314-175079 FORWARD	147	0.59	118	0.288136
6	89.401	125	1	0.193	0.05	3.88	3117	WS0051_A23	AT2G01440.1 | Symbols: | ATP-dependent helicase | chr2:193949-199055 REVERSE	974	3.5e-13	62	0.580645
6	89.401	125	2	-0.389	0.072	7.798	496	WS00716_J08	AT2G01480.1 | Symbols: | similar to unknown protein [Arabidopsis thaliana] (TAIR:AT1G14970.1); similar to hypothetical protein [Vitis vinifera] (GB:CAN77011.1); similar to unnamed protein product [Vitis vinifera] (GB:CAO42288.1); similar to unnamed protein product [Vitis vinifera] (GB:CAO49921.1); contains InterPro domain Protein of unknown function DUF246, plant (InterPro:IPR004348) | chr2:21697…	568	3.8e-61	232	0.551724
6	89.401	125	1	0.208	0.06	5.54	11820	WS0091_B16	AT2G01630.1 | Symbols: | glycosyl hydrolase family 17 protein / beta-1,3-glucanase, putative | chr2:279540-281954 REVERSE	502	1.5e-12	85	0.482353
6	89.401	125	1	0.282	0.054	4.832	8057	WS01029_C21	AT2G02560.2 | Symbols: ATCAND1, ETA2, TIP120, HVE, CAND1 | CAND1 (CULLIN-ASSOCIATED AND NEDDYLATION DISSOCIATED); binding | chr2:690344-697341 FORWARD	1218	4.3e-28	98	0.714286
6	89.401	125	2	-0.255	0.039	4.724	5815	WS00827_F05	AT2G02790.1 | Symbols: IQD29 | IQD29 (IQ-domain 29); calmodulin binding | chr2:788707-790945 FORWARD	637	8e-16	129	0.410853
6	89.401	125	2	-0.266	0.044	4.671	18476	WS00812_K14	AT2G02950.1 | Symbols: PKS1 | PKS1 (PHYTOCHROME KINASE SUBSTRATE 1) | chr2:855148-856467 REVERSE	440	3.9	34	0.382353
6	89.401	125	1	-0.336	0.084	6.272	44	WS00928_H13	AT2G02990.1 | Symbols: RNS1 | RNS1 (RIBONUCLEASE 1); endoribonuclease | chr2:873713-874666 FORWARD	231	5.9e-40	156	0.487179
6	89.401	125	2	0.177	0.041	5.009	4868	WS00931_M17	AT2G03150.1 | Symbols: EMB1579 | EMB1579 (EMBRYO DEFECTIVE 1579); binding | chr2:952310-959001 FORWARD	1341	1.5e-16	61	0.491803
6	89.401	125	1	-0.208	0.048	3.909	21797	WS0073_B02	AT2G03200.1 | Symbols: | aspartyl protease family protein | chr2:966503-967888 REVERSE	462	1e-44	185	0.497297
6	89.401	125	2	-0.279	0.057	5.561	11123	WS0263_D03	AT2G03200.1 | Symbols: | aspartyl protease family protein | chr2:966503-967888 REVERSE	462	2.2e-42	168	0.505952
6	89.401	125	2	-0.225	0.032	3.998	5739	WS0071_L02	AT2G03480.2 | Symbols: | dehydration-responsive protein-related | chr2:1051506-1054087 FORWARD	596	4.3e-20	68	0.632353
6	89.401	125	1	0.274	0.047	4.21	12236	WS00920_C21	AT2G03690.1 | Symbols: | coenzyme Q biosynthesis Coq4 family protein / ubiquinone biosynthesis Coq4 family protein | chr2:1122119-1123008 REVERSE	227	5.2e-32	90	0.644444
6	89.401	125	2	0.24	0.055	4.572	20144	WS0108_O12	AT2G03800.1 | Symbols: GEK1 | GEK1 (GEKO1) | chr2:1156779-1158692 FORWARD	318	7.2e-51	150	0.62
6	89.401	125	1	-0.276	0.044	4.382	3937	WS01025_M22	AT2G03870.2 | Symbols: | small nuclear ribonucleoprotein, putative / snRNP, putative / Sm protein, putative | chr2:1180303-1181253 FORWARD	100	2.3	63	0.31746
6	89.401	125	1	-0.209	0.045	4.506	9885	WS00935_F01	AT2G03937.2 | Symbols: | Encodes a defensin-like (DEFL) family protein. | chr2:1224429-1224750 FORWARD	62	3.9	36	0.388889
6	89.401	125	1	0.25	0.056	4.053	11913	WS00112_I02	AT2G04034.1 | Symbols: | Encodes a defensin-like (DEFL) family protein. | chr2:1297158-1297540 FORWARD	93	5	39	0.384615
6	89.401	125	2	0.317	0.06	5.938	15738	WS00812_B13	AT2G04850.1 | Symbols: | auxin-responsive protein-related | chr2:1704295-1705605 FORWARD	405	2.3	51	0.352941
6	89.401	125	1	-0.301	0.062	5.562	4323	WS0086_K05	AT2G04900.1 | Symbols: | similar to unknown [Picea sitchensis] (GB:ABK22296.1); contains InterPro domain Protein of unknown function DUF423 (InterPro:IPR006696) | chr2:1722497-1723603 FORWARD	129	6.9e-14	109	0.394495
6	89.401	125	1	-0.28	0.054	4.238	11796	WS0101_G04	AT2G05350.1 | Symbols: | unknown protein | chr2:1950452-1954737 FORWARD	454	1.1	98	0.326531
6	89.401	125	2	0.388	0.081	8.514	14301	IS0012_L09	AT2G05380.2 | Symbols: GRP3S | GRP3S (GLYCINE-RICH PROTEIN 3 SHORT ISOFORM) | chr2:1966848-1967817 FORWARD	103	0.017	27	0.481481
6	89.401	125	1	-0.29	0.078	8.031	7028	IS0013_P11	AT2G05380.2 | Symbols: GRP3S | GRP3S (GLYCINE-RICH PROTEIN 3 SHORT ISOFORM) | chr2:1966848-1967817 FORWARD	103	3.4	24	0.5
6	89.401	125	2	0.234	0.05	4.256	21496	WS00728_M21	AT2G05632.1 | Symbols: | unknown protein | chr2:2087741-2087899 REVERSE	53	0.42	30	0.466667
6	89.401	125	1	0.241	0.042	3.963	15802	WS01033_I18	AT2G05632.1 | Symbols: | unknown protein | chr2:2087741-2087899 REVERSE	53	2.1	21	0.571429
6	89.401	125	2	0.301	0.056	5.796	3728	WS00113_H11	AT2G05920.1 | Symbols: | subtilase family protein | chr2:2269828-2272204 REVERSE	755	3.4e-14	106	0.45283
6	89.401	125	2	0.23	0.045	4.55	6539	WS0264_I10	AT2G05920.1 | Symbols: | subtilase family protein | chr2:2269828-2272204 REVERSE	755	8.7e-62	228	0.539474
6	89.401	125	1	-0.283	0.053	4.825	2107	WS0072_H13	AT2G06040.1 | Symbols: | similar to unknown protein [Arabidopsis thaliana] (TAIR:AT5G21900.1); similar to unnamed protein product [Vitis vinifera] (GB:CAO65254.1); contains InterPro domain Leucine-rich repeat, cysteine-containing subtype (InterPro:IPR006553) | chr2:2352330-2355416 REVERSE	763	3.3e-23	103	0.533981
6	89.401	125	1	0.298	0.069	4.919	8241	WS00928_M05	AT2G06520.1 | Symbols: PSBX | PSBX (photosystem II subunit X) | chr2:2587865-2588215 REVERSE	117	9.9e-22	120	0.516667
6	89.401	125	2	-0.278	0.055	4.731	9788	WS0085_O14	AT2G06983.1 | Symbols: SCRL16 | SCRL16 (SCR-Like 16) | chr2:2888948-2889379 FORWARD	88	0.45	36	0.416667
6	89.401	125	1	0.274	0.047	4.744	13771	WS00923_H07	AT2G07360.1 | Symbols: | SH3 domain-containing protein | chr2:3047620-3057096 REVERSE	1197	9.6e-33	85	0.623529
6	89.401	125	1	-0.21	0.048	4.558	241	WS01018_N24	AT2G07669.1 | Symbols: | unknown protein | chr2:3283221-3283550 FORWARD	110	6.1	41	0.390244
6	89.401	125	2	-0.297	0.059	5.77	20270	WS01020_C15	AT2G07690.1 | Symbols: | minichromosome maintenance family protein / MCM family protein | chr2:3523376-3527385 REVERSE	728	8.1e-09	48	0.5
6	89.401	125	1	-0.224	0.041	4.266	8782	WS00112_A04	AT2G07705.1 | Symbols: | unknown protein | chr2:3380741-3380941 FORWARD	67	5.9	31	0.451613
6	89.401	125	2	0.304	0.055	5.233	8535	WS0078_I22	AT2G09838.1 | Symbols: | unknown protein | chr2:3710387-3710575 REVERSE	63	6.5	52	0.269231
6	89.401	125	2	0.312	0.052	5.166	13306	WS00940_B12	AT2G09990.1 | Symbols: | 40S ribosomal protein S16 (RPS16A) | chr2:3788525-3788965 FORWARD	147	3.7e-54	147	0.707483
6	89.401	125	1	-0.316	0.054	4.744	22	WS00814_J01	AT2G10014.1 | Symbols: | unknown protein | chr2:3802055-3802228 REVERSE	58	6.8	32	0.375
6	89.401	125	2	0.254	0.043	5.745	6532	WS00927_F19	AT2G10014.1 | Symbols: | unknown protein | chr2:3802055-3802228 REVERSE	58	3.9	35	0.4
6	89.401	125	2	0.256	0.043	4.934	19439	WS0053_J01	AT2G10931.1 | Symbols: | unknown protein | chr2:4312574-4312774 REVERSE	67	6.6	15	0.6
6	89.401	125	2	0.269	0.037	4.602	5196	WS01014_N09	AT2G10931.1 | Symbols: | unknown protein | chr2:4312574-4312774 REVERSE	67	2	19	0.526316
6	89.401	125	1	-0.227	0.048	4.41	14123	WS00817_K16	AT2G11651.1 | Symbols: | unknown protein | chr2:4685065-4685202 FORWARD	46	3.9	21	0.47619
6	89.401	125	2	-0.331	0.058	6.306	11689	WS01026_J17	AT2G11891.1 | Symbols: | unknown protein | chr2:4811473-4811640 FORWARD	56	8.7	38	0.342105
6	89.401	125	1	-0.305	0.053	4.664	2191	WS00832_C15	AT2G11910.1 | Symbols: | unknown protein | chr2:4812944-4814246 REVERSE	169	4.6e-11	86	0.395349
6	89.401	125	2	-0.207	0.038	3.86	21256	WS01030_C21	AT2G12880.1 | Symbols: | zinc knuckle (CCHC-type) family protein | chr2:5298605-5298964 FORWARD	120	0.14	24	0.458333
6	89.401	125	2	0.264	0.056	6.022	17880	WS0107_C21	AT2G12880.1 | Symbols: | zinc knuckle (CCHC-type) family protein | chr2:5298605-5298964 FORWARD	120	0.05	24	0.458333
6	89.401	125	2	0.363	0.103	9.239	10201	WS01019_J10	AT2G13370.1 | Symbols: CHR5 | CHR5 (chromatin remodeling 5); ATP binding / DNA binding / chromatin binding / helicase | chr2:5551683-5562625 REVERSE	1725	8.9	53	0.358491
6	89.401	125	2	0.229	0.049	4.59	2736	WS0057_E01	AT2G13440.1 | Symbols: | glucose-inhibited division family A protein | chr2:5600352-5605378 REVERSE	724	6.9e-101	220	0.831818
6	89.401	125	1	0.314	0.068	5.836	8409	WS01024_I02	AT2G13542.1 | Symbols: | Encodes a defensin-like (DEFL) family protein. | chr2:5650251-5650697 REVERSE	77	0.59	22	0.5
6	89.401	125	1	0.258	0.045	4.603	15440	WS0093_I24	AT2G14110.1 | Symbols: | similar to unnamed protein product [Vitis vinifera] (GB:CAO43153.1); contains InterPro domain HAD-superfamily phosphatase, subfamily IIIC (InterPro:IPR010033) | chr2:5959087-5960084 FORWARD	191	3.6e-40	124	0.653226
6	89.401	125	1	-0.258	0.068	4.284	15486	WS00946_D09	AT2G14170.1 | Symbols: ALDH6B2 | ALDH6B2 (Aldehyde dehydrogenase 6B2); 3-chloroallyl aldehyde dehydrogenase | chr2:5984809-5988981 REVERSE	608	6.2e-68	234	0.594017
6	89.401	125	1	-0.268	0.034	4.437	1596	WS0085_I24	AT2G14830.1 | Symbols: | similar to unknown protein [Arabidopsis thaliana] (TAIR:AT1G51900.1); similar to unnamed protein product [Vitis vinifera] (GB:CAO24094.1); contains InterPro domain Protein of unknown function DUF292, eukaryotic (InterPro:IPR005061) | chr2:6369606-6372900 FORWARD	455	1.4e-05	82	0.353659
6	89.401	125	1	-0.196	0.046	4.865	1702	WS01027_I04	AT2G14860.1 | Symbols: | peroxisomal membrane protein 22 kDa, putative | chr2:6394902-6396645 REVERSE	253	1.2e-16	140	0.307143
6	89.401	125	2	0.334	0.07	7.362	14681	WS00941_I14	AT2G14890.1 | Symbols: AGP9 | AGP9 (ARABINOGALACTAN PROTEIN 9) | chr2:6406761-6407837 FORWARD	192	2.3e-13	174	0.333333
6	89.401	125	2	0.312	0.054	6.029	17814	WS00943_M01	AT2G14890.2 | Symbols: AGP9 | AGP9 (ARABINOGALACTAN PROTEIN 9) | chr2:6406761-6407291 FORWARD	177	4.5e-10	106	0.386792
6	89.401	125	2	-0.257	0.033	4.393	20202	WS00925_C16	AT2G15230.1 | Symbols: ATLIP1 | ATLIP1 (ARABIDOPSIS THALIANA LIPASE 1); galactolipase/ hydrolase/ phospholipase/ triacylglycerol lipase | chr2:6619748-6622286 FORWARD	394	6.4e-27	168	0.363095
6	89.401	125	1	-0.199	0.044	3.908	7990	WS0042_H17	AT2G15830.1 | Symbols: | similar to unknown protein [Arabidopsis thaliana] (TAIR:AT4G33960.1) | chr2:6901257-6901457 FORWARD	67	2.6	59	0.338983
6	89.401	125	1	-0.277	0.056	4.567	41	WS00728_G23	AT2G15830.1 | Symbols: | similar to unknown protein [Arabidopsis thaliana] (TAIR:AT4G33960.1) | chr2:6901257-6901457 FORWARD	67	9.8	58	0.189655
6	89.401	125	1	-0.28	0.053	5.291	8167	WS0101_C15	AT2G15830.1 | Symbols: | similar to unknown protein [Arabidopsis thaliana] (TAIR:AT4G33960.1) | chr2:6901257-6901457 FORWARD	67	3.3	40	0.4
6	89.401	125	1	-0.303	0.054	5.527	1413	WS0089_G06	AT2G15890.2 | Symbols: MEE14 | MEE14 (maternal effect embryo arrest 14) | chr2:6928278-6929060 REVERSE	176	3.3	18	0.666667
6	89.401	125	2	0.261	0.043	4.63	7156	WS00721_E23	AT2G16280.1 | Symbols: | very-long-chain fatty acid condensing enzyme, putative | chr2:7058268-7059806 FORWARD	513	1.1e-77	249	0.554217
6	89.401	125	1	-0.238	0.058	5.031	10047	WS00921_E11	AT2G16505.1 | Symbols: | Encodes a Maternally expressed gene (MEG) family protein | chr2:7164447-7164792 REVERSE	78	1	23	0.391304
6	89.401	125	2	0.261	0.041	5.003	15139	WS00923_H22	AT2G16535.1 | Symbols: | Encodes a Maternally expressed gene (MEG) family protein | chr2:7173189-7173522 REVERSE	77	1.1	27	0.481481
6	89.401	125	2	0.301	0.057	5.801	3771	WS0022_L18	AT2G16760.1 | Symbols: | similar to unknown protein [Arabidopsis thaliana] (TAIR:AT2G47370.1); similar to unnamed protein product [Vitis vinifera] (GB:CAO40115.1); contains InterPro domain Six-bladed beta-propeller, TolB-like (InterPro:IPR011042) | chr2:7282821-7284204 FORWARD	328	7.3e-42	185	0.497297
6	89.401	125	2	-0.254	0.038	4.28	6476	WS01041_D01	AT2G16910.1 | Symbols: AMS | AMS (ABORTED MICROSPORES); DNA binding / transcription factor | chr2:7338803-7341159 FORWARD	572	8.6e-26	197	0.360406
6	89.401	125	1	-0.34	0.063	6.423	10585	WS00940_F16	AT2G16920.1 | Symbols: UBC23, PFU2 | PFU2/UBC23 (UBIQUITIN-CONJUGATING ENZYME 23); ubiquitin-protein ligase | chr2:7341641-7345909 REVERSE	1103	6.8e-54	171	0.608187
6	89.401	125	1	0.243	0.041	4.768	13918	WS0046_A18	AT2G16930.2 | Symbols: | ribosomal protein L27 family protein | chr2:7348574-7349200 FORWARD	155	3.3e-46	136	0.661765
6	89.401	125	1	-0.298	0.043	4.236	13166	WS00813_P08	AT2G17000.1 | Symbols: | mechanosensitive ion channel domain-containing protein / MS ion channel domain-containing protein | chr2:7395975-7399187 REVERSE	850	0.0006	81	0.358025
6	89.401	125	2	-0.336	0.065	7.077	11404	WS01017_P17	AT2G17650.1 | Symbols: | AMP-dependent synthetase and ligase family protein | chr2:7678123-7680018 FORWARD	604	1.7e-56	162	0.641975
6	89.401	125	2	0.324	0.059	6.946	13820	WS0264_J24	AT2G17695.1 | Symbols: | similar to unnamed protein product [Vitis vinifera] (GB:CAO40657.1) | chr2:7691296-7692091 REVERSE	206	3.4e-21	79	0.620253
6	89.401	125	2	0.308	0.071	8.41	5879	WS00939_G03	AT2G17880.1 | Symbols: | DNAJ heat shock protein, putative | chr2:7774258-7774740 REVERSE	161	2.3	61	0.295082
6	89.401	125	2	0.306	0.082	8.765	10761	WS00931_H17	AT2G18040.1 | Symbols: PIN1AT | PIN1AT (parvulin 1At) | chr2:7849428-7850619 FORWARD	120	8.1e-43	120	0.708333
6	89.401	125	2	0.367	0.087	6.013	4101	WS00712_E05	AT2G18150.1 | Symbols: | peroxidase, putative | chr2:7899380-7900668 REVERSE	339	1.6e-46	145	0.648276
6	89.401	125	2	0.355	0.079	9.964	14271	WS0044_K03	AT2G18370.1 | Symbols: | protease inhibitor/seed storage/lipid transfer protein (LTP) family protein | chr2:7987769-7988557 FORWARD	117	1.2e-18	94	0.446809
6	89.401	125	2	0.288	0.045	5.807	4851	WS0076_E14	AT2G18600.1 | Symbols: | RUB1-conjugating enzyme, putative | chr2:8080419-8081647 REVERSE	186	4.3e-60	136	0.808824
6	89.401	125	2	-0.336	0.113	10.355	18864	WS0045_O24	AT2G18740.1 | Symbols: | small nuclear ribonucleoprotein E, putative / snRNP-E, putative / Sm protein E, putative | chr2:8130416-8131792 FORWARD	89	9.9e-38	89	0.876404
6	89.401	125	1	-0.194	0.056	4.99	2124	WS00725_D20	AT2G18938.1 | Symbols: | unknown protein | chr2:8209298-8209663 FORWARD	122	0.57	25	0.6
6	89.401	125	2	-0.326	0.047	4.613	7689	WS00920_E22	AT2G18938.1 | Symbols: | unknown protein | chr2:8209298-8209663 FORWARD	122	7	14	0.857143
6	89.401	125	1	-0.224	0.051	4.569	7111	WS01024_N23	AT2G18938.1 | Symbols: | unknown protein | chr2:8209298-8209663 FORWARD	122	0.61	28	0.571429
6	89.401	125	2	0.267	0.061	4.84	18765	WS0105_G16	AT2G18938.1 | Symbols: | unknown protein | chr2:8209298-8209663 FORWARD	122	8.1	91	0.351648
6	89.401	125	1	0.236	0.043	4.008	11527	WS00923_O16	AT2G19045.1 | Symbols: RALFL13 | RALFL13 (RALF-LIKE 13) | chr2:8258756-8258974 FORWARD	73	0.2	49	0.367347
6	89.401	125	2	-0.183	0.037	4.18	5922	WS01017_F20	AT2G19130.1 | Symbols: | S-locus lectin protein kinase family protein | chr2:8300871-8303357 FORWARD	829	0.0015	54	0.444444
6	89.401	125	2	-0.254	0.039	4.412	14312	WS0084_B08	AT2G19440.1 | Symbols: | glycosyl hydrolase family 17 protein | chr2:8425246-8426888 REVERSE	479	5.2e-32	131	0.519084
6	89.401	125	2	-0.29	0.057	5.749	8943	WS0099_G05	AT2G19460.1 | Symbols: | similar to unknown protein [Arabidopsis thaliana] (TAIR:AT5G11970.1); similar to unnamed protein product [Vitis vinifera] (GB:CAO65328.1) | chr2:8438663-8439013 FORWARD	117	1.8	46	0.326087
6	89.401	125	2	-0.269	0.045	4.122	12852	WS0094_H08	AT2G19570.1 | Symbols: AT-CDA1, DESZ, CDA1 | CDA1 (CYTIDINE DEAMINASE 1) | chr2:8477680-8478585 REVERSE	302	1.2e-25	139	0.453237
6	89.401	125	2	-0.181	0.048	3.861	6138	WS00926_K19	AT2G19670.1 | Symbols: | protein arginine N-methyltransferase, putative | chr2:8506360-8508196 REVERSE	367	5.3e-54	76	0.763158
6	89.401	125	1	0.265	0.042	4.019	13509	WS00912_K11	AT2G19680.1 | Symbols: | mitochondrial ATP synthase g subunit family protein | chr2:8508947-8509704 FORWARD	123	3.7e-47	121	0.768595
6	89.401	125	1	-0.259	0.07	6.216	9203	WS01040_O05	AT2G19730.1 | Symbols: | 60S ribosomal protein L28 (RPL28A) | chr2:8518834-8520077 FORWARD	144	1.5e-16	141	0.375887
6	89.401	125	1	0.266	0.069	4.511	9727	WS0036_N09	AT2G19950.1 | Symbols: GC1 | This gene is predicted to encode a protein that functions as a Golgi apparatus structural component known as a golgin in mammals and yeast. A fluorescently-tagged version of GC1 co-localizes with Golgi markers, and this localization appears to be replicated using the C-terminal (558-715 aa) portion of the protein. | chr2:8623422-8628300 REVERSE	708	2.5e-18	84	0.583333
6	89.401	125	1	-0.277	0.04	3.973	12839	WS00820_A18	AT2G20060.1 | Symbols: | ribosomal protein L4 family protein | chr2:8666465-8668308 FORWARD	301	2.2e-73	133	0.75188
6	89.401	125	1	0.215	0.05	3.918	8114	WS00821_O16	AT2G20450.1 | Symbols: | 60S ribosomal protein L14 (RPL14A) | chr2:8821004-8822152 FORWARD	135	7.2e-51	131	0.78626
6	89.401	125	1	0.299	0.044	4.152	16609	WS0055_F03	AT2G20480.1 | Symbols: | similar to unknown [Populus trichocarpa] (GB:ABK93010.1); similar to hypothetical protein OsI_030526 [Oryza sativa (indica cultivar-group)] (GB:EAZ09294.1); similar to Os09g0446000 [Oryza sativa (japonica cultivar-group)] (GB:NP_001063306.1) | chr2:8837796-8838577 REVERSE	64	1.4	29	0.448276
6	89.401	125	1	0.292	0.072	6.652	10113	WS00819_P19	AT2G20500.1 | Symbols: | unknown protein | chr2:8842381-8842791 REVERSE	137	0.66	44	0.409091
6	89.401	125	2	0.298	0.061	6.687	7660	WS00823_K21	AT2G20760.1 | Symbols: | protein binding / protein transporter/ structural molecule | chr2:8950360-8952189 REVERSE	339	8.8e-30	96	0.645833
6	89.401	125	2	-0.209	0.048	5.177	2803	WS0106_N15	AT2G20780.1 | Symbols: | mannitol transporter, putative | chr2:8954577-8956251 REVERSE	527	1.1	77	0.233766
6	89.401	125	1	-0.268	0.098	4.421	175	WS00924_H01	AT2G20840.1 | Symbols: | secretory carrier membrane protein (SCAMP) family protein | chr2:8979006-8981481 REVERSE	283	1.6e-78	207	0.681159
6	89.401	125	1	-0.247	0.051	4.82	9368	WS0046_E03	AT2G20920.1 | Symbols: | similar to unnamed protein product [Vitis vinifera] (GB:CAO47410.1) | chr2:9005809-9006870 FORWARD	288	6.7e-16	59	0.644068
6	89.401	125	1	0.225	0.05	3.88	1329	WS00939_B16	AT2G20930.1 | Symbols: | similar to unknown [Populus trichocarpa] (GB:ABK93191.1); contains InterPro domain Longin-like; (InterPro:IPR011012); contains InterPro domain Sedlin; (InterPro:IPR006722) | chr2:9007871-9008737 REVERSE	141	7.1e-60	138	0.833333
6	89.401	125	1	0.184	0.042	4.686	20951	WS00922_M14	AT2G21220.1 | Symbols: | auxin-responsive protein, putative | chr2:9096461-9096775 FORWARD	105	8.6e-23	78	0.589744
6	89.401	125	1	0.233	0.047	4.171	8318	WS0022_K11	AT2G21620.1 | Symbols: RD2 | RD2 (RESPONSIVE TO DESSICATION 2) | chr2:9255829-9257066 FORWARD	188	7.5e-10	36	0.694444
6	89.401	125	1	0.316	0.039	4.933	18411	WS0084_L21	AT2G22070.1 | Symbols: | pentatricopeptide (PPR) repeat-containing protein | chr2:9390682-9393042 FORWARD	787	1.2e-10	34	0.794118
6	89.401	125	2	0.264	0.035	3.948	16862	WS0087_O04	AT2G22070.1 | Symbols: | pentatricopeptide (PPR) repeat-containing protein | chr2:9390682-9393042 FORWARD	787	1.7e-34	94	0.734043
6	89.401	125	2	0.356	0.066	9.269	11854	WS00814_K02	AT2G22470.1 | Symbols: ATAGP2, AGP2 | AGP2 (ARABINOGALACTAN-PROTEIN 2) | chr2:9545480-9545875 REVERSE	132	0.26	88	0.329545
6	89.401	125	2	0.257	0.048	4.936	16675	WS01026_C05	AT2G22470.1 | Symbols: ATAGP2, AGP2 | AGP2 (ARABINOGALACTAN-PROTEIN 2) | chr2:9545480-9545875 REVERSE	132	4.7e-07	103	0.320388
6	89.401	125	1	0.318	0.046	4.773	21487	WS0104_G02	AT2G22510.1 | Symbols: | hydroxyproline-rich glycoprotein family protein | chr2:9576407-9576781 REVERSE	125	0.52	54	0.37037
6	89.401	125	2	0.283	0.058	5.45	17912	WS0044_J17	AT2G23090.1 | Symbols: | Identical to Uncharacterized protein At2g23090 [Arabidopsis Thaliana] (GB:O64818); similar to unknown [Populus trichocarpa] (GB:ABK93237.1); contains InterPro domain Protein of unknown function DUF1909 (InterPro:IPR015023) | chr2:9836737-9837354 REVERSE	79	1.3e-10	76	0.421053
6	89.401	125	2	0.319	0.054	4.726	14303	IS0012_P10	AT2G23118.1 | Symbols: | unknown protein | chr2:9848962-9849105 REVERSE	48	7.5	24	0.375
6	89.401	125	1	-0.283	0.046	4.232	85	WS01040_A15	AT2G23380.1 | Symbols: ICU1, SDG1, SET1, CLF | CLF (CURLY LEAF); transcription factor | chr2:9962650-9967197 FORWARD	903	1.4e-30	70	0.914286
6	89.401	125	1	-0.29	0.059	5.835	8853	WS0084_G20	AT2G23540.1 | Symbols: | GDSL-motif lipase/hydrolase family protein | chr2:10031446-10033138 FORWARD	388	7.1e-21	160	0.3625
6	89.401	125	1	-0.252	0.057	5.043	5300	WS01025_I19	AT2G23540.1 | Symbols: | GDSL-motif lipase/hydrolase family protein | chr2:10031446-10033138 FORWARD	388	6.6e-25	161	0.378882
6	89.401	125	2	0.334	0.073	6.523	18910	WS01028_O05	AT2G23540.1 | Symbols: | GDSL-motif lipase/hydrolase family protein | chr2:10031446-10033138 FORWARD	388	7.5e-40	132	0.560606
6	89.401	125	2	-0.317	0.066	8.649	11272	WS00828_H06	AT2G24100.1 | Symbols: | similar to unknown protein [Arabidopsis thaliana] (TAIR:AT4G30780.1); similar to unnamed protein product [Vitis vinifera] (GB:CAO66612.1) | chr2:10252001-10253795 FORWARD	467	0.34	35	0.485714
6	89.401	125	1	-0.349	0.066	6.262	1841	WS00921_J07	AT2G24395.1 | Symbols: | chaperone protein dnaJ-related | chr2:10382577-10383161 FORWARD	133	3.6e-24	72	0.583333
6	89.401	125	2	-0.371	0.08	6.757	2081	WS00816_D14	AT2G24617.1 | Symbols: | unknown protein | chr2:10469989-10470303 FORWARD	105	4.8	35	0.4
6	89.401	125	2	0.289	0.053	6.845	6156	WS00811_O03	AT2G24762.1 | Symbols: ATGDU4 | ATGDU4 (ARABIDOPSIS THALIANA GLUTAMINE DUMPER 4) | chr2:10566558-10567028 FORWARD	157	1.9e-09	96	0.375
6	89.401	125	1	-0.25	0.04	3.882	8981	WS00831_F17	AT2G26230.1 | Symbols: | uricase / urate oxidase / nodulin 35, putative | chr2:11172034-11174046 FORWARD	310	6.4e-66	214	0.598131
6	89.401	125	2	-0.215	0.044	4.88	6239	WS00934_L13	AT2G26430.2 | Symbols: ATRCY1, RCY1 | RCY1 (ARGININE-RICH CYCLIN 1) | chr2:11250511-11252333 REVERSE	362	2.1e-21	62	0.709677
6	89.401	125	1	0.263	0.06	5.643	12199	WS01030_I04	AT2G26430.2 | Symbols: ATRCY1, RCY1 | RCY1 (ARGININE-RICH CYCLIN 1) | chr2:11250511-11252333 REVERSE	362	1.9e-13	81	0.481481
6	89.401	125	1	-0.344	0.053	5.155	261	WS00816_D13	AT2G26500.2 | Symbols: | cytochrome b6f complex subunit (petM), putative | chr2:11277448-11277825 FORWARD	126	4.4e-19	130	0.453846
6	89.401	125	2	-0.257	0.045	3.975	10388	WS00821_N20	AT2G26520.1 | Symbols: | similar to unknown protein [Arabidopsis thaliana] (TAIR:AT3G57500.1); similar to hypothetical protein [Vitis vinifera] (GB:CAN81423.1) | chr2:11287358-11287795 FORWARD	146	6.7e-16	111	0.369369
6	89.401	125	1	-0.303	0.06	5.761	19814	WS01028_K07	AT2G26520.1 | Symbols: | similar to unknown protein [Arabidopsis thaliana] (TAIR:AT3G57500.1); similar to hypothetical protein [Vitis vinifera] (GB:CAN81423.1) | chr2:11287358-11287795 FORWARD	146	8.9e-11	98	0.336735
6	89.401	125	2	0.308	0.058	5.721	6534	WS0264_D22	AT2G26520.1 | Symbols: | similar to unknown protein [Arabidopsis thaliana] (TAIR:AT3G57500.1); similar to hypothetical protein [Vitis vinifera] (GB:CAN81423.1) | chr2:11287358-11287795 FORWARD	146	2.4e-18	112	0.401786
6	89.401	125	2	-0.287	0.058	5.652	7805	WS0091_K03	AT2G26975.1 | Symbols: | copper transporter, putative | chr2:11520070-11520507 FORWARD	146	1.5e-20	126	0.428571
6	89.401	125	2	-0.367	0.072	8.474	18426	WS01024_M22	AT2G27110.3 | Symbols: FRS3 | FRS3 (FAR1-RELATED SEQUENCE 3); zinc ion binding | chr2:11584047-11587337 REVERSE	707	8.8e-14	82	0.52439
6	89.401	125	2	-0.283	0.057	5.889	7405	WS0022_C16	AT2G27170.1 | Symbols: SMC3, TTN7 | TTN7 (TITAN7); ATP binding | chr2:11616397-11624142 REVERSE	1205	5.9e-52	142	0.71831
6	89.401	125	2	-0.255	0.05	6.132	7491	WS01016_A14	AT2G27390.1 | Symbols: | proline-rich family protein | chr2:11727562-11727966 REVERSE	135	0.00074	123	0.333333
6	89.401	125	1	-0.188	0.053	4.305	13415	WS01032_G06	AT2G27390.1 | Symbols: | proline-rich family protein | chr2:11727562-11727966 REVERSE	135	0.001	52	0.480769
6	89.401	125	2	-0.323	0.073	6.842	9229	WS0109_A23	AT2G27590.1 | Symbols: | similar to unnamed protein product [Vitis vinifera] (GB:CAO48766.1); contains domain SSF53335 (SSF53335) | chr2:11784845-11786854 REVERSE	373	0.32	24	0.541667
6	89.401	125	2	-0.258	0.034	3.947	5684	WS0039_M19	AT2G28070.1 | Symbols: | ABC transporter family protein | chr2:11963509-11966859 FORWARD	731	4.2e-24	82	0.585366
6	89.401	125	2	-0.239	0.056	4.827	9162	WS00818_L18	AT2G28180.1 | Symbols: CHX8, CHX08, ATCHX8 | ATCHX8 (cation/hydrogen exchanger 8); monovalent cation:proton antiporter | chr2:12018071-12020909 REVERSE	848	5.9	99	0.30303
6	89.401	125	1	-0.254	0.049	4.222	12771	WS00921_C20	AT2G28320.1 | Symbols: | pleckstrin homology (PH) domain-containing protein / lipid-binding START domain-containing protein | chr2:12102238-12106501 FORWARD	738	2e-27	75	0.813333
6	89.401	125	2	-0.218	0.07	6.644	9327	WS0039_P10	AT2G28390.1 | Symbols: | SAND family protein | chr2:12146913-12150452 REVERSE	608	1.1e-49	126	0.706349
6	89.401	125	1	-0.364	0.072	7.066	12803	WS00818_P08	AT2G28390.1 | Symbols: | SAND family protein | chr2:12146913-12150452 REVERSE	608	1.2e-50	170	0.588235
6	89.401	125	2	0.368	0.08	8.567	1494	WS00110_M07	AT2G28500.1 | Symbols: LBD11 | LBD11 (LOB DOMAIN-CONTAINING PROTEIN 11) | chr2:12193680-12195187 REVERSE	233	1.5e-20	82	0.536585
6	89.401	125	1	0.261	0.04	3.981	4471	WS0076_N09	AT2G28570.1 | Symbols: | unknown protein | chr2:12249141-12249377 FORWARD	79	1.4	43	0.395349
6	89.401	125	1	-0.329	0.052	5.255	18032	WS01024_N16	AT2G28870.1 | Symbols: | unknown protein | chr2:12401440-12401910 REVERSE	157	7.7	71	0.323944
6	89.401	125	1	-0.362	0.066	6.495	8966	WS00913_I01	AT2G28910.1 | Symbols: CXIP4 | CXIP4 (CAX INTERACTING PROTEIN 4); nucleic acid binding / zinc ion binding | chr2:12423069-12424067 REVERSE	333	1.1	128	0.273438
6	89.401	125	1	-0.203	0.048	4.426	3226	WS00919_A08	AT2G29125.1 | Symbols: RTFL2, DVL13 | DVL13/RTFL2 (ROTUNDIFOLIA LIKE 2) | chr2:12530549-12530896 FORWARD	116	0.85	71	0.366197
6	89.401	125	2	0.301	0.045	4.696	14951	WS00918_F05	AT2G29210.1 | Symbols: | splicing factor PWI domain-containing protein | chr2:12565233-12569245 FORWARD	879	1.2e-05	133	0.308271
6	89.401	125	2	-0.21	0.044	4.053	11492	WS00940_B10	AT2G29210.1 | Symbols: | splicing factor PWI domain-containing protein | chr2:12565233-12569245 FORWARD	879	0.46	132	0.325758
6	89.401	125	2	0.313	0.064	7.069	1055	WS00923_N11	AT2G29380.1 | Symbols: | protein phosphatase 2C, putative / PP2C, putative | chr2:12615932-12617201 FORWARD	363	7.6e-65	180	0.638889
6	89.401	125	2	0.27	0.045	5.635	13208	WS01017_M05	AT2G29650.3 | Symbols: | inorganic phosphate transporter, putative | chr2:12680762-12682799 REVERSE	401	0.097	68	0.235294
6	89.401	125	1	0.244	0.044	4.241	10298	WS0072_C20	AT2G29654.1 | Symbols: | unknown protein | chr2:12684356-12684538 REVERSE	61	9.2	39	0.358974
6	89.401	125	1	-0.302	0.075	7.582	21660	WS01024_D13	AT2G29679.1 | Symbols: | unknown protein | chr2:12696353-12696475 REVERSE	41	1	34	0.323529
6	89.401	125	2	-0.284	0.059	6.658	6791	WS00939_C10	AT2G30110.1 | Symbols: MOS5, ATUBA1 | ATUBA1 (ARABIDOPSIS THALIANA UBIQUITIN-ACTIVATING ENZYME 1); ubiquitin activating enzyme | chr2:12859709-12864446 REVERSE	1081	3.8e-100	307	0.599349
6	89.401	125	1	0.356	0.074	6.203	8468	WS0097_O04	AT2G30140.1 | Symbols: | UDP-glucoronosyl/UDP-glucosyl transferase family protein | chr2:12879277-12880768 FORWARD	456	8.8e-30	137	0.467153
6	89.401	125	1	0.428	0.099	9.713	8631	WS00928_A12	AT2G30140.2 | Symbols: | UDP-glucoronosyl/UDP-glucosyl transferase family protein | chr2:12879277-12880768 FORWARD	455	6.4e-05	84	0.404762
6	89.401	125	2	0.319	0.071	5.884	5296	WS00931_C11	AT2G30490.1 | Symbols: ATC4H, C4H, CYP73A5 | ATC4H/C4H/CYP73A5 (CINNAMATE 4-HYDROXYLASE, CINNAMATE-4-HYDROXYLASE); trans-cinnamate 4-monooxygenase | chr2:13000938-13002760 REVERSE	506	6e-70	150	0.846667
6	89.401	125	1	0.297	0.06	4.905	2475	IS0013_M06	AT2G30560.1 | Symbols: | glycine-rich protein | chr2:13024424-13025934 FORWARD	172	2.3e-07	76	0.394737
6	89.401	125	1	0.201	0.032	3.902	20714	WS00811_L10	AT2G30615.1 | Symbols: | similar to F-box family protein / S locus-related [Arabidopsis thaliana] (TAIR:AT2G43260.1); similar to F-box domain containing protein [Brassica oleracea] (GB:ABD65166.1); contains InterPro domain Galactose oxidase/kelch, beta-propeller (InterPro:IPR011043) | chr2:13048847-13049419 REVERSE	191	5.3	87	0.275862
6	89.401	125	1	-0.25	0.056	5.14	13626	WS00939_P22	AT2G30710.1 | Symbols: | RabGAP/TBC domain-containing protein | chr2:13093224-13096068 REVERSE	441	2.1	96	0.333333
6	89.401	125	1	0.21	0.039	3.871	13274	WS0021_M18	AT2G30870.1 | Symbols: ERD13, ATGSTF4, ATGSTF10 | ATGSTF10 (EARLY DEHYDRATION-INDUCED 13); glutathione transferase | chr2:13148567-13149469 FORWARD	216	2.1e-53	189	0.534392
6	89.401	125	1	-0.261	0.054	3.916	13687	WS00815_P03	AT2G30925.1 | Symbols: | unknown protein | chr2:13168892-13169020 FORWARD	43	8.7	30	0.333333
6	89.401	125	2	0.231	0.045	3.856	16483	WS01040_O12	AT2G30925.1 | Symbols: | unknown protein | chr2:13168892-13169020 FORWARD	43	2	27	0.518519
6	89.401	125	2	-0.3	0.042	4.173	11221	WS0076_C01	AT2G31090.1 | Symbols: | unknown protein | chr2:13263359-13263672 FORWARD	76	2	39	0.333333
6	89.401	125	1	-0.247	0.046	3.982	982	WS0104_H03	AT2G31090.1 | Symbols: | unknown protein | chr2:13263359-13263672 FORWARD	76	8.1	37	0.432432
6	89.401	125	1	-0.279	0.048	3.949	21702	WS00829_H16	AT2G31290.1 | Symbols: | similar to unknown protein [Arabidopsis thaliana] (TAIR:AT3G63090.1); similar to hypothetical protein 31.t00019 [Brassica oleracea] (GB:ABD65113.1); contains InterPro domain Protein of unknown function DUF860, plant (InterPro:IPR008578) | chr2:13351228-13352475 FORWARD	416	1.6e-28	144	0.472222
6	89.401	125	1	0.314	0.047	5.84	8016	WS00735_O03	AT2G31670.1 | Symbols: | similar to unknown protein [Arabidopsis thaliana] (TAIR:AT1G51360.1); similar to unknown [Populus trichocarpa] (GB:ABK93857.1); contains InterPro domain Dimeric alpha-beta barrel (InterPro:IPR011008); contains InterPro domain Stress responsive alpha-beta barrel (InterPro:IPR013097) | chr2:13479776-13480567 REVERSE	264	0.037	31	0.516129
6	89.401	125	1	-0.465	0.1	10.069	18401	WS00926_C16	AT2G31810.1 | Symbols: | acetolactate synthase small subunit, putative | chr2:13531348-13535323 FORWARD	492	1.3e-74	191	0.774869
6	89.401	125	2	0.286	0.048	3.857	15401	WS00917_A11	AT2G32060.1 | Symbols: | 40S ribosomal protein S12 (RPS12C) | chr2:13646305-13647181 REVERSE	145	1e-28	136	0.455882
6	89.401	125	1	0.267	0.033	3.906	3973	WS01033_G13	AT2G32220.1 | Symbols: | 60S ribosomal protein L27 (RPL27A) | chr2:13686022-13686429 FORWARD	136	5.4e-30	144	0.465278
6	89.401	125	2	0.273	0.048	4.79	6330	WS0101_F22	AT2G32300.1 | Symbols: UCC1 | UCC1 (UCLACYANIN 1); copper ion binding | chr2:13729587-13730541 FORWARD	262	1.4e-29	180	0.405556
6	89.401	125	2	0.363	0.059	6.797	15177	WS0109_H15	AT2G32487.1 | Symbols: | unknown protein | chr2:13798998-13799965 FORWARD	65	8.8	52	0.307692
6	89.401	125	1	-0.169	0.052	4.196	19867	WS0099_L10	AT2G32530.1 | Symbols: CSLB03, ATCSLB3, ATCSLB03 | ATCSLB03 (Cellulose synthase-like B3); transferase/ transferase, transferring glycosyl groups | chr2:13816360-13820564 FORWARD	756	4e-16	143	0.41958
6	89.401	125	1	0.295	0.064	5.63	11972	WS0085_E10	AT2G32730.1 | Symbols: | 26S proteasome regulatory subunit, putative | chr2:13887266-13892541 FORWARD	1005	5.3e-44	98	0.918367
6	89.401	125	2	-0.262	0.059	5.188	8049	WS01026_L23	AT2G32830.1 | Symbols: PHT5 | PHT5 (phosphate transporter 5); inorganic phosphate transmembrane transporter/ phosphate transmembrane transporter | chr2:13934831-13936734 REVERSE	543	0.029	121	0.322314
6	89.401	125	2	0.377	0.062	7.857	6927	WS0104_F18	AT2G32890.1 | Symbols: RALFL17 | RALFL17 (RALF-LIKE 17) | chr2:13960135-13960368 REVERSE	78	1.3	43	0.372093
6	89.401	125	2	0.275	0.048	4.189	5431	WS0093_K20	AT2G33040.1 | Symbols: | ATP synthase gamma chain, mitochondrial (ATPC) | chr2:14026055-14028124 REVERSE	326	4.6e-24	196	0.367347
6	89.401	125	1	-0.254	0.041	4.118	15652	WS00924_L12	AT2G33560.1 | Symbols: | spindle checkpoint protein-related | chr2:14220886-14222994 REVERSE	396	1.5	88	0.272727
6	89.401	125	2	-0.268	0.046	5.024	5792	WS00915_G14	AT2G33585.1 | Symbols: | similar to unnamed protein product [Vitis vinifera] (GB:CAO66293.1) | chr2:14230479-14231243 REVERSE	194	5.4e-30	98	0.642857
6	89.401	125	2	-0.272	0.032	4.192	7817	WS0013_L15	AT2G33590.1 | Symbols: | cinnamoyl-CoA reductase family | chr2:14231698-14233441 FORWARD	322	6.8e-23	117	0.487179
6	89.401	125	2	0.246	0.054	6.749	15805	WS01033_P01	AT2G34050.1 | Symbols: | similar to unnamed protein product [Vitis vinifera] (GB:CAO66363.1); contains InterPro domain ATP11; (InterPro:IPR010591) | chr2:14389922-14391277 REVERSE	249	0.33	68	0.382353
6	89.401	125	2	0.264	0.036	4.375	15828	WS00825_L10	AT2G34190.1 | Symbols: | xanthine/uracil permease family protein | chr2:14444144-14446486 FORWARD	525	1.7e-12	47	0.617021
6	89.401	125	2	0.312	0.067	6.27	16345	WS00938_H02	AT2G34870.1 | Symbols: MEE26 | MEE26 (maternal effect embryo arrest 26) | chr2:14717898-14718248 FORWARD	117	5e-11	71	0.507042
6	89.401	125	1	-0.313	0.054	5.223	7263	WS01038_I10	AT2G34870.1 | Symbols: MEE26 | MEE26 (maternal effect embryo arrest 26) | chr2:14717898-14718248 FORWARD	117	0.21	44	0.386364
6	89.401	125	1	0.273	0.063	5.875	10269	WS01020_H18	AT2G34925.1 | Symbols: CLE42 | CLE42 (CLAVATA3/ESR-RELATED 42) | chr2:14741349-14741615 FORWARD	89	0.0003	40	0.45
6	89.401	125	1	0.276	0.057	5.261	9785	WS00926_O13	AT2G35350.1 | Symbols: PLL1 | PLL1 (POLTERGEIST LIKE 1); protein serine/threonine phosphatase | chr2:14888439-14891195 REVERSE	784	3.7e-27	75	0.786667
6	89.401	125	2	0.312	0.049	4.8	4987	WS00920_O10	AT2G35520.2 | Symbols: DAD2 | DAD2 (DEFENDER AGAINST CELL DEATH 2) | chr2:14928666-14929736 FORWARD	117	3.1	56	0.339286
6	89.401	125	1	0.326	0.085	8.173	8608	WS0079_J07	AT2G35736.1 | Symbols: | similar to unknown protein [Arabidopsis thaliana] (TAIR:AT4G25225.1); similar to unknown [Picea sitchensis] (GB:ABK20880.1) | chr2:15030163-15030333 REVERSE	57	1e-12	36	0.805556
6	89.401	125	1	-0.273	0.051	4.746	6880	WS00810_B02	AT2G35750.1 | Symbols: | unknown protein | chr2:15036983-15037168 REVERSE	62	6.6	26	0.384615
6	89.401	125	2	-0.294	0.055	4.73	3877	IS0014_N04	AT2G35900.1 | Symbols: | similar to Mal d 1-associated protein [Malus x domestica] (GB:AAP86780.1) | chr2:15077282-15078619 REVERSE	193	2.6e-14	141	0.35461
6	89.401	125	2	0.299	0.07	7.129	10550	WS00731_C13	AT2G35980.1 | Symbols: NHL10, YLS9 | YLS9 (YELLOW-LEAF-SPECIFIC GENE 9) | chr2:15117714-15118397 FORWARD	228	1.7e-33	211	0.398104
6	89.401	125	2	0.225	0.046	5.437	837	WS00916_J06	AT2G36780.1 | Symbols: | UDP-glucoronosyl/UDP-glucosyl transferase family protein | chr2:15424697-15426187 REVERSE	497	2.9e-31	183	0.442623
6	89.401	125	2	-0.344	0.05	4.883	11798	WS0079_L17	AT2G36881.1 | Symbols: | unknown protein | chr2:15488621-15488782 REVERSE	54	5.1	12	0.5
6	89.401	125	2	0.337	0.079	7.95	14159	WS00928_N23	AT2G36970.1 | Symbols: | UDP-glucoronosyl/UDP-glucosyl transferase family protein | chr2:15536129-15537791 FORWARD	491	4.8e-38	199	0.437186
6	89.401	125	1	0.302	0.047	4.575	13944	WS01025_K17	AT2G36985.1 | Symbols: DVL16, ROT4 | ROT4 (ROTUNDIFOLIA4) | chr2:15542022-15542183 REVERSE	54	6.8	26	0.423077
6	89.401	125	1	-0.404	0.11	9.463	234	WS0041_E22	AT2G37190.1 | Symbols: | 60S ribosomal protein L12 (RPL12A) | chr2:15626638-15627138 REVERSE	167	1.7e-19	53	0.792453
6	89.401	125	1	-0.276	0.075	4.445	10640	WS0058_F18	AT2G37190.1 | Symbols: | 60S ribosomal protein L12 (RPL12A) | chr2:15626638-15627138 REVERSE	167	2e-14	50	0.64
6	89.401	125	2	-0.29	0.049	4.362	18007	WS0097_J15	AT2G37450.1 | Symbols: | nodulin MtN21 family protein | chr2:15729907-15731930 REVERSE	298	9.6e-24	109	0.458716
6	89.401	125	1	-0.271	0.064	5.346	7101	WS01024_D18	AT2G37480.1 | Symbols: | similar to unknown protein [Arabidopsis thaliana] (TAIR:AT3G53670.1); similar to hypothetical protein [Vitis vinifera] (GB:CAN77855.1) | chr2:15745723-15746657 FORWARD	195	2.1	19	0.631579
6	89.401	125	2	-0.263	0.038	4.312	14858	WS0076_B15	AT2G37800.1 | Symbols: | DC1 domain-containing protein | chr2:15848117-15850688 REVERSE	397	4.6e-06	107	0.299065
6	89.401	125	1	-0.246	0.042	4.416	8763	WS00940_F11	AT2G37900.1 | Symbols: | proton-dependent oligopeptide transport (POT) family protein | chr2:15871474-15873486 REVERSE	576	3.8e-77	293	0.508532
6	89.401	125	2	-0.215	0.034	3.864	9474	WS00832_J21	AT2G38195.2 | Symbols: | protein binding / zinc ion binding | chr2:16009732-16013339 FORWARD	327	1.8e-12	58	0.465517
6	89.401	125	1	0.303	0.051	4.143	16578	WS00930_B09	AT2G38304.1 | Symbols: | unknown protein | chr2:16055002-16055193 REVERSE	64	4.5	24	0.5
6	89.401	125	1	0.301	0.095	7.5	9783	WS00926_N01	AT2G38465.1 | Symbols: | similar to unnamed protein product [Vitis vinifera] (GB:CAO61577.1) | chr2:16113471-16113888 REVERSE	85	4.1e-09	72	0.416667
6	89.401	125	1	0.288	0.045	4.15	12019	WS01019_J15	AT2G38544.1 | Symbols: | unknown protein | chr2:16138586-16138726 FORWARD	47	4	13	0.615385
6	89.401	125	2	-0.316	0.075	6.283	19552	WS0091_G07	AT2G38740.1 | Symbols: | haloacid dehalogenase-like hydrolase family protein | chr2:16201717-16203073 REVERSE	245	7.4e-17	79	0.506329
6	89.401	125	2	-0.26	0.046	5.188	9471	WS00727_O05	AT2G39050.1 | Symbols: | hydroxyproline-rich glycoprotein family protein | chr2:16310505-16312414 FORWARD	318	1.2e-34	149	0.463087
6	89.401	125	2	-0.353	0.077	7.793	20774	WS0048_O08	AT2G39270.1 | Symbols: | adenylate kinase family protein | chr2:16407061-16408486 FORWARD	296	2.3	59	0.288136
6	89.401	125	1	0.325	0.065	7.669	8000	WS00816_C15	AT2G39390.1 | Symbols: | 60S ribosomal protein L35 (RPL35B) | chr2:16457881-16458840 REVERSE	124	3.9e-11	34	0.823529
6	89.401	125	2	0.265	0.053	4.525	2485	IS0011_C15	AT2G40070.2 | Symbols: | similar to proline-rich family protein [Arabidopsis thaliana] (TAIR:AT3G09000.1); similar to unnamed protein product [Vitis vinifera] (GB:CAO41342.1) | chr2:16735456-16738118 REVERSE	568	0.29	122	0.303279
6	89.401	125	2	0.289	0.043	4.434	1501	WS00112_A24	AT2G40070.2 | Symbols: | similar to proline-rich family protein [Arabidopsis thaliana] (TAIR:AT3G09000.1); similar to unnamed protein product [Vitis vinifera] (GB:CAO41342.1) | chr2:16735456-16738118 REVERSE	568	1.2e-22	123	0.512195
6	89.401	125	1	-0.287	0.072	6.084	21444	WS0064_O20	AT2G40070.2 | Symbols: | similar to proline-rich family protein [Arabidopsis thaliana] (TAIR:AT3G09000.1); similar to unnamed protein product [Vitis vinifera] (GB:CAO41342.1) | chr2:16735456-16738118 REVERSE	568	0.02	132	0.295455
6	89.401	125	2	0.194	0.036	3.918	21063	WS00925_I05	AT2G40070.2 | Symbols: | similar to proline-rich family protein [Arabidopsis thaliana] (TAIR:AT3G09000.1); similar to unnamed protein product [Vitis vinifera] (GB:CAO41342.1) | chr2:16735456-16738118 REVERSE	568	0.053	129	0.348837
6	89.401	125	1	-0.301	0.055	5.376	312	WS00912_G06	AT2G40081.1 | Symbols: | unknown protein | chr2:16742080-16742193 REVERSE	38	3.1	38	0.342105
6	89.401	125	1	0.237	0.044	3.863	10319	WS00725_I02	AT2G40150.1 | Symbols: | similar to unknown protein [Arabidopsis thaliana] (TAIR:AT3G55990.1); similar to unnamed protein product [Vitis vinifera] (GB:CAO41384.1); contains InterPro domain Protein of unknown function DUF231, plant (InterPro:IPR004253) | chr2:16782589-16784219 FORWARD	425	2.5e-15	77	0.558442
6	89.401	125	2	0.299	0.047	5.277	19732	WS0265_M01	AT2G40180.1 | Symbols: ATHPP2C5 | ATHPP2C5; protein serine/threonine phosphatase | chr2:16789600-16791092 FORWARD	391	6.3	93	0.344086
6	89.401	125	2	0.319	0.058	4.367	1449	WS00112_O10	AT2G40610.1 | Symbols: EXP8, ATEXP8, ATHEXP ALPHA 1.11, ATEXPA8 | ATEXPA8 (ARABIDOPSIS THALIANA EXPANSIN A8) | chr2:16956199-16957550 REVERSE	254	4.3e-53	130	0.769231
6	89.401	125	1	-0.295	0.043	4.209	15389	WS0076_L22	AT2G40670.1 | Symbols: RR16, ARR16 | ARR16 (response regulator 16); transcription regulator/ two-component response regulator | chr2:16977336-16978198 FORWARD	165	2.3	99	0.232323
6	89.401	125	1	0.22	0.049	4.3	10458	WS0102_A09	AT2G40765.1 | Symbols: | unknown protein | chr2:17019379-17020159 FORWARD	58	0.12	53	0.264151
6	89.401	125	2	-0.258	0.057	6.13	17891	WS0023_G15	AT2G40780.2 | Symbols: | RNA binding / translation initiation factor | chr2:17029232-17029826 FORWARD	133	0.018	49	0.346939
6	89.401	125	1	0.312	0.064	6.24	10393	WS00823_C02	AT2G40890.1 | Symbols: CYP98A3 | CYP98A3 (CYTOCHROME P450, FAMILY 98, SUBFAMILY A, POLYPEPTIDE 3); monooxygenase/ p-coumarate 3-hydroxylase | chr2:17065369-17067610 REVERSE	509	5e-59	136	0.772059
6	89.401	125	1	0.303	0.046	3.964	20492	WS00945_A12	AT2G41190.1 | Symbols: | amino acid transporter family protein | chr2:17174639-17177223 REVERSE	537	8e-22	52	0.519231
6	89.401	125	1	-0.284	0.045	4.871	21694	WS00917_H16	AT2G41230.1 | Symbols: | unknown protein | chr2:17202437-17202703 REVERSE	89	0.4	84	0.309524
6	89.401	125	1	-0.181	0.044	4.332	5079	WS0094_B10	AT2G41250.1 | Symbols: | haloacid dehalogenase-like hydrolase family protein | chr2:17207940-17209629 REVERSE	291	1.1e-45	106	0.820755
6	89.401	125	2	-0.246	0.04	4.232	2257	WS02612_H08	AT2G41310.1 | Symbols: ARR8, ATRR3 | ATRR3 (RESPONSE REGULATOR 3); transcription regulator | chr2:17229358-17230614 FORWARD	226	2.3e-15	96	0.447917
6	89.401	125	2	-0.242	0.035	3.897	9412	WS00819_A17	AT2G41400.1 | Symbols: | similar to unknown protein [Arabidopsis thaliana] (TAIR:AT2G41390.1) | chr2:17266587-17267039 FORWARD	151	4.2	89	0.247191
6	89.401	125	1	-0.257	0.072	6.021	20797	WS00934_H21	AT2G41415.1 | Symbols: | Encodes a Maternally expressed gene (MEG) family protein | chr2:17271776-17272102 REVERSE	75	1.6	55	0.327273
6	89.401	125	1	0.216	0.055	4.604	3279	WS00929_D23	AT2G41640.1 | Symbols: | similar to unknown protein [Arabidopsis thaliana] (TAIR:AT3G57380.1); similar to glycosyltransferase [Medicago truncatula] (GB:CAI30145.1); contains InterPro domain Protein of unknown function DUF563 (InterPro:IPR007657) | chr2:17367732-17369469 FORWARD	501	0.005	35	0.485714
6	89.401	125	1	0.228	0.049	4.292	8858	WS0043_G23	AT2G41790.1 | Symbols: | peptidase M16 family protein / insulinase family protein | chr2:17436531-17443188 REVERSE	971	0.39	51	0.333333
6	89.401	125	1	-0.304	0.044	4.598	7166	WS00822_D01	AT2G41820.1 | Symbols: | leucine-rich repeat transmembrane protein kinase, putative | chr2:17454248-17456992 FORWARD	891	2.9e-79	202	0.752475
6	89.401	125	1	-0.372	0.088	8.312	21644	WS0097_J03	AT2G41830.1 | Symbols: | cyclin-related | chr2:17457509-17463531 REVERSE	1026	0.0038	38	0.631579
6	89.401	125	1	0.302	0.045	4.7	13423	WS00926_O16	AT2G41950.1 | Symbols: | similar to unnamed protein product [Vitis vinifera] (GB:CAO23423.1); contains domain S-adenosyl-L-methionine-dependent methyltransferases (SSF53335) | chr2:17520215-17521107 FORWARD	267	1.9e-34	188	0.420213
6	89.401	125	2	-0.33	0.066	7.064	6152	WS00811_H19	AT2G42040.1 | Symbols: | similar to unnamed protein product [Vitis vinifera] (GB:CAO23408.1); contains InterPro domain WRC (InterPro:IPR014977) | chr2:17550360-17552141 FORWARD	270	3.3e-14	38	0.789474
6	89.401	125	2	0.391	0.055	4.491	12215	WS00917_N10	AT2G42200.1 | Symbols: | squamosa promoter-binding protein-like 9 (SPL9) | chr2:17594679-17596529 FORWARD	376	2.3	30	0.533333
6	89.401	125	1	-0.339	0.116	8.458	11784	WS01012_N10	AT2G42840.1 | Symbols: PDF1 | PDF1 (PROTODERMAL FACTOR 1) | chr2:17833404-17834503 REVERSE	307	0.14	98	0.326531
6	89.401	125	2	0.217	0.042	4.257	16924	WS0015_C12	AT2G42885.1 | Symbols: | Encodes a defensin-like (DEFL) family protein. | chr2:17853192-17853670 REVERSE	80	2.1	30	0.366667
6	89.401	125	1	0.277	0.056	5.099	13676	WS00921_M21	AT2G42910.1 | Symbols: | ribose-phosphate pyrophosphokinase 4 / phosphoribosyl diphosphate synthetase 4 (PRS4) | chr2:17863473-17865471 FORWARD	338	6.9e-53	135	0.77037
6	89.401	125	2	-0.224	0.06	5.077	7198	WS01010_K04	AT2G43018.1 | Symbols: CPuORF17 | CPuORF17 (Conserved peptide upstream open reading frame 17) | chr2:17898844-17899011 FORWARD	56	3.3	32	0.4375
6	89.401	125	2	0.228	0.059	5.867	10853	WS0078_L14	AT2G43120.1 | Symbols: | pirin, putative | chr2:17934416-17935948 FORWARD	322	3.6e-49	131	0.572519
6	89.401	125	1	-0.236	0.057	3.882	10615	WS00923_N01	AT2G43120.1 | Symbols: | pirin, putative | chr2:17934416-17935948 FORWARD	322	8.6e-55	252	0.448413
6	89.401	125	1	0.22	0.05	4.999	8729	WS00112_F21	AT2G43150.1 | Symbols: | proline-rich extensin-like family protein | chr2:17952970-17953608 FORWARD	213	3.9e-36	94	0.691489
6	89.401	125	2	0.311	0.05	4.073	4611	WS0102_K16	AT2G43150.1 | Symbols: | proline-rich extensin-like family protein | chr2:17952970-17953608 FORWARD	213	3e-20	61	0.655738
6	89.401	125	1	0.39	0.058	6.277	19327	WS01024_G02	AT2G43150.1 | Symbols: | proline-rich extensin-like family protein | chr2:17952970-17953608 FORWARD	213	1.8e-13	68	0.485294
6	89.401	125	1	0.335	0.094	5.842	11878	WS00928_K02	AT2G43360.1 | Symbols: BIOB, BIO2 | BIO2 (BIOTIN AUXOTROPH 2); biotin synthase | chr2:18017995-18020206 REVERSE	379	1.9e-41	114	0.701754
6	89.401	125	1	-0.258	0.045	4.622	8847	WS0045_D13	AT2G43710.2 | Symbols: FAB2, SSI2 | SSI2 (fatty acid biosynthesis 2); acyl-[acyl-carrier-protein] desaturase | chr2:18127184-18129572 FORWARD	402	1.2e-19	70	0.642857
6	89.401	125	1	0.261	0.054	4.773	21698	WS01026_N23	AT2G43780.1 | Symbols: | similar to hypothetical protein OsI_037823 [Oryza sativa (indica cultivar-group)] (GB:EAY83864.1); similar to expressed protein [Oryza sativa (japonica cultivar-group)] (GB:ABA99375.1); similar to Os12g0611700 [Oryza sativa (japonica cultivar-group)] (GB:NP_001067254.1) | chr2:18143521-18143724 REVERSE	68	0.036	48	0.395833
6	89.401	125	2	0.329	0.061	4.361	440	WS00928_B22	AT2G44120.1 | Symbols: | 60S ribosomal protein L7 (RPL7C) | chr2:18256303-18257478 REVERSE	243	4.6e-72	223	0.618834
6	89.401	125	2	-0.281	0.058	4.382	7970	WS0085_O06	AT2G44200.1 | Symbols: | similar to unknown protein [Arabidopsis thaliana] (TAIR:AT2G44195.1); similar to hypothetical protein OsJ_026713 [Oryza sativa (japonica cultivar-group)] (GB:EAZ43230.1); similar to hypothetical protein OsI_028740 [Oryza sativa (indica cultivar-group)] (GB:EAZ07508.1); similar to Os08g0500200 [Oryza sativa (japonica cultivar-group)] (GB:NP_001062154.1); contains domain PT…	494	3e-29	103	0.650485
6	89.401	125	2	0.347	0.037	4.589	15341	WS00910_C23	AT2G44290.1 | Symbols: | protease inhibitor/seed storage/lipid transfer protein (LTP) family protein (YLS3) | chr2:18312494-18313278 REVERSE	206	1.1e-29	152	0.414474
6	89.401	125	2	0.242	0.051	5.73	13607	WS0073_G06	AT2G44380.1 | Symbols: | DC1 domain-containing protein | chr2:18330666-18331409 REVERSE	248	0.00062	71	0.352113
6	89.401	125	2	0.29	0.039	4.328	3992	WS01031_F16	AT2G44500.1 | Symbols: | similar to unknown protein [Arabidopsis thaliana] (TAIR:AT3G07900.1); similar to unnamed protein product [Vitis vinifera] (GB:CAO15104.1); contains InterPro domain Protein of unknown function DUF246, plant (InterPro:IPR004348) | chr2:18381523-18383511 FORWARD	574	3.4e-44	133	0.639098
6	89.401	125	1	-0.248	0.051	4.13	1981	WS00927_G14	AT2G44730.1 | Symbols: | transcription factor | chr2:18444522-18445640 REVERSE	373	2.4e-10	61	0.491803
6	89.401	125	2	0.278	0.054	5.583	2096	WS0071_E03	AT2G44790.1 | Symbols: UCC2 | UCC2 (UCLACYANIN 2); copper ion binding | chr2:18469257-18470307 REVERSE	203	1.1e-29	152	0.421053
6	89.401	125	2	-0.245	0.039	4.612	20467	WS0102_F16	AT2G44850.1 | Symbols: | similar to unknown protein [Arabidopsis thaliana] (TAIR:AT2G45380.1); similar to hypothetical protein [Vitis vinifera] (GB:CAN82628.1) | chr2:18505747-18507898 FORWARD	401	7	139	0.230216
6	89.401	125	1	-0.192	0.045	3.887	21663	WS0047_E23	AT2G44970.2 | Symbols: | lipase-related | chr2:18556074-18559094 REVERSE	503	2e-31	128	0.585938
6	89.401	125	2	0.378	0.102	8.807	14776	WS0044_I06	AT2G45120.1 | Symbols: | zinc finger (C2H2 type) family protein | chr2:18610755-18611699 FORWARD	315	5.7e-10	72	0.430556
6	89.401	125	1	0.265	0.046	4.359	14908	WS00911_M12	AT2G45400.1 | Symbols: BEN1 | BEN1; oxidoreductase, acting on CH-OH group of donors | chr2:18711034-18713309 REVERSE	365	1.1	97	0.237113
6	89.401	125	1	0.335	0.062	6.175	9261	WS00927_F08	AT2G45412.1 | Symbols: | unknown protein | chr2:18721648-18721803 REVERSE	52	7.6	30	0.433333
6	89.401	125	1	0.281	0.053	4.674	15072	WS00810_E11	AT2G45434.1 | Symbols: | unknown protein | chr2:18736807-18736917 FORWARD	37	4.1	30	0.3
6	89.401	125	1	0.529	0.109	14.162	5596	WS01016_F13	AT2G45560.1 | Symbols: CYP76C1 | CYP76C1 (cytochrome P450, family 76, subfamily C, polypeptide 1); heme binding / iron ion binding / monooxygenase | chr2:18783465-18785428 REVERSE	513	3.5e-35	135	0.525926
6	89.401	125	2	0.426	0.147	15.743	18154	WS00724_I18	AT2G45570.1 | Symbols: CYP76C2 | CYP76C2 (cytochrome P450, family 76, subfamily C, polypeptide 2); oxygen binding | chr2:18787009-18788996 REVERSE	513	1.2e-27	103	0.533981
6	89.401	125	1	-0.254	0.041	3.855	9043	WS01031_O12	AT2G46020.1 | Symbols: ATBRM, CHR2, BRM | ATBRM/BRM/CHR2 (ARABIDOPSIS THALIANA BRAHMA); ATP binding / DNA binding / helicase/ transcription regulator | chr2:18930377-18938842 FORWARD	2193	7.3e-22	145	0.37931
6	89.401	125	1	-0.27	0.054	4.523	3396	WS01015_M17	AT2G46270.2 | Symbols: GBF3 | GBF3 (G-BOX BINDING FACTOR 3); transcription factor | chr2:19007932-19009974 FORWARD	360	3.6e-05	92	0.402174
6	89.401	125	1	-0.346	0.065	7.633	5285	WS00735_L15	AT2G46308.1 | Symbols: | unknown protein | chr2:19018240-19018428 REVERSE	63	8	27	0.407407
6	89.401	125	2	0.307	0.05	5.371	17386	WS00819_H06	AT2G46308.1 | Symbols: | unknown protein | chr2:19018240-19018428 REVERSE	63	9.6	47	0.297872
6	89.401	125	1	0.402	0.147	14.895	10175	WS00927_G05	AT2G46600.1 | Symbols: | calcium-binding protein, putative | chr2:19143141-19143548 FORWARD	136	7.2e-19	74	0.567568
6	89.401	125	1	-0.287	0.084	7.201	205	WS0084_E12	AT2G46960.1 | Symbols: CYP709B1 | CYP709B1 (cytochrome P450, family 709, subfamily B, polypeptide 1); oxygen binding | chr2:19299364-19300834 REVERSE	404	1.1e-31	118	0.559322
6	89.401	125	1	-0.277	0.044	4.076	5238	WS0085_J09	AT2G47000.1 | Symbols: PGP4, MDR4 | MDR4/PGP4 (P-GLYCOPROTEIN4); ATPase, coupled to transmembrane movement of substances / xenobiotic-transporting ATPase | chr2:19317077-19321819 REVERSE	1287	5.4e-35	109	0.697248
6	89.401	125	2	0.269	0.031	3.993	9663	WS00943_F09	AT2G47110.1 | Symbols: UBQ6 | UBQ6 (ubiquitin 6); protein binding | chr2:19351771-19352244 FORWARD	158	1.5e-66	152	0.835526
6	89.401	125	2	0.258	0.037	4.511	4327	WS0087_A14	AT2G47115.1 | Symbols: | similar to unknown protein [Arabidopsis thaliana] (TAIR:AT1G10660.3); similar to unknown protein [Arabidopsis thaliana] (TAIR:AT1G10660.1); similar to unknown protein [Arabidopsis thaliana] (TAIR:AT1G10660.4); similar to unnamed protein product [Vitis vinifera] (GB:CAO40183.1) | chr2:19352446-19353934 REVERSE	301	2.3e-38	122	0.565574
6	89.401	125	2	-0.26	0.044	4.292	5514	WS01021_I24	AT2G47210.1 | Symbols: | myb family transcription factor | chr2:19386109-19389274 FORWARD	442	2.1e-15	109	0.486239
6	89.401	125	2	0.248	0.045	4.03	4593	WS00728_F02	AT2G47270.1 | Symbols: | transcription factor/ transcription regulator | chr2:19418811-19419119 REVERSE	103	4e-07	52	0.423077
6	89.401	125	2	-0.307	0.07	7.326	17585	WS00931_I24	AT2G47390.1 | Symbols: | serine-type endopeptidase/ serine-type peptidase | chr2:19449348-19453323 REVERSE	962	1.5e-09	80	0.5
6	89.401	125	2	-0.261	0.052	5.334	9378	WS0071_G21	AT2G47940.2 | Symbols: DEGP2 | DEGP2 (DEGP PROTEASE 2) | chr2:19625442-19629234 REVERSE	607	4.3e-19	84	0.52381
6	89.401	125	1	0.198	0.038	3.975	8346	WS0082_H03	AT3G01040.1 | Symbols: GAUT13 | GAUT13 (Galacturonosyltransferase 13); polygalacturonate 4-alpha-galacturonosyltransferase/ transferase, transferring glycosyl groups / transferase, transferring hexosyl groups | chr3:9399-11986 FORWARD	534	1e-83	177	0.80226
6	89.401	125	2	-0.247	0.047	4.438	12441	WS0108_D19	AT3G01190.1 | Symbols: | peroxidase 27 (PER27) (P27) (PRXR7) | chr3:67243-68484 REVERSE	322	1.9e-27	110	0.563636
6	89.401	125	2	0.271	0.054	6.148	6333	WS00938_K22	AT3G01280.1 | Symbols: | porin, putative | chr3:85761-87619 FORWARD	277	4.8e-05	114	0.254386
6	89.401	125	2	-0.374	0.056	5.52	7564	WS0099_E10	AT3G01410.1 | Symbols: | RNase H domain-containing protein | chr3:153657-155446 REVERSE	295	0.043	136	0.279412
6	89.401	125	1	-0.33	0.086	7.723	17034	IS0013_H03	AT3G01572.1 | Symbols: | unknown protein | chr3:222975-223088 REVERSE	38	5.5	11	0.818182
6	89.401	125	1	-0.28	0.086	8.488	10537	WS00730_B07	AT3G01930.1 | Symbols: | nodulin family protein | chr3:319296-320784 REVERSE	472	6e-47	227	0.422907
6	89.401	125	1	0.273	0.06	6.623	8457	WS0038_N03	AT3G02200.2 | Symbols: | proteasome family protein | chr3:406699-408926 FORWARD	418	1.1e-31	127	0.503937
6	89.401	125	1	-0.291	0.047	4.532	1908	WS0081_C15	AT3G02390.1 | Symbols: | unknown protein | chr3:488845-489281 FORWARD	58	9.1	40	0.3
6	89.401	125	2	-0.307	0.041	4.855	298	WS0076_D09	AT3G02480.1 | Symbols: | ABA-responsive protein-related | chr3:512391-512864 FORWARD	69	0.17	67	0.343284
6	89.401	125	2	0.29	0.04	4.262	16142	WS00910_N13	AT3G02670.1 | Symbols: | proline-rich family protein | chr3:573956-574609 REVERSE	218	0.27	98	0.326531
6	89.401	125	1	-0.224	0.05	4.665	12760	WS00921_J14	AT3G02885.1 | Symbols: GASA5 | GASA5 (GAST1 PROTEIN HOMOLOG 5) | chr3:638330-639018 REVERSE	98	3	49	0.306122
6	89.401	125	1	-0.221	0.065	3.975	7050	WS00926_J19	AT3G03070.1 | Symbols: | NADH-ubiquinone oxidoreductase-related | chr3:696600-698076 REVERSE	111	2.9e-31	76	0.802632
6	89.401	125	2	0.308	0.051	6.003	12392	WS0105_H04	AT3G03200.1 | Symbols: ANAC045 | ANAC045 (Arabidopsis NAC domain containing protein 45); transcription factor | chr3:736148-738534 REVERSE	480	4.9	75	0.226667
6	89.401	125	1	0.271	0.042	4.402	2172	WS00935_I07	AT3G03280.1 | Symbols: | similar to unknown protein [Arabidopsis thaliana] (TAIR:AT5G17350.1); similar to unknown [Populus trichocarpa] (GB:ABK95625.1) | chr3:765566-766066 FORWARD	167	2.2e-10	168	0.291667
6	89.401	125	2	0.283	0.067	5.462	3626	WS02612_L24	AT3G03280.1 | Symbols: | similar to unknown protein [Arabidopsis thaliana] (TAIR:AT5G17350.1); similar to unknown [Populus trichocarpa] (GB:ABK95625.1) | chr3:765566-766066 FORWARD	167	4.2e-14	54	0.425926
6	89.401	125	2	0.241	0.042	5.518	6538	WS0264_H16	AT3G03626.1 | Symbols: | unknown protein | chr3:877508-877636 REVERSE	43	4.8	21	0.428571
6	89.401	125	2	0.32	0.052	5.152	12470	WS00925_A01	AT3G03776.1 | Symbols: | hydroxyproline-rich glycoprotein family protein | chr3:954151-954767 REVERSE	178	0.058	85	0.282353
6	89.401	125	2	0.355	0.071	9.626	11109	WS00925_F08	AT3G03980.1 | Symbols: | short-chain dehydrogenase/reductase (SDR) family protein | chr3:1031793-1033088 FORWARD	271	0.00043	113	0.345133
6	89.401	125	2	-0.208	0.039	4.298	13002	WS0262_M19	AT3G04030.1 | Symbols: | myb family transcription factor | chr3:1042927-1044581 REVERSE	389	0.02	103	0.262136
6	89.401	125	2	-0.248	0.05	5.402	12312	WS00814_A24	AT3G04110.1 | Symbols: ATGLR1.1, GLR1 | GLR1 (GLUTAMATE RECEPTOR 1) | chr3:1077368-1080243 FORWARD	809	3.9	86	0.27907
6	89.401	125	1	0.206	0.053	4.223	12166	WS01034_B20	AT3G04340.1 | Symbols: EMB2458 | EMB2458 (EMBRYO DEFECTIVE 2458); ATPase | chr3:1146950-1151917 REVERSE	961	8.8e-39	165	0.460606
6	89.401	125	1	-0.323	0.066	5.601	268	WS00812_E09	AT3G04450.1 | Symbols: | transcription factor | chr3:1184308-1186270 FORWARD	443	1.8e-11	101	0.435644
6	89.401	125	2	0.262	0.042	4.645	7963	WS0086_L04	AT3G04470.1 | Symbols: | similar to ankyrin repeat family protein [Arabidopsis thaliana] (TAIR:AT1G04780.1); similar to hypothetical protein OsI_009190 [Oryza sativa (indica cultivar-group)] (GB:EAY87957.1); similar to Os02g0810100 [Oryza sativa (japonica cultivar-group)] (GB:NP_001048467.1); similar to unnamed protein product [Vitis vinifera] (GB:CAO44660.1); contains InterPro domain Ankyrin (In…	641	7e-14	91	0.450549
6	89.401	125	1	-0.371	0.085	6.847	10378	WS00916_D24	AT3G04610.1 | Symbols: FLK | FLK (FLOWERING LOCUS KH DOMAIN); nucleic acid binding | chr3:1250768-1254278 REVERSE	578	9.6e-28	132	0.537879
6	89.401	125	1	0.295	0.082	5.835	10267	WS01020_F03	AT3G04610.1 | Symbols: FLK | FLK (FLOWERING LOCUS KH DOMAIN); nucleic acid binding | chr3:1250768-1254278 REVERSE	578	1.4e-15	94	0.446809
6	89.401	125	2	-0.219	0.039	4.04	21340	WS00833_F11	AT3G05370.1 | Symbols: | disease resistance family protein | chr3:1536140-1538722 REVERSE	861	10	44	0.363636
6	89.401	125	2	0.271	0.048	3.97	8905	WS0043_D22	AT3G05490.1 | Symbols: RALFL22 | RALFL22 (RALF-LIKE 22) | chr3:1591387-1591746 FORWARD	120	5.9e-24	75	0.653333
6	89.401	125	1	-0.234	0.059	4.442	8379	WS01019_J04	AT3G05620.1 | Symbols: | pectinesterase family protein | chr3:1629664-1631772 REVERSE	544	6.2	20	0.45
6	89.401	125	2	0.353	0.056	6.137	18386	WS00924_M20	AT3G05660.1 | Symbols: | kinase/ protein binding | chr3:1649264-1652007 REVERSE	876	9.4e-33	264	0.371212
6	89.401	125	2	0.314	0.058	7.443	19672	WS0105_H09	AT3G05660.1 | Symbols: | kinase/ protein binding | chr3:1649264-1652007 REVERSE	876	5.5e-26	174	0.396552
6	89.401	125	1	-0.332	0.056	5.731	1927	WS01041_J12	AT3G05746.1 | Symbols: | unknown protein | chr3:1703256-1703414 FORWARD	53	6.2	16	0.4375
6	89.401	125	1	0.29	0.059	5.646	12101	WS00812_G05	AT3G05870.1 | Symbols: APC11 | APC11 (anaphase-promoting complex/cyclosome 11); protein binding / zinc ion binding | chr3:1754469-1754808 FORWARD	58	7.1	23	0.347826
6	89.401	125	1	-0.235	0.039	4.375	11137	WS00927_J10	AT3G05870.1 | Symbols: APC11 | APC11 (anaphase-promoting complex/cyclosome 11); protein binding / zinc ion binding | chr3:1754469-1754808 FORWARD	58	1.6	52	0.346154
6	89.401	125	2	0.31	0.04	4.352	6995	WS0036_C22	AT3G05880.1 | Symbols: RCI2A | RCI2A (RARE-COLD-INDUCIBLE 2A) | chr3:1756201-1756500 REVERSE	55	6.3e-20	55	0.781818
6	89.401	125	1	0.199	0.034	4.005	16182	WS0042_P18	AT3G05880.1 | Symbols: RCI2A | RCI2A (RARE-COLD-INDUCIBLE 2A) | chr3:1756201-1756500 REVERSE	55	1.3e-19	55	0.763636
6	89.401	125	1	-0.287	0.054	4.35	15034	WS00946_F08	AT3G05880.1 | Symbols: RCI2A | RCI2A (RARE-COLD-INDUCIBLE 2A) | chr3:1756201-1756500 REVERSE	55	5.2	27	0.481481
6	89.401	125	1	0.255	0.047	4.628	13963	WS00912_E14	AT3G05890.1 | Symbols: RCI2B | RCI2B (RARE-COLD-INDUCIBLE 2B) | chr3:1758185-1758458 REVERSE	55	5.6	22	0.409091
6	89.401	125	2	0.38	0.092	9.122	3285	WS0104_D01	AT3G05890.1 | Symbols: RCI2B | RCI2B (RARE-COLD-INDUCIBLE 2B) | chr3:1758185-1758458 REVERSE	55	3e-20	52	0.788462
6	89.401	125	2	-0.311	0.067	6.084	12808	WS0106_M15	AT3G06110.1 | Symbols: MKP2 | MKP2; protein tyrosine/serine/threonine phosphatase | chr3:1843523-1844583 FORWARD	158	3.5e-05	56	0.410714
6	89.401	125	1	-0.257	0.049	4.452	11036	WS00940_D14	AT3G06460.1 | Symbols: | GNS1/SUR4 membrane family protein | chr3:1982687-1983583 FORWARD	299	4.8e-09	186	0.295699
6	89.401	125	1	-0.276	0.046	4.398	10905	WS01038_I13	AT3G06470.1 | Symbols: | GNS1/SUR4 membrane family protein | chr3:1984212-1985048 FORWARD	279	0.017	59	0.338983
6	89.401	125	2	-0.227	0.039	4.581	8449	WS00721_A04	AT3G06700.1 | Symbols: | 60S ribosomal protein L29 (RPL29A) | chr3:2117525-2117806 REVERSE	62	3.8e-13	62	0.548387
6	89.401	125	1	0.274	0.053	5.784	12011	WS00924_J23	AT3G06840.1 | Symbols: | similar to unknown protein [Arabidopsis thaliana] (TAIR:AT5G49170.1); similar to unnamed protein product [Vitis vinifera] (GB:CAO44815.1) | chr3:2156936-2157630 FORWARD	188	0.023	141	0.29078
6	89.401	125	1	0.325	0.05	5.239	18898	WS00926_F17	AT3G07090.1 | Symbols: | similar to unknown protein [Arabidopsis thaliana] (TAIR:AT5G25170.1); similar to unnamed protein product [Vitis vinifera] (GB:CAO46108.1); contains InterPro domain Protein of unknown function DUF862, eukaryotic (InterPro:IPR008580) | chr3:2243159-2244482 REVERSE	266	6.2e-36	109	0.477064
6	89.401	125	1	-0.255	0.055	4.3	81	WS00731_I15	AT3G07180.1 | Symbols: | GPI transamidase component PIG-S-related | chr3:2282461-2285481 REVERSE	600	4.1e-15	79	0.518987
6	89.401	125	2	-0.239	0.051	4.915	9445	WS0054_M20	AT3G07230.1 | Symbols: | wound-responsive protein-related | chr3:2299926-2300189 FORWARD	47	2.3e-13	49	0.714286
6	89.401	125	2	0.253	0.045	4.935	4908	WS00825_K23	AT3G07340.1 | Symbols: | basic helix-loop-helix (bHLH) family protein | chr3:2341194-2343294 REVERSE	457	1.6e-10	140	0.342857
6	89.401	125	1	0.231	0.064	3.907	7361	WS0104_O04	AT3G07565.1 | Symbols: | DNA binding | chr3:2413829-2415878 FORWARD	259	5.7e-26	96	0.541667
6	89.401	125	2	-0.209	0.05	6.064	14374	WS00922_O06	AT3G07890.1 | Symbols: | RabGAP/TBC domain-containing protein | chr3:2516645-2518790 REVERSE	401	1.8e-45	131	0.687023
6	89.401	125	1	0.332	0.089	8.48	13852	WS00930_D10	AT3G07890.1 | Symbols: | RabGAP/TBC domain-containing protein | chr3:2516645-2518790 REVERSE	401	1.2e-46	123	0.796748
6	89.401	125	1	-0.278	0.059	4.709	1866	WS0063_C08	AT3G08690.1 | Symbols: UBC11 | UBC11 (ubiquitin-conjugating enzyme 11); ubiquitin-protein ligase | chr3:2641493-2642495 FORWARD	149	5e-66	146	0.794521
6	89.401	125	1	-0.317	0.11	7.825	1431	WS0091_I17	AT3G09000.1 | Symbols: | proline-rich family protein | chr3:2746019-2748331 FORWARD	542	8.2e-07	133	0.330827
6	89.401	125	1	-0.293	0.079	5.956	3929	WS00933_E22	AT3G09000.1 | Symbols: | proline-rich family protein | chr3:2746019-2748331 FORWARD	542	2.5e-09	200	0.35
6	89.401	125	2	-0.335	0.063	5.771	11234	WS0074_G21	AT3G09085.1 | Symbols: | similar to unnamed protein product [Vitis vinifera] (GB:CAO15778.1) | chr3:2782243-2782581 FORWARD	113	3	38	0.342105
6	89.401	125	1	-0.297	0.051	4.564	9099	WS01038_L11	AT3G09310.1 | Symbols: | Identical to UPF0161 protein At3g09310 [Arabidopsis Thaliana] (GB:Q9SR32); similar to Os11g0706100 [Oryza sativa (japonica cultivar-group)] (GB:NP_001068553.1); similar to unknown protein [Oryza sativa (japonica cultivar-group)] (GB:BAD20081.1); contains InterPro domain Protein of unknown function DUF37 (InterPro:IPR002696) | chr3:2860628-2861303 REVERSE	171	3.1e-27	61	0.819672
6	89.401	125	1	0.169	0.041	3.964	9731	WS00924_E19	AT3G09735.1 | Symbols: | DNA-binding S1FA family protein | chr3:2986821-2987865 REVERSE	74	0.79	40	0.4
6	89.401	125	1	-0.284	0.057	5.558	21803	WS0101_J05	AT3G09735.1 | Symbols: | DNA-binding S1FA family protein | chr3:2986821-2987865 REVERSE	74	1.8	37	0.486486
6	89.401	125	1	0.228	0.062	6.316	15311	WS00931_J24	AT3G09780.1 | Symbols: | protein kinase family protein | chr3:3000843-3003170 REVERSE	776	1.4e-73	110	0.718182
6	89.401	125	1	-0.209	0.051	3.976	12323	WS00716_D07	AT3G09922.1 | Symbols: ATIPS1, IPS1 | IPS1 (INDUCED BY PHOSPHATE STARVATION1) | chr3:3051176-3051418 FORWARD	81	1	62	0.290323
6	89.401	125	2	0.361	0.069	7.995	4981	WS00920_G06	AT3G10090.1 | Symbols: | 40S ribosomal protein S28 (RPS28A) | chr3:3108965-3109159 REVERSE	65	6e-15	62	0.677419
6	89.401	125	2	-0.27	0.043	3.992	12436	WS0107_N04	AT3G10130.1 | Symbols: | SOUL heme-binding family protein | chr3:3131127-3133163 REVERSE	310	2e-32	105	0.619048
6	89.401	125	2	-0.267	0.058	5.772	15509	WS00945_I20	AT3G10160.1 | Symbols: ATDFC | ATDFC (A. THALIANA DHFS-FPGS HOMOLOG C); dihydrofolate synthase | chr3:3139593-3143954 REVERSE	626	1.5e-35	167	0.508982
6	89.401	125	2	-0.308	0.043	5.691	7914	WS0033_F17	AT3G10210.1 | Symbols: | similar to Rho-GTPase-activating protein-related [Arabidopsis thaliana] (TAIR:AT4G35750.1); similar to unknown [Populus trichocarpa] (GB:ABK94010.1); contains InterPro domain Cellular retinaldehyde-binding/triple function, C-terminal (InterPro:IPR001251) | chr3:3160421-3161584 REVERSE	238	0.011	35	0.485714
6	89.401	125	1	-0.302	0.049	4.466	10575	WS00943_D07	AT3G10600.1 | Symbols: CAT7 | CAT7 (CATIONIC AMINO ACID TRANSPORTER 7); cationic amino acid transmembrane transporter | chr3:3313974-3317167 FORWARD	585	2.1e-17	65	0.630769
6	89.401	125	1	-0.365	0.112	10.47	10520	WS0089_M17	AT3G10620.1 | Symbols: | diadenosine 5',5'''-P1,P4-tetraphosphate hydrolase, putative | chr3:3320268-3321570 FORWARD	217	2.4e-59	152	0.697368
6	89.401	125	2	-0.241	0.048	3.869	9360	WS0041_N12	AT3G10860.1 | Symbols: | ubiquinol-cytochrome C reductase complex ubiquinone-binding protein, putative / ubiquinol-cytochrome C reductase complex 8.2 kDa protein, putative | chr3:3399820-3400519 FORWARD	73	2.1e-21	69	0.57971
6	89.401	125	2	-0.255	0.046	5.41	5701	WS00932_L19	AT3G10970.1 | Symbols: | haloacid dehalogenase-like hydrolase family protein | chr3:3433281-3436082 REVERSE	366	6.8e-62	163	0.742331
6	89.401	125	2	0.313	0.047	4.669	14002	WS00935_G13	AT3G11180.1 | Symbols: | oxidoreductase, 2OG-Fe(II) oxygenase family protein | chr3:3504255-3506694 FORWARD	401	2.2e-49	171	0.549708
6	89.401	125	1	-0.222	0.039	4.015	21425	WS00919_B06	AT3G11530.1 | Symbols: | vacuolar protein sorting 55 family protein / VPS55 family protein | chr3:3628807-3629891 REVERSE	114	8.4e-25	88	0.545455
6	89.401	125	1	0.19	0.048	4.094	12042	WS0043_J18	AT3G11670.1 | Symbols: DGD1 | DGD1 (DIGALACTOSYL DIACYLGLYCEROL DEFICIENT 1); galactolipid galactosyltransferase/ transferase, transferring glycosyl groups | chr3:3681096-3684501 REVERSE	809	2e-60	146	0.554795
6	89.401	125	1	-0.312	0.066	5.524	5316	WS01026_K08	AT3G11730.1 | Symbols: AtRABD1, ATFP8 | ATFP8 (Arabidopsis Rab GTPase homolog D1); GTP binding | chr3:3709496-3711403 REVERSE	206	7.3e-42	204	0.470588
6	89.401	125	1	0.171	0.043	4.023	8596	WS00920_C16	AT3G11910.1 | Symbols: | ubiquitin-specific protease, putative | chr3:3761764-3770296 REVERSE	1116	1.1e-15	53	0.698113
6	89.401	125	1	-0.401	0.089	9.309	5282	WS00735_C23	AT3G11980.1 | Symbols: MS2 | MS2 (MALE STERILITY 2) | chr3:3814490-3816933 FORWARD	617	8.4e-33	129	0.503876
6	89.401	125	2	-0.251	0.05	5.002	11747	WS01033_E04	AT3G12020.1 | Symbols: | kinesin motor protein-related | chr3:3827022-3834152 FORWARD	1031	0.27	128	0.273438
6	89.401	125	2	-0.362	0.062	7.233	12770	WS00715_J11	AT3G12030.1 | Symbols: | similar to unknown protein [Arabidopsis thaliana] (TAIR:AT5G06660.1); similar to fiber protein Fb27 [Gossypium barbadense] (GB:AAQ84318.1); contains InterPro domain Protein of unknown function DUF841, eukaryotic (InterPro:IPR008559) | chr3:3834471-3835061 REVERSE	197	6.6	77	0.272727
6	89.401	125	1	0.29	0.043	4.083	10434	WS00813_A16	AT3G12280.1 | Symbols: RBR, RB, RBR1 | RBR1 (RETINOBLASTOMA-RELATED 1) | chr3:3913678-3918440 REVERSE	1014	9.6e-06	88	0.409091
6	89.401	125	2	0.483	0.118	11.657	378	WS00823_P15	AT3G12370.1 | Symbols: | ribosomal protein L10 family protein | chr3:3937471-3937986 REVERSE	172	7.2e-39	74	0.581081
6	89.401	125	1	0.358	0.108	9.497	5707	WS0264_A17	AT3G12580.1 | Symbols: HSP70 | HSP70 (heat shock protein 70); ATP binding | chr3:3991494-3993696 REVERSE	651	2.2e-65	189	0.703704
6	89.401	125	1	-0.326	0.051	4.771	11286	WS0262_E12	AT3G12650.1 | Symbols: | similar to unnamed protein product [Vitis vinifera] (GB:CAO15069.1) | chr3:4017888-4018604 REVERSE	239	3.2e-32	177	0.457627
6	89.401	125	1	-0.275	0.044	4.64	9018	WS0076_M09	AT3G12930.1 | Symbols: | similar to unknown [Populus trichocarpa] (GB:ABK94112.1); contains InterPro domain Iojap-related protein (InterPro:IPR004394) | chr3:4128472-4129623 FORWARD	239	5.1e-06	33	0.606061
6	89.401	125	1	0.232	0.049	4.915	13514	WS00913_L07	AT3G12977.1 | Symbols: | DNA binding | chr3:4143839-4145867 FORWARD	280	4.7	27	0.444444
6	89.401	125	2	0.292	0.061	5.437	8867	WS00911_C21	AT3G13110.1 | Symbols: SAT-1, SAT-A, SAT3, AtSerat2;2 | AtSerat2;2 (SERINE ACETYLTRANSFERASE 1); serine O-acetyltransferase | chr3:4214946-4216121 REVERSE	392	7.9e-61	163	0.754601
6	89.401	125	1	0.293	0.048	4.477	7930	WS01015_A20	AT3G13110.1 | Symbols: SAT-1, SAT-A, SAT3, AtSerat2;2 | AtSerat2;2 (SERINE ACETYLTRANSFERASE 1); serine O-acetyltransferase | chr3:4214946-4216121 REVERSE	392	1.2e-21	79	0.696203
6	89.401	125	1	0.231	0.071	6.148	11957	WS0022_I08	AT3G13120.1 | Symbols: | 30S ribosomal protein S10, chloroplast, putative | chr3:4220317-4221533 REVERSE	192	7.1e-44	101	0.851485
6	89.401	125	2	0.217	0.043	5.635	3070	WS0053_M24	AT3G13275.1 | Symbols: | similar to unnamed protein product [Vitis vinifera] (GB:CAO45215.1) | chr3:4289432-4289641 REVERSE	70	1	22	0.454545
6	89.401	125	2	0.234	0.033	4.457	18236	WS00715_J17	AT3G13275.1 | Symbols: | similar to unnamed protein product [Vitis vinifera] (GB:CAO45215.1) | chr3:4289432-4289641 REVERSE	70	2.4	28	0.428571
6	89.401	125	1	0.303	0.066	6.64	14568	WS01017_D20	AT3G13403.1 | Symbols: | Encodes a defensin-like (DEFL) family protein. | chr3:4358544-4358833 REVERSE	58	3.5	14	0.5
6	89.401	125	1	0.22	0.036	4.36	10081	WS0106_I24	AT3G13403.1 | Symbols: | Encodes a defensin-like (DEFL) family protein. | chr3:4358544-4358833 REVERSE	58	2	26	0.423077
6	89.401	125	2	0.296	0.053	5.055	10180	WS0264_H22	AT3G13550.1 | Symbols: EMB144, COP10, CIN4, FUS9 | FUS9 (FUSCA 9); ubiquitin-protein ligase | chr3:4423576-4424804 REVERSE	183	2.4e-40	107	0.588785
6	89.401	125	2	0.239	0.055	5.497	1548	WS00924_O22	AT3G13620.1 | Symbols: | amino acid permease family protein | chr3:4450911-4452563 REVERSE	479	4e-34	135	0.518519
6	89.401	125	1	0.287	0.04	4.081	6130	WS0268_G04	AT3G13770.1 | Symbols: | pentatricopeptide (PPR) repeat-containing protein | chr3:4519654-4521540 FORWARD	629	1.6e-30	106	0.471698
6	89.401	125	1	0.235	0.04	4.147	11681	WS0099_N14	AT3G13772.1 | Symbols: | endomembrane protein 70, putative | chr3:4521719-4524401 REVERSE	642	1.3e-65	131	0.931298
6	89.401	125	1	0.356	0.081	5.708	6723	WS00935_H01	AT3G13840.1 | Symbols: | scarecrow transcription factor family protein | chr3:4555312-4556844 REVERSE	511	6.6e-31	153	0.411765
6	89.401	125	2	-0.266	0.053	4.276	3842	WS0263_C23	AT3G13882.1 | Symbols: | structural constituent of ribosome | chr3:4574607-4575859 FORWARD	148	1.3e-17	87	0.586207
6	89.401	125	2	0.273	0.043	4.484	5109	WS0105_C10	AT3G14067.1 | Symbols: | subtilase family protein | chr3:4658428-4660761 REVERSE	778	1.2	71	0.366197
6	89.401	125	1	-0.346	0.09	7.498	162	WS0083_C14	AT3G14180.1 | Symbols: | transcription factor | chr3:4707297-4708628 REVERSE	444	1.7e-15	94	0.43617
6	89.401	125	2	0.26	0.048	4.946	9010	WS00937_N05	AT3G14225.1 | Symbols: GLIP4 | GLIP4; carboxylesterase | chr3:4734623-4736000 REVERSE	378	8.8e-30	247	0.331984
6	89.401	125	1	0.249	0.048	4.976	2978	WS0263_M18	AT3G14690.1 | Symbols: CYP72A15 | CYP72A15 (cytochrome P450, family 72, subfamily A, polypeptide 15); oxygen binding | chr3:4937417-4939317 FORWARD	513	3.8e-07	39	0.538462
6	89.401	125	1	0.235	0.054	3.947	11875	WS00928_G24	AT3G14750.1 | Symbols: | similar to unknown protein [Arabidopsis thaliana] (TAIR:AT1G67170.1); similar to hypothetical protein [Vitis vinifera] (GB:CAN63248.1) | chr3:4953772-4955380 REVERSE	332	1.1e-13	100	0.43
6	89.401	125	2	0.379	0.096	11.547	1026	WS0018_N04	AT3G14820.1 | Symbols: | carboxylesterase/ lipase | chr3:4978733-4980248 FORWARD	352	1e-26	107	0.504673
6	89.401	125	2	0.318	0.076	7.957	18162	WS0073_I07	AT3G14920.1 | Symbols: | similar to unknown protein [Arabidopsis thaliana] (TAIR:AT5G05480.1); similar to Peptide-N4-(N-acetyl-beta-glucosaminyl)asparagine amidase A (PNGase A) (Glycopeptide N-glycosidase) (N-glycanase) [Contains: Peptide-N4-(N-acetyl-beta-glucosaminyl)asparagine amidase A light chain (PNGase A small chain) (PNGase A subunit B); Peptide-N4-(N-acetyl-beta-glucosaminyl)asparagine a…	610	4.2e-28	164	0.408537
6	89.401	125	1	-0.264	0.047	5.103	10828	WS01032_K14	AT3G14981.1 | Symbols: | unknown protein | chr3:5045117-5045335 FORWARD	73	7.4	18	0.444444
6	89.401	125	2	-0.285	0.059	6.794	5662	WS00930_G04	AT3G15140.1 | Symbols: | exonuclease family protein | chr3:5099719-5101724 REVERSE	338	1.2e-39	124	0.596774
6	89.401	125	1	-0.282	0.037	4.07	5414	WS01011_A03	AT3G15210.1 | Symbols: ATERF-4, ERF4, RAP2.5, ATERF4 | ATERF-4/ATERF4/ERF4/RAP2.5 (ETHYLENE RESPONSIVE ELEMENT BINDING FACTOR 4); DNA binding / protein binding / transcription factor/ transcription repressor | chr3:5121479-5122147 FORWARD	223	8.1	16	0.625
6	89.401	125	2	0.226	0.036	3.953	2761	WS00815_E23	AT3G15578.1 | Symbols: | unknown protein | chr3:5273698-5273880 FORWARD	61	8.2	13	0.615385
6	89.401	125	2	0.239	0.034	4.211	12022	WS00925_O06	AT3G15730.1 | Symbols: PLD, PLDALPHA1 | PLDALPHA1 (PHOSPHOLIPASE D ALPHA 1); phospholipase D | chr3:5330842-5333481 FORWARD	811	1.8e-33	87	0.758621
6	89.401	125	2	-0.259	0.048	4.654	19563	WS0092_K07	AT3G15990.1 | Symbols: SULTR3;4 | SULTR3;4; sulfate transmembrane transporter | chr3:5427087-5430685 FORWARD	654	1.2e-14	70	0.5
6	89.401	125	1	0.312	0.035	4.258	20955	WS00921_L04	AT3G16560.1 | Symbols: | protein phosphatase 2C-related / PP2C-related | chr3:5636057-5637708 REVERSE	494	0.0016	46	0.434783
6	89.401	125	2	-0.243	0.051	4.34	3731	WS0015_D07	AT3G16640.1 | Symbols: TCTP | TCTP (TRANSLATIONALLY CONTROLLED TUMOR PROTEIN) | chr3:5669715-5670735 REVERSE	169	9.1e-12	49	0.632653
6	89.401	125	2	0.314	0.063	7.41	8864	WS00910_P23	AT3G16720.1 | Symbols: ATL2 | ATL2 (Arabidopsis T?xicos en Levadura 2); protein binding / zinc ion binding | chr3:5692886-5693800 FORWARD	305	2.2	52	0.461538
6	89.401	125	1	0.328	0.087	6.931	13822	WS0058_H19	AT3G17000.1 | Symbols: UBC32 | UBC32 (UBIQUITIN-CONJUGATING ENZYME 32); ubiquitin-protein ligase | chr3:5797302-5799473 FORWARD	310	2.9e-31	197	0.411168
6	89.401	125	2	0.288	0.047	5.401	16117	WS01014_O17	AT3G17350.1 | Symbols: | similar to unknown protein [Arabidopsis thaliana] (TAIR:AT5G50290.1); similar to unnamed protein product [Vitis vinifera] (GB:CAO70913.1); contains domain PROKAR_LIPOPROTEIN (PS51257) | chr3:5934117-5935042 FORWARD	279	5.6e-19	188	0.329787
6	89.401	125	2	-0.424	0.15	11.862	18960	WS0099_M24	AT3G17670.1 | Symbols: | binding | chr3:6040863-6042018 FORWARD	237	6e-32	104	0.413462
6	89.401	125	2	0.258	0.064	5.717	13041	WS01036_G01	AT3G17680.1 | Symbols: | similar to unknown protein [Arabidopsis thaliana] (TAIR:AT1G48405.1); similar to hypothetical protein [Vitis vinifera] (GB:CAN67913.1); contains InterPro domain KIP1-like (InterPro:IPR011684) | chr3:6043144-6044273 REVERSE	314	0.92	40	0.35
6	89.401	125	2	0.41	0.094	8.898	12289	WS00712_I10	AT3G17940.1 | Symbols: | aldose 1-epimerase family protein | chr3:6143713-6145250 REVERSE	342	2.8e-49	180	0.522222
6	89.401	125	2	-0.251	0.056	4.581	18366	WS0083_C07	AT3G17940.1 | Symbols: | aldose 1-epimerase family protein | chr3:6143713-6145250 REVERSE	342	0.0098	101	0.306931
6	89.401	125	2	0.345	0.053	3.858	3191	WS0094_M02	AT3G18030.1 | Symbols: HAL3A, HAL3, ATHAL3, ATHAL3A | ATHAL3A (Arabidopsis thaliana Hal3-like protein A) | chr3:6167889-6168635 REVERSE	210	9.4e-49	133	0.706767
6	89.401	125	2	0.245	0.046	4.141	16702	WS01029_P03	AT3G18650.1 | Symbols: AGL103 | AGL103 (AGAMOUS-LIKE 103); transcription factor | chr3:6417350-6418510 REVERSE	387	0.62	109	0.247706
6	89.401	125	1	0.248	0.043	4.439	12685	WS00825_B08	AT3G18690.1 | Symbols: MKS1 | MKS1 (MAP KINASE SUBSTRATE 1) | chr3:6429761-6430429 REVERSE	223	2.5e-16	192	0.354167
6	89.401	125	1	0.261	0.039	4.338	2771	WS0061_G14	AT3G18830.1 | Symbols: ATPLT5 | ATPLT5 (POLYOL TRANSPORTER 5); D-ribose transmembrane transporter/ D-xylose transmembrane transporter/ carbohydrate transmembrane transporter/ galactose transmembrane transporter/ glucose transmembrane transporter/ glycerol transmembrane transporter/ hydr | chr3:6489006-6491215 REVERSE	540	1.3e-05	171	0.25731
6	89.401	125	1	0.246	0.051	5.477	9933	WS01027_F08	AT3G18940.1 | Symbols: | clast3-related | chr3:6527087-6529056 REVERSE	282	0.0049	27	0.62963
6	89.401	125	1	0.228	0.047	4.383	9748	IS0012_I10	AT3G19020.1 | Symbols: | leucine-rich repeat family protein / extensin family protein | chr3:6559180-6562050 REVERSE	957	0.00039	144	0.270833
6	89.401	125	2	0.177	0.041	5.425	14029	WS00823_N16	AT3G19020.1 | Symbols: | leucine-rich repeat family protein / extensin family protein | chr3:6559180-6562050 REVERSE	957	0.084	177	0.265537
6	89.401	125	2	-0.378	0.063	6.613	15038	WS00922_J20	AT3G19430.1 | Symbols: | late embryogenesis abundant protein-related / LEA protein-related | chr3:6736388-6738336 REVERSE	560	2.8e-13	179	0.346369
6	89.401	125	2	-0.26	0.068	4.269	18922	WS00816_D08	AT3G19650.1 | Symbols: | cyclin-related | chr3:6823549-6825180 FORWARD	303	2.5e-10	101	0.415842
6	89.401	125	1	0.197	0.036	3.849	19957	WS01029_M06	AT3G19660.1 | Symbols: | similar to unnamed protein product [Vitis vinifera] (GB:CAO49873.1) | chr3:6825684-6825878 REVERSE	65	2.7e-06	63	0.412698
6	89.401	125	2	0.194	0.04	4.29	18303	WS00110_F10	AT3G20060.2 | Symbols: UBC19 | UBC19 (UBIQUITIN-CONJUGATING ENZYME19) | chr3:7002933-7003733 REVERSE	137	7.8	104	0.259615
6	89.401	125	1	0.316	0.043	4.902	12064	IS0014_J17	AT3G20310.1 | Symbols: ATERF-7, ATERF7, ERF7 | ATERF-7/ATERF7/ERF7 (ETHYLINE RESPONSE FACTOR7); DNA binding / protein binding / transcription factor/ transcription repressor | chr3:7085963-7086697 REVERSE	245	0.55	41	0.463415
6	89.401	125	1	0.314	0.053	5.394	17126	WS01025_G16	AT3G20310.1 | Symbols: ATERF-7, ATERF7, ERF7 | ATERF-7/ATERF7/ERF7 (ETHYLINE RESPONSE FACTOR7); DNA binding / protein binding / transcription factor/ transcription repressor | chr3:7085963-7086697 REVERSE	245	6.3e-20	41	0.780488
6	89.401	125	1	0.281	0.046	5.168	6026	WS00940_A21	AT3G20490.1 | Symbols: | similar to hypothetical protein [Vitis vinifera] (GB:CAN63914.1) | chr3:7154184-7156388 REVERSE	459	3.7e-14	73	0.520548
6	89.401	125	1	0.212	0.042	4.132	9780	WS00926_K20	AT3G20500.1 | Symbols: ATPAP18, PAP18 | ATPAP18/PAP18 (purple acid phosphatase 18); acid phosphatase/ protein serine/threonine phosphatase | chr3:7157932-7160250 FORWARD	438	2.7e-44	128	0.664062
6	89.401	125	1	0.276	0.049	4.572	16948	WS00940_B17	AT3G20560.1 | Symbols: ATPDIL5-3 | ATPDIL5-3 (PDI-LIKE 5-3); thiol-disulfide exchange intermediate | chr3:7182188-7186396 FORWARD	484	3.5e-35	100	0.69
6	89.401	125	1	-0.294	0.065	4.759	17957	WS01015_N04	AT3G20650.1 | Symbols: | mRNA capping enzyme family protein | chr3:7221174-7223945 REVERSE	371	8.4e-41	119	0.655462
6	89.401	125	1	-0.357	0.101	8.677	11371	WS0093_B13	AT3G20660.1 | Symbols: ATOCT4 | ATOCT4 (ARABIDOPSIS THALIANA ORGANIC CATION/CARNITINE TRANSPORTER4); carbohydrate transmembrane transporter/ sugar:hydrogen ion symporter | chr3:7225277-7228516 REVERSE	527	2.7e-30	146	0.527397
6	89.401	125	1	-0.217	0.049	4.047	12306	WS00922_H20	AT3G20800.1 | Symbols: | rcd1-like cell differentiation protein, putative | chr3:7271418-7273903 REVERSE	317	5.4e-30	93	0.709677
6	89.401	125	2	-0.355	0.061	6.264	11292	WS01030_I21	AT3G20980.1 | Symbols: | similar to unknown protein [Arabidopsis thaliana] (TAIR:AT3G21000.1); similar to hypothetical protein [Vitis vinifera] (GB:CAN77122.1); contains domain GAG-POL-RELATED RETROTRANSPOSON (PTHR11439) | chr3:7355969-7357972 FORWARD	406	0.05	81	0.259259
6	89.401	125	2	0.203	0.04	4.2	2709	WS01038_F06	AT3G20980.1 | Symbols: | similar to unknown protein [Arabidopsis thaliana] (TAIR:AT3G21000.1); similar to hypothetical protein [Vitis vinifera] (GB:CAN77122.1); contains domain GAG-POL-RELATED RETROTRANSPOSON (PTHR11439) | chr3:7355969-7357972 FORWARD	406	0.0093	93	0.311828
6	89.401	125	2	-0.439	0.123	14.068	1863	WS0062_K03	AT3G20997.1 | Symbols: LCR55 | LCR55 (Low-molecular-weight cysteine-rich 55) | chr3:7362749-7363087 REVERSE	77	0.74	39	0.307692
6	89.401	125	1	-0.352	0.066	5.694	1881	WS00818_L13	AT3G21210.1 | Symbols: | protein binding / zinc ion binding | chr3:7438247-7440762 REVERSE	805	2.8	101	0.29703
6	89.401	125	1	-0.177	0.054	4.365	7262	WS01038_H10	AT3G21420.1 | Symbols: | oxidoreductase, 2OG-Fe(II) oxygenase family protein | chr3:7541585-7543227 FORWARD	365	1.1e-16	82	0.45122
6	89.401	125	2	0.331	0.054	5.516	10492	WS0087_J07	AT3G21580.1 | Symbols: | cobalt ion transmembrane transporter | chr3:7602015-7602976 REVERSE	206	3.5	94	0.319149
6	89.401	125	1	0.298	0.067	6.192	8588	WS00914_N16	AT3G21660.1 | Symbols: | UBX domain-containing protein | chr3:7624502-7626661 REVERSE	436	1.3	120	0.3
6	89.401	125	2	0.265	0.071	7.802	10410	WS0075_N08	AT3G21680.1 | Symbols: | unknown protein | chr3:7633501-7633860 REVERSE	120	7.1e-06	89	0.325843
6	89.401	125	1	-0.263	0.062	4.371	21802	WS0101_E09	AT3G21900.1 | Symbols: | receptor-like protein kinase-related | chr3:7715400-7716350 FORWARD	251	4.4	76	0.368421
6	89.401	125	2	-0.388	0.098	9.59	676	WS00911_D24	AT3G22022.1 | Symbols: | unknown protein | chr3:7757836-7758039 FORWARD	68	1.3	39	0.282051
6	89.401	125	1	-0.23	0.05	4.518	21503	WS00940_H24	AT3G22120.1 | Symbols: CWLP | CWLP (CELL WALL-PLASMA MEMBRANE LINKER PROTEIN); lipid binding | chr3:7795290-7796294 REVERSE	335	1.5e-06	55	0.436364
6	89.401	125	1	-0.278	0.053	4.454	8947	WS0099_L06	AT3G22235.1 | Symbols: | unknown protein | chr3:7854454-7854681 REVERSE	76	2.4	38	0.394737
6	89.401	125	2	-0.339	0.042	5.059	18466	WS00816_E18	AT3G22415.1 | Symbols: | unknown protein | chr3:7941344-7941547 FORWARD	68	1	40	0.4
6	89.401	125	1	-0.328	0.06	5.519	422	WS0261_I17	AT3G22435.1 | Symbols: | XS domain-containing protein | chr3:7956256-7957612 FORWARD	184	1.8e-09	67	0.38806
6	89.401	125	2	0.248	0.06	6.512	13763	WS00834_K03	AT3G22440.1 | Symbols: | hydroxyproline-rich glycoprotein family protein | chr3:7959861-7961893 FORWARD	533	3.8e-12	200	0.29
6	89.401	125	1	-0.243	0.053	4.091	20279	WS0042_G01	AT3G22800.1 | Symbols: | leucine-rich repeat family protein / extensin family protein | chr3:8063070-8064482 REVERSE	471	8.2e-20	54	0.740741
6	89.401	125	2	-0.288	0.067	6.817	20520	WS01021_B13	AT3G22840.1 | Symbols: ELIP, ELIP1 | ELIP1 (EARLY LIGHT-INDUCABLE PROTEIN); chlorophyll binding | chr3:8084635-8085452 REVERSE	196	1.3e-44	153	0.581699
6	89.401	125	2	0.299	0.046	5.152	10652	WS00924_P24	AT3G22890.1 | Symbols: APS1 | APS1 (ATP sulfurylase 3) | chr3:8112844-8114741 FORWARD	464	4.3e-60	140	0.821429
6	89.401	125	1	0.312	0.077	6.414	8368	WS00924_H23	AT3G22960.1 | Symbols: PKP1, PKP-ALPHA | PKP-ALPHA/PKP1 (PLASTIDIAL PYRUVATE KINASE 1); pyruvate kinase | chr3:8139376-8141778 FORWARD	597	2.7e-90	219	0.803653
6	89.401	125	2	0.336	0.07	6.469	7213	WS0078_N15	AT3G23170.1 | Symbols: | similar to unknown protein [Arabidopsis thaliana] (TAIR:AT4G14450.1) | chr3:8268272-8268595 REVERSE	108	4.3e-05	93	0.333333
6	89.401	125	2	0.23	0.046	5.417	5090	WS00731_L19	AT3G23370.2 | Symbols: | nucleic acid binding | chr3:8357620-8360799 FORWARD	772	0.23	224	0.21875
6	89.401	125	1	-0.271	0.055	4.829	2880	WS0037_A14	AT3G23490.1 | Symbols: CYN | CYN (CYANASE); cyanate hydratase | chr3:8423245-8424422 REVERSE	169	1.1e-45	120	0.75
6	89.401	125	1	-0.312	0.036	4.949	3209	WS0087_F18	AT3G23890.2 | Symbols: ATTOPII, TOPII | TOPII (TOPOISOMERASE II) | chr3:8624938-8631113 FORWARD	1439	1.6e-07	93	0.44086
6	89.401	125	1	0.255	0.048	4.361	9459	WS00827_M03	AT3G23920.1 | Symbols: BMY7, TR-BAMY, BAM1 | BAM1/BMY7/TR-BAMY (BETA-AMYLASE 1); beta-amylase | chr3:8641729-8644206 FORWARD	576	9.9e-11	84	0.428571
6	89.401	125	1	0.259	0.071	6.154	12001	WS01028_E16	AT3G23930.1 | Symbols: | similar to unknown protein [Arabidopsis thaliana] (TAIR:AT4G13540.1); similar to hypothetical protein [Vitis vinifera] (GB:CAN67122.1) | chr3:8647035-8647782 FORWARD	225	1.7	53	0.339623
6	89.401	125	1	-0.349	0.102	6.38	21631	WS00912_N15	AT3G24080.2 | Symbols: | KRR1 family protein | chr3:8695198-8697114 REVERSE	631	0.8	60	0.366667
6	89.401	125	2	0.238	0.036	3.959	3096	WS00916_B20	AT3G24550.1 | Symbols: ATPERK1 | ATPERK1 (PROLINE EXTENSIN-LIKE RECEPTOR KINASE 1); ATP binding / protein kinase | chr3:8960418-8963310 FORWARD	653	2.7	74	0.310811
6	89.401	125	2	0.266	0.048	6.603	12427	WS0022_O20	AT3G24590.1 | Symbols: | signal peptidase I family protein | chr3:8970701-8972027 FORWARD	292	3.6e-17	49	0.755102
6	89.401	125	1	0.243	0.057	4.398	10210	WS00930_A13	AT3G24660.1 | Symbols: TMKL1 | TMKL1 (TRANSMEMBRANE KINASE-LIKE 1); ATP binding / kinase/ protein serine/threonine kinase | chr3:9003648-9005758 FORWARD	675	9.9e-54	174	0.597701
6	89.401	125	2	-0.235	0.042	5.088	7709	WS0261_M21	AT3G25130.1 | Symbols: | similar to unnamed protein product [Vitis vinifera] (GB:CAO15235.1) | chr3:9152441-9153661 FORWARD	407	9	32	0.375
6	89.401	125	1	-0.326	0.052	4.971	1994	WS00924_F10	AT3G25230.2 | Symbols: ROF1 | ROF1 (ROTAMASE FKBP 1) | chr3:9189494-9192412 FORWARD	563	2e-69	198	0.671717
6	89.401	125	2	-0.258	0.067	6.479	9142	WS0062_C15	AT3G25530.1 | Symbols: GHBDH, ATGHBDH | ATGHBDH/GHBDH; 3-hydroxybutyrate dehydrogenase/ phosphogluconate dehydrogenase (decarboxylating) | chr3:9273186-9274751 REVERSE	290	1e-28	85	0.752941
6	89.401	125	2	0.487	0.173	19.181	6080	WS0044_O18	AT3G25700.1 | Symbols: | chloroplast nucleoid DNA-binding protein-related | chr3:9360174-9361532 FORWARD	453	4.2e-30	154	0.467532
6	89.401	125	1	-0.36	0.086	7.236	13773	WS0108_H06	AT3G25805.1 | Symbols: | similar to unnamed protein product [Vitis vinifera] (GB:CAO42121.1) | chr3:9427591-9429406 REVERSE	336	0.17	119	0.285714
6	89.401	125	1	-0.253	0.064	4.208	7043	WS0268_E09	AT3G26380.1 | Symbols: | glycosyl hydrolase family protein 27 / alpha-galactosidase family protein / melibiase family protein | chr3:9661377-9664382 FORWARD	648	8e-27	91	0.615385
6	89.401	125	1	-0.285	0.045	4.692	6845	WS00817_P11	AT3G26935.1 | Symbols: | zinc finger (DHHC type) family protein | chr3:9934238-9936455 REVERSE	444	8.4e-41	203	0.453202
6	89.401	125	2	-0.195	0.038	4.911	15460	WS0091_G23	AT3G26935.1 | Symbols: | zinc finger (DHHC type) family protein | chr3:9934238-9936455 REVERSE	444	2.3e-11	92	0.413043
6	89.401	125	1	-0.321	0.074	6.511	2003	WS00925_C02	AT3G27050.1 | Symbols: | similar to unnamed protein product [Vitis vinifera] (GB:CAO49017.1) | chr3:9979523-9980873 REVERSE	183	2.3e-45	173	0.526012
6	89.401	125	2	0.301	0.073	7.412	4624	WS0104_H04	AT3G27120.1 | Symbols: | ATPase | chr3:10001485-10004502 REVERSE	477	1.6e-07	28	0.892857
6	89.401	125	2	0.314	0.065	7.296	7239	WS0073_D22	AT3G27160.1 | Symbols: GHS1 | GHS1 (GLUCOSE HYPERSENSITIVE 1); structural constituent of ribosome | chr3:10018768-10020091 FORWARD	184	7.4e-17	117	0.393162
6	89.401	125	2	-0.278	0.064	6.363	19473	WS0262_E05	AT3G27200.1 | Symbols: | plastocyanin-like domain-containing protein | chr3:10044975-10045577 REVERSE	175	1.3e-19	138	0.326087
6	89.401	125	2	-0.314	0.072	5.66	14199	WS00929_H14	AT3G27260.1 | Symbols: GTE8 | GTE8 (GLOBAL TRANSCRIPTION FACTOR GROUP E8); DNA binding | chr3:10069648-10073640 FORWARD	814	3.6e-29	114	0.649123
6	89.401	125	2	-0.304	0.05	5.572	18675	WS00922_H11	AT3G27310.1 | Symbols: PUX1 | PUX1 (PLANT UBX DOMAIN-CONTAINING PROTEIN 1) | chr3:10088597-10090314 REVERSE	252	1.1e-06	71	0.492958
6	89.401	125	1	-0.255	0.042	3.981	7254	WS02611_G01	AT3G27325.1 | Symbols: | catalytic/ hydrolase, acting on ester bonds | chr3:10097461-10103324 FORWARD	1044	3.7e-21	109	0.431193
6	89.401	125	2	-0.282	0.045	5.52	20675	IS0013_O17	AT3G27328.1 | Symbols: | unknown protein | chr3:10112879-10113031 FORWARD	51	8.5	23	0.478261
6	89.401	125	1	-0.413	0.09	8.937	1416	WS0089_M04	AT3G27350.1 | Symbols: | similar to unknown protein [Arabidopsis thaliana] (TAIR:AT5G40700.1); similar to unnamed protein product [Vitis vinifera] (GB:CAO14633.1) | chr3:10127475-10128837 FORWARD	275	6.2	36	0.416667
6	89.401	125	2	-0.353	0.084	8.274	4211	WS00940_A14	AT3G27416.1 | Symbols: | unknown protein | chr3:10148608-10149123 REVERSE	172	0.081	98	0.357143
6	89.401	125	1	0.236	0.052	4.567	7814	WS0013_C06	AT3G27690.1 | Symbols: LHCB2.3, LHCB2, LHCB2:4 | LHCB2:4 (Photosystem II light harvesting complex gene 2.3); chlorophyll binding | chr3:10257239-10258158 FORWARD	267	9.2e-35	76	0.921053
6	89.401	125	1	0.318	0.052	5.531	5958	WS01020_O08	AT3G27831.1 | Symbols: | Encodes a defensin-like (DEFL) family protein. | chr3:10320718-10321329 REVERSE	78	0.51	39	0.384615
6	89.401	125	2	-0.225	0.044	4.142	11724	WS00923_B13	AT3G27970.1 | Symbols: | exonuclease | chr3:10390846-10392781 FORWARD	358	3.2e-44	156	0.487179
6	89.401	125	2	0.285	0.053	4.868	3611	WS02610_H19	AT3G28210.1 | Symbols: PMZ | PMZ; zinc ion binding | chr3:10521822-10522460 FORWARD	187	6.9e-46	182	0.510989
6	89.401	125	2	-0.288	0.094	7.031	18657	WS0092_M05	AT3G28460.1 | Symbols: | similar to hypothetical protein [Vitis vinifera] (GB:CAN74970.1); contains InterPro domain Protein of unknown function methylase putative (InterPro:IPR016065) | chr3:10673910-10675534 REVERSE	315	7.1e-28	104	0.567308
6	89.401	125	1	0.252	0.039	3.986	12504	WS00911_A02	AT3G29090.1 | Symbols: | pectinesterase family protein | chr3:11075041-11076572 FORWARD	318	2.5e-48	132	0.666667
6	89.401	125	2	-0.244	0.047	5.905	5846	WS0051_J16	AT3G29130.1 | Symbols: | similar to unknown [Populus trichocarpa] (GB:ABK93868.1); contains domain PTHR13511 (PTHR13511) | chr3:11103783-11104531 REVERSE	120	4.5e-26	88	0.670455
6	89.401	125	1	0.378	0.042	3.871	17479	WS01019_C18	AT3G30730.1 | Symbols: | contains domain HELICASE-RELATED (PTHR10492) | chr3:12359875-12360078 REVERSE	68	3.6	30	0.3
6	89.401	125	1	-0.307	0.061	6.194	6961	WS0107_F18	AT3G30730.1 | Symbols: | contains domain HELICASE-RELATED (PTHR10492) | chr3:12359875-12360078 REVERSE	68	2.2	30	0.433333
6	89.401	125	2	0.26	0.058	6.078	21173	WS00932_K11	AT3G31051.1 | Symbols: | unknown protein | chr3:12669706-12669849 FORWARD	48	3.1	30	0.366667
6	89.401	125	1	-0.318	0.097	7.956	3554	WS00826_I07	AT3G32036.1 | Symbols: | unknown protein | chr3:13043944-13044057 REVERSE	38	1.6	28	0.392857
6	89.401	125	2	-0.264	0.057	5.778	8083	WS00923_B22	AT3G32036.1 | Symbols: | unknown protein | chr3:13043944-13044057 REVERSE	38	5.4	28	0.392857
6	89.401	125	2	0.377	0.067	5.719	1526	WS0109_K01	AT3G32052.1 | Symbols: | unknown protein | chr3:13073502-13073666 FORWARD	55	6	18	0.444444
6	89.401	125	1	0.263	0.046	3.874	13245	WS01021_F20	AT3G33393.1 | Symbols: | protein binding | chr3:14048784-14049220 REVERSE	118	9.7	53	0.283019
6	89.401	125	1	-0.235	0.044	4.088	675	WS00911_D11	AT3G42475.1 | Symbols: | unknown protein | chr3:14620688-14620810 REVERSE	41	1.2	33	0.393939
6	89.401	125	1	-0.355	0.103	11.133	13043	WS00725_E22	AT3G42860.1 | Symbols: | zinc knuckle (CCHC-type) family protein | chr3:14957446-14959085 REVERSE	373	6.8e-08	60	0.466667
6	89.401	125	1	0.203	0.055	4.447	11858	WS00815_A17	AT3G43432.1 | Symbols: | unknown protein | chr3:15370771-15370992 REVERSE	74	1.4	31	0.354839
6	89.401	125	1	0.322	0.074	6.016	11736	WS0074_P22	AT3G43540.2 | Symbols: | similar to unknown protein [Arabidopsis thaliana] (TAIR:AT5G47860.1); similar to unnamed protein product [Vitis vinifera] (GB:CAO43917.1); contains InterPro domain Protein of unknown function DUF1350 (InterPro:IPR010765) | chr3:15442051-15444023 FORWARD	302	1.5e-14	58	0.568966
6	89.401	125	1	0.321	0.055	5.558	11844	WS00713_J01	AT3G43583.1 | Symbols: | contains domain PRICHEXTENSN (PR01217) | chr3:15517762-15518064 REVERSE	101	5.9	10	0.8
6	89.401	125	2	0.227	0.049	4.2	16715	WS00915_H22	AT3G43740.1 | Symbols: | leucine-rich repeat family protein | chr3:15655114-15656433 FORWARD	219	3.7e-11	50	0.5
6	89.401	125	2	0.246	0.035	4.495	13983	WS00915_D20	AT3G43829.1 | Symbols: | unknown protein | chr3:15689696-15689842 REVERSE	49	4.4	33	0.333333
6	89.401	125	2	-0.256	0.068	4.991	2853	WS0108_F15	AT3G43980.1 | Symbols: | 40S ribosomal protein S29 (RPS29A) | chr3:15789542-15790222 REVERSE	57	9.6	25	0.36
6	89.401	125	1	-0.137	0.049	4.038	20873	WS01035_F15	AT3G44670.1 | Symbols: | ATP binding / nucleoside-triphosphatase/ nucleotide binding / protein binding / transmembrane receptor | chr3:16228229-16232412 FORWARD	1220	4.9e-11	128	0.335938
6	89.401	125	2	0.4	0.095	10.704	14632	WS00824_B03	AT3G44750.1 | Symbols: HDT1, HD2A, HDA3, ATHD2A | HD2A (HISTONE DEACETYLASE 2A); nucleic acid binding / zinc ion binding | chr3:16309032-16310572 FORWARD	246	0.24	105	0.27619
6	89.401	125	1	-0.309	0.043	4.221	13377	WS01014_N03	AT3G44940.1 | Symbols: | similar to unknown protein [Arabidopsis thaliana] (TAIR:AT5G22930.1); similar to unnamed protein product [Vitis vinifera] (GB:CAO16750.1); contains InterPro domain Protein of unknown function DUF1635 (InterPro:IPR012862) | chr3:16424846-16426119 REVERSE	251	1.2e-16	47	0.765957
6	89.401	125	2	0.298	0.04	4.525	7375	WS00929_J11	AT3G45730.1 | Symbols: | unknown protein | chr3:16801057-16801275 FORWARD	73	2	26	0.5
6	89.401	125	1	0.317	0.07	6.184	11989	WS0082_L05	AT3G45820.1 | Symbols: | unknown protein | chr3:16851015-16851968 REVERSE	113	4.5	33	0.484848
6	89.401	125	2	-0.25	0.041	4.73	2284	WS01017_G06	AT3G45920.1 | Symbols: | receptor protein kinase-related | chr3:16893167-16893856 FORWARD	193	1.4e-21	111	0.432432
6	89.401	125	2	0.167	0.038	4.135	4758	WS01015_J05	AT3G46030.1 | Symbols: HTB11 | HTB11; DNA binding | chr3:16924599-16925036 REVERSE	146	1.7e-58	148	0.871622
6	89.401	125	2	-0.357	0.069	8.208	14986	WS0261_K08	AT3G46030.1 | Symbols: HTB11 | HTB11; DNA binding | chr3:16924599-16925036 REVERSE	146	4.9e-36	82	0.963415
6	89.401	125	1	0.318	0.057	5.647	12083	WS00826_O04	AT3G46230.1 | Symbols: | ATHSP17.4 (Arabidopsis thaliana heat shock protein 17.4) | chr3:16995248-16995718 REVERSE	157	7.7e-15	90	0.466667
6	89.401	125	2	0.225	0.044	4.255	17790	WS00919_G19	AT3G46410.1 | Symbols: | protein kinase family protein | chr3:17090078-17091669 FORWARD	292	2.9e-05	59	0.440678
6	89.401	125	2	-0.264	0.036	4.749	6618	WS0263_O07	AT3G46510.1 | Symbols: | armadillo/beta-catenin repeat family protein / U-box domain-containing family protein | chr3:17135091-17137524 REVERSE	661	4e-73	223	0.690583
6	89.401	125	1	-0.299	0.065	5.644	21681	WS01025_O22	AT3G46901.1 | Symbols: | unknown protein | chr3:17282233-17282406 REVERSE	58	7.6	20	0.4
6	89.401	125	2	-0.38	0.092	7.396	11127	WS0263_H07	AT3G47350.1 | Symbols: ATHSD2 | ATHSD2 (HYDROXYSTEROID DEHYDROGENASE 2); oxidoreductase | chr3:17457833-17460079 FORWARD	309	3.2e-08	60	0.533333
6	89.401	125	1	0.19	0.04	5.15	8127	WS01029_K18	AT3G47520.1 | Symbols: MDH | MDH (MALATE DEHYDROGENASE); malate dehydrogenase | chr3:17524642-17525853 FORWARD	404	7.3e-74	173	0.849711
6	89.401	125	1	-0.341	0.07	6.433	14133	WS0087_N08	AT3G47560.1 | Symbols: | esterase/lipase/thioesterase family protein | chr3:17536560-17537962 REVERSE	266	0.0011	43	0.395349
6	89.401	125	1	-0.31	0.035	4.127	19736	WS0266_M14	AT3G47570.1 | Symbols: | leucine-rich repeat transmembrane protein kinase, putative | chr3:17538596-17541733 FORWARD	1011	8e-06	89	0.314607
6	89.401	125	2	0.295	0.039	4.453	7132	WS00917_E21	AT3G47610.1 | Symbols: | transcription regulator/ zinc ion binding | chr3:17560163-17562189 FORWARD	409	2.9e-38	158	0.5
6	89.401	125	1	-0.26	0.049	3.999	2744	WS00817_C19	AT3G47836.1 | Symbols: | unknown protein | chr3:17661334-17662634 REVERSE	65	5.9	41	0.268293
6	89.401	125	1	-0.346	0.143	8.66	2075	WS01020_I07	AT3G48090.2 | Symbols: EDS1 | EDS1 (ENHANCED DISEASE SUSCEPTIBILITY 1); signal transducer/ triacylglycerol lipase | chr3:17766538-17768277 REVERSE	516	8.3e-20	174	0.37931
6	89.401	125	1	-0.194	0.049	4.174	5286	WS01039_A14	AT3G48131.1 | Symbols: | unknown protein | chr3:17786441-17786572 REVERSE	44	6.7	41	0.439024
6	89.401	125	2	0.234	0.045	4.599	1139	WS01018_D18	AT3G48185.1 | Symbols: | unknown protein | chr3:17804035-17804292 REVERSE	86	6.6	66	0.378788
6	89.401	125	2	-0.277	0.058	5.237	14804	WS01018_O12	AT3G48185.1 | Symbols: | unknown protein | chr3:17804035-17804292 REVERSE	86	4.1	39	0.435897
6	89.401	125	1	-0.314	0.067	6.657	12452	WS0265_L16	AT3G48185.1 | Symbols: | unknown protein | chr3:17804035-17804292 REVERSE	86	2.1	40	0.325
6	89.401	125	1	-0.28	0.054	5.019	7276	WS0056_M11	AT3G48195.1 | Symbols: | phox (PX) domain-containing protein | chr3:17839691-17843373 REVERSE	939	6.2e-09	57	0.473684
6	89.401	125	2	0.24	0.051	4.899	9971	WS0073_L21	AT3G48209.1 | Symbols: | Encodes a Plant thionin family protein | chr3:17858666-17858869 FORWARD	68	6	17	0.529412
6	89.401	125	1	-0.268	0.039	4.234	5426	WS0079_O08	AT3G48660.1 | Symbols: | similar to unknown protein [Arabidopsis thaliana] (TAIR:AT5G63500.1); similar to hypothetical protein [Phaseolus vulgaris] (GB:AAQ09000.1) | chr3:18040644-18041118 FORWARD	90	7.8e-22	68	0.661765
6	89.401	125	2	-0.179	0.037	5.32	4545	WS00927_P24	AT3G48710.1 | Symbols: | GTP binding / RNA binding | chr3:18052009-18054980 FORWARD	463	4.9e-07	174	0.298851
6	89.401	125	1	0.249	0.071	5.434	8500	WS0074_F18	AT3G48930.1 | Symbols: EMB1080 | EMB1080 (EMBRYO DEFECTIVE 1080); structural constituent of ribosome | chr3:18152002-18153174 REVERSE	161	6.4e-66	139	0.877698
6	89.401	125	2	0.276	0.04	3.924	3662	WS00818_E07	AT3G49050.1 | Symbols: | lipase class 3 family protein / calmodulin-binding heat-shock protein, putative | chr3:18192483-18194598 FORWARD	478	0.0015	89	0.292135
6	89.401	125	2	0.332	0.098	9.054	20443	WS00813_I06	AT3G49220.1 | Symbols: | pectinesterase family protein | chr3:18260825-18264632 FORWARD	599	6.2e-14	56	0.553571
6	89.401	125	1	-0.302	0.041	5.039	5752	WS01025_N07	AT3G49307.1 | Symbols: | Expressed protein | chr3:18293309-18293994 REVERSE	77	2.3	58	0.310345
6	89.401	125	2	-0.192	0.042	3.928	4054	WS0261_D01	AT3G49990.1 | Symbols: | similar to unnamed protein product [Vitis vinifera] (GB:CAO61051.1); contains InterPro domain Low temperature viability protein (InterPro:IPR007307) | chr3:18543475-18544983 REVERSE	503	2.4e-25	149	0.456376
6	89.401	125	1	-0.297	0.089	7.935	2058	WS00932_C15	AT3G50190.1 | Symbols: | similar to unknown protein [Arabidopsis thaliana] (TAIR:AT3G50140.1); similar to unknown protein [Arabidopsis thaliana] (TAIR:AT3G50130.1); similar to unnamed protein product [Vitis vinifera] (GB:CAO71911.1); contains InterPro domain Protein of unknown function DUF247, plant (InterPro:IPR004158) | chr3:18620147-18622152 REVERSE	494	2	130	0.3
6	89.401	125	2	0.232	0.047	5.509	6030	WS0018_C09	AT3G50270.1 | Symbols: | transferase family protein | chr3:18646908-18648260 FORWARD	451	1.1e-14	130	0.361538
6	89.401	125	2	-0.297	0.054	5.255	9197	WS00819_K16	AT3G50550.1 | Symbols: | unknown protein | chr3:18770467-18771076 FORWARD	96	3.9	34	0.352941
6	89.401	125	2	0.362	0.087	8.903	21767	WS00823_B03	AT3G50660.1 | Symbols: CYP90B1, CLM, SNP2, DWF4 | DWF4 (DWARF 4) | chr3:18825243-18828149 REVERSE	514	1.2e-39	189	0.465608
6	89.401	125	2	0.317	0.05	4.655	13162	WS00813_G05	AT3G50682.1 | Symbols: | unknown protein | chr3:18844949-18845077 REVERSE	43	2	27	0.407407
6	89.401	125	1	-0.235	0.046	4.993	6980	WS0082_E13	AT3G50740.1 | Symbols: UGT72E1 | UGT72E1 (UDP-glucosyl transferase 72E1); UDP-glycosyltransferase/ coniferyl-alcohol glucosyltransferase/ transferase, transferring glycosyl groups | chr3:18866329-18867792 REVERSE	488	9.2e-27	141	0.453901
6	89.401	125	1	-0.28	0.052	4.132	12516	WS0087_D05	AT3G50751.1 | Symbols: | unknown protein | chr3:18874671-18874850 FORWARD	60	8.3	13	0.615385
6	89.401	125	1	0.267	0.054	4.618	9691	WS0107_H13	AT3G50760.1 | Symbols: GATL2 | GATL2 (Galacturonosyltransferase-like 2); polygalacturonate 4-alpha-galacturonosyltransferase/ transferase, transferring glycosyl groups / transferase, transferring hexosyl groups | chr3:18879055-18880080 FORWARD	342	5.1	53	0.377358
6	89.401	125	2	0.268	0.051	4.22	2849	WS0018_N18	AT3G50830.1 | Symbols: ATCOR413-PM2 | COR413-PM2 (cold regulated 413 plasma membrane 2) | chr3:18905090-18906336 REVERSE	204	4.3e-53	138	0.731884
6	89.401	125	1	0.338	0.073	7.616	10397	WS00825_O09	AT3G50860.1 | Symbols: | clathrin adaptor complex small chain family protein | chr3:18913327-18914940 FORWARD	167	1.2e-23	80	0.7
6	89.401	125	1	-0.299	0.049	4.551	2019	WS00930_C14	AT3G50960.1 | Symbols: PLP3A | PLP3A (PHOSDUCIN-LIKE PROTEIN 3 HOMOLOG) | chr3:18949872-18951207 REVERSE	231	8.1e-75	212	0.693396
6	89.401	125	1	-0.18	0.056	4.358	5663	WS00930_G12	AT3G50970.1 | Symbols: XERO2, LTI30 | LTI30 (LOW TEMPERATURE-INDUCED 30) | chr3:18951806-18952387 FORWARD	194	0.0064	145	0.310345
6	89.401	125	2	0.375	0.076	7.653	17836	WS0014_H14	AT3G50980.1 | Symbols: XERO1 | XERO1 (DEHYDRIN XERO 1) | chr3:18953015-18953702 FORWARD	129	1.7e-05	41	0.439024
6	89.401	125	2	-0.303	0.048	6.226	21159	WS0055_D09	AT3G51030.1 | Symbols: ATTRX H1, ATTRX1 | ATTRX1 (Arabidopsis thaliana thioredoxin H-type 1); thiol-disulfide exchange intermediate | chr3:18962104-18962936 REVERSE	115	1.2e-34	106	0.59434
6	89.401	125	1	-0.267	0.042	3.882	10816	WS00827_O16	AT3G51030.1 | Symbols: ATTRX H1, ATTRX1 | ATTRX1 (Arabidopsis thaliana thioredoxin H-type 1); thiol-disulfide exchange intermediate | chr3:18962104-18962936 REVERSE	115	0.00049	26	0.576923
6	89.401	125	1	-0.264	0.051	4.421	8819	WS0058_N17	AT3G51090.1 | Symbols: | similar to unknown protein [Arabidopsis thaliana] (TAIR:AT2G16460.1); similar to unnamed protein product [Vitis vinifera] (GB:CAO48264.1); contains InterPro domain Protein of unknown function DUF1640 (InterPro:IPR012439) | chr3:18989172-18990833 REVERSE	299	6.6	40	0.325
6	89.401	125	1	0.261	0.057	5.374	13806	WS00927_A22	AT3G51590.1 | Symbols: LTP12 | LTP12 (LIPID TRANSFER PROTEIN 12); lipid binding | chr3:19146807-19147633 REVERSE	120	0.00012	111	0.243243
6	89.401	125	1	-0.31	0.085	5.786	21628	WS00811_N05	AT3G51632.1 | Symbols: CPuORF44 | CPuORF44 (Conserved peptide upstream open reading frame 44) | chr3:19160177-19160365 FORWARD	63	1.2	21	0.428571
6	89.401	125	2	0.24	0.044	4.186	5108	WS0105_B18	AT3G51640.1 | Symbols: | similar to unknown protein [Arabidopsis thaliana] (TAIR:AT3G51650.1); similar to unnamed protein product [Vitis vinifera] (GB:CAO48847.1); contains domain Zinc beta-ribbon (SSF57783) | chr3:19165321-19168113 FORWARD	827	0.00033	177	0.254237
6	89.401	125	2	-0.284	0.044	5.698	17393	WS00820_A02	AT3G51644.1 | Symbols: | unknown protein | chr3:19169255-19169395 REVERSE	47	3.6	15	0.533333
6	89.401	125	2	-0.321	0.066	6.706	9377	WS0071_E09	AT3G51820.1 | Symbols: ATG4, G4, CHLG | ATG4/CHLG/G4 (CHLOROPHYLL SYNTHASE); chlorophyll synthetase | chr3:19227278-19229911 REVERSE	388	5.2e-14	43	0.790698
6	89.401	125	2	-0.258	0.041	4.217	1846	WS00921_O07	AT3G51980.1 | Symbols: | binding | chr3:19296789-19298480 REVERSE	383	2.9e-12	160	0.3125
6	89.401	125	2	0.237	0.063	5.47	7119	WS00931_H14	AT3G52430.1 | Symbols: PAD4 | PAD4 (PHYTOALEXIN DEFICIENT 4); triacylglycerol lipase | chr3:19442544-19445270 FORWARD	542	0.3	81	0.259259
6	89.401	125	2	0.235	0.054	5.535	4639	WS0109_O18	AT3G52500.1 | Symbols: | aspartyl protease family protein | chr3:19476622-19478031 REVERSE	470	7.4e-17	105	0.390476
6	89.401	125	1	-0.322	0.07	6.177	266	WS0039_B20	AT3G52550.1 | Symbols: | similar to ATOFP18/OFP18 (Arabidopsis thaliana ovate family protein 18) [Arabidopsis thaliana] (TAIR:AT3G52540.1) | chr3:19503354-19503890 REVERSE	179	3	24	0.416667
6	89.401	125	1	0.267	0.052	6.014	7878	WS0084_P20	AT3G52970.1 | Symbols: CYP76G1 | CYP76G1 (cytochrome P450, family 76, subfamily G, polypeptide 1); oxygen binding | chr3:19652378-19654237 REVERSE	517	7e-32	107	0.570093
6	89.401	125	2	-0.223	0.033	4.483	9303	WS00930_E23	AT3G53010.1 | Symbols: | similar to unknown protein [Arabidopsis thaliana] (TAIR:AT4G34215.2); similar to hydrolase [Arabidopsis thaliana] (TAIR:AT4G34215.1); similar to unnamed protein product [Vitis vinifera] (GB:CAO47861.1); contains InterPro domain Protein of unknown function DUF303, acetylesterase putative (InterPro:IPR005181) | chr3:19667581-19668906 REVERSE	298	4.7e-13	71	0.535211
6	89.401	125	2	-0.263	0.047	5.179	6818	WS0102_C22	AT3G53232.1 | Symbols: RTFL1, DVL20 | DVL20/RTFL1 (ROTUNDIFOLIA 1) | chr3:19742115-19742288 REVERSE	58	1.8	34	0.382353
6	89.401	125	2	-0.263	0.044	4.506	5743	WS0072_B20	AT3G53440.1 | Symbols: | DNA binding | chr3:19821914-19823452 FORWARD	513	2.5e-07	80	0.4
6	89.401	125	2	0.261	0.058	7.169	20640	WS0044_P09	AT3G53980.1 | Symbols: | protease inhibitor/seed storage/lipid transfer protein (LTP) family protein | chr3:19998738-19999181 REVERSE	115	5.4e-30	112	0.535714
6	89.401	125	1	-0.432	0.081	9.339	8987	WS01027_L18	AT3G53980.1 | Symbols: | protease inhibitor/seed storage/lipid transfer protein (LTP) family protein | chr3:19998738-19999181 REVERSE	115	4.3e-21	97	0.484536
6	89.401	125	2	-0.252	0.051	4.748	6437	WS0106_G19	AT3G54200.1 | Symbols: | similar to unknown protein [Arabidopsis thaliana] (TAIR:AT3G05975.1); similar to Harpin-induced 1 [Medicago truncatula] (GB:ABE93043.1); contains InterPro domain Harpin-induced 1 (InterPro:IPR010847) | chr3:20076709-20077416 FORWARD	236	1	57	0.385965
6	89.401	125	1	-0.329	0.064	7.01	5419	WS01011_G11	AT3G54230.1 | Symbols: | nucleic acid binding | chr3:20084850-20091120 FORWARD	1008	2.2e-21	77	0.662338
6	89.401	125	2	-0.3	0.057	7.328	8007	WS00930_I10	AT3G54310.1 | Symbols: | similar to unknown protein [Arabidopsis thaliana] (TAIR:AT2G38430.1); similar to unnamed protein product [Vitis vinifera] (GB:CAO70793.1) | chr3:20122131-20123922 REVERSE	359	2.4e-27	216	0.314815
6	89.401	125	1	-0.254	0.046	4.683	18514	WS0074_H03	AT3G54810.2 | Symbols: BME3-ZF, BME3 | BME3/BME3-ZF (BLUE MICROPYLAR END3); transcription factor | chr3:20307935-20309214 FORWARD	323	4.3	61	0.360656
6	89.401	125	2	-0.313	0.07	6.102	6837	WS01017_H05	AT3G55220.1 | Symbols: | splicing factor, putative | chr3:20478093-20481921 REVERSE	1215	4.9e-35	166	0.433735
6	89.401	125	2	-0.363	0.083	8.971	33	WS00716_A08	AT3G55280.3 | Symbols: | 60S ribosomal protein L23A (RPL23aB) | chr3:20511644-20512496 FORWARD	149	9.6e-40	154	0.545455
6	89.401	125	1	-0.296	0.05	4.386	3957	WS00819_F21	AT3G55430.1 | Symbols: | glycosyl hydrolase family 17 protein / beta-1,3-glucanase, putative | chr3:20560783-20562981 REVERSE	450	4.4e-32	97	0.484536
6	89.401	125	2	-0.236	0.072	5.047	18726	WS0091_J20	AT3G55566.1 | Symbols: | unknown protein | chr3:20619721-20619819 FORWARD	33	1.9	15	0.666667
6	89.401	125	1	-0.355	0.092	8.446	7177	WS01031_G22	AT3G55646.1 | Symbols: | similar to unknown protein [Arabidopsis thaliana] (TAIR:AT2G39855.2) | chr3:20656066-20657127 FORWARD	147	1e-06	153	0.294118
6	89.401	125	2	-0.291	0.05	5.024	19360	WS00937_D16	AT3G56160.1 | Symbols: | bile acid:sodium symporter | chr3:20848712-20852520 REVERSE	437	4.1e-71	234	0.594017
6	89.401	125	2	-0.241	0.036	4.265	5753	WS01026_B13	AT3G56390.1 | Symbols: | unknown protein | chr3:20918333-20918569 FORWARD	79	9.4	66	0.318182
6	89.401	125	1	-0.296	0.052	4.084	13046	WS00725_O11	AT3G56460.1 | Symbols: | oxidoreductase, zinc-binding dehydrogenase family protein | chr3:20944008-20945404 REVERSE	349	4.3e-19	81	0.518519
6	89.401	125	2	0.269	0.044	4.646	2055	WS01039_M07	AT3G56740.1 | Symbols: | ubiquitin-associated (UBA)/TS-N domain-containing protein | chr3:21026610-21028862 FORWARD	294	6.9	68	0.323529
6	89.401	125	1	-0.265	0.045	3.969	11876	WS00928_I06	AT3G57000.1 | Symbols: | nucleolar essential protein-related | chr3:21103589-21105088 FORWARD	299	1.3e-08	107	0.345794
6	89.401	125	1	0.264	0.041	4.928	13500	WS00917_G10	AT3G57062.1 | Symbols: | similar to hypothetical protein MtrDRAFT_AC153128g25v2 [Medicago truncatula] (GB:ABN07999.1) | chr3:21132422-21132568 FORWARD	49	1.7e-07	49	0.489796
6	89.401	125	1	0.268	0.055	4.701	6573	WS00930_D18	AT3G57120.1 | Symbols: | protein kinase family protein | chr3:21150078-21151448 FORWARD	457	1.3e-35	198	0.444444
6	89.401	125	1	0.313	0.06	5.454	9826	WS01024_A17	AT3G57120.1 | Symbols: | protein kinase family protein | chr3:21150078-21151448 FORWARD	457	2.4	117	0.282051
6	89.401	125	1	-0.34	0.053	5.416	8820	WS00924_A03	AT3G57270.1 | Symbols: BG1 | BG1 (BETA-1,3-GLUCANASE 1); hydrolase, hydrolyzing O-glycosyl compounds | chr3:21202315-21204097 REVERSE	341	6.7e-55	229	0.49345
6	89.401	125	1	0.237	0.051	4.741	12139	WS0074_E03	AT3G57400.1 | Symbols: | similar to unknown protein [Arabidopsis thaliana] (TAIR:AT5G52500.1); similar to unnamed protein product [Vitis vinifera] (GB:CAO23601.1) | chr3:21249524-21250948 FORWARD	475	0.042	124	0.298387
6	89.401	125	1	-0.278	0.054	4.112	21668	WS0047_P07	AT3G57440.1 | Symbols: | similar to unknown [Picea sitchensis] (GB:ABK21938.1) | chr3:21269709-21271226 FORWARD	242	1.1e-11	71	0.478873
6	89.401	125	1	-0.263	0.062	4.259	11793	WS01011_I03	AT3G57510.1 | Symbols: ADPG1 | ADPG1 (endo-polygalacturonase 1); polygalacturonase | chr3:21294523-21296819 REVERSE	432	3.3e-15	140	0.364286
6	89.401	125	1	-0.289	0.047	4.096	5382	WS00821_M10	AT3G57785.1 | Symbols: | similar to unknown protein [Arabidopsis thaliana] (TAIR:AT2G42310.1); similar to unknown [Populus trichocarpa] (GB:ABK93776.1) | chr3:21415812-21416156 REVERSE	115	3.9	43	0.44186
6	89.401	125	2	-0.278	0.056	6.08	6105	IS0012_E24	AT3G58050.1 | Symbols: | similar to unknown protein [Arabidopsis thaliana] (TAIR:AT2G41960.1); similar to unnamed protein product [Vitis vinifera] (GB:CAO23422.1); similar to hypothetical protein OsI_010342 [Oryza sativa (indica cultivar-group)] (GB:EAY89109.1); similar to Os03g0226600 [Oryza sativa (japonica cultivar-group)] (GB:NP_001049440.1) | chr3:21503516-21507995 FORWARD	1210	2.4e-19	55	0.854545
6	89.401	125	2	0.281	0.05	4.909	6725	WS00935_K13	AT3G58080.1 | Symbols: | unknown protein | chr3:21521283-21521539 REVERSE	55	5.3	25	0.44
6	89.401	125	2	-0.198	0.039	4.203	521	WS0091_J10	AT3G58470.1 | Symbols: | similar to Os03g0749900 [Oryza sativa (japonica cultivar-group)] (GB:NP_001051279.1); similar to predicted protein [Physcomitrella patens subsp. patens] (GB:EDQ56592.1); contains domain PTHR13200 (PTHR13200) | chr3:21638047-21639484 REVERSE	249	1.4e-15	66	0.560606
6	89.401	125	1	0.302	0.044	4.264	13994	WS0054_K14	AT3G58610.1 | Symbols: | ketol-acid reductoisomerase | chr3:21682538-21685616 FORWARD	592	6e-47	107	0.878505
6	89.401	125	2	0.308	0.067	6.441	16105	WS0034_A07	AT3G58676.1 | Symbols: | unknown protein | chr3:21717796-21717915 REVERSE	40	9.5	25	0.48
6	89.401	125	1	-0.248	0.076	5.054	7109	WS0048_A05	AT3G58820.1 | Symbols: | F-box family protein | chr3:21763937-21765592 FORWARD	414	1.7	175	0.211429
6	89.401	125	1	-0.441	0.089	10.181	449	WS0093_F21	AT3G59300.1 | Symbols: | similar to unknown protein [Arabidopsis thaliana] (TAIR:AT5G24060.1); similar to unnamed protein product [Vitis vinifera] (GB:CAO67773.1); contains domain PTHR10483:SF11 (PTHR10483:SF11); contains domain PTHR10483 (PTHR10483) | chr3:21929644-21932854 FORWARD	460	1.1e-10	48	0.666667
6	89.401	125	1	-0.209	0.045	4.373	20208	WS00810_I06	AT3G59420.1 | Symbols: ACR4 | ACR4 (ARABIDOPSIS CRINKLY4); kinase | chr3:21970848-21973535 REVERSE	896	0.38	14	0.714286
6	89.401	125	1	-0.307	0.048	4.561	7154	WS00935_A22	AT3G59650.1 | Symbols: | mitochondrial ribosomal protein L51/S25/CI-B8 family protein | chr3:22044193-22044905 FORWARD	120	1.5e-36	120	0.583333
6	89.401	125	2	-0.363	0.093	7.276	12929	WS00810_I23	AT3G59690.1 | Symbols: IQD13 | IQD13 (IQ-domain 13); calmodulin binding | chr3:22060549-22062456 FORWARD	518	1.6e-09	121	0.396694
6	89.401	125	1	0.23	0.061	4.884	8542	WS00825_D01	AT3G60190.1 | Symbols: ADL4, ADLP2, EDR3, DRP1E | ADL4/ADLP2/DRP1E/EDR3 (DYNAMIN-LIKE PROTEIN 4); GTP binding / GTPase | chr3:22255342-22258626 REVERSE	625	1.1e-31	91	0.758242
6	89.401	125	2	0.27	0.075	5.767	18928	WS00930_I05	AT3G60245.1 | Symbols: | 60S ribosomal protein L37a (RPL37aC) | chr3:22279778-22280725 FORWARD	93	1.1e-29	90	0.7
6	89.401	125	1	-0.284	0.055	5.347	9019	WS0076_M21	AT3G60360.1 | Symbols: EDA14, UTP11 | EDA14/UTP11 (EMBRYO SAC DEVELOPMENT ARREST 14) | chr3:22323452-22324977 REVERSE	229	1.2e-34	137	0.532847
6	89.401	125	1	0.224	0.042	4.231	10411	WS0075_O01	AT3G60520.1 | Symbols: | zinc ion binding | chr3:22372726-22373442 REVERSE	130	3.5e-16	54	0.537037
6	89.401	125	2	-0.217	0.027	4.134	19256	WS00923_K20	AT3G60600.1 | Symbols: VAP, (AT)VAP, VAP27, VAP27-1 | VAP27-1 (VAMP/SYNAPTOBREVIN-ASSOCIATED PROTEIN 27-1); protein binding | chr3:22411512-22413383 FORWARD	257	3.7e-54	204	0.558824
6	89.401	125	2	0.301	0.051	5.36	16350	WS0093_K03	AT3G60770.1 | Symbols: | 40S ribosomal protein S13 (RPS13A) | chr3:22471500-22472631 REVERSE	152	7.6e-55	123	0.780488
6	89.401	125	1	-0.282	0.057	5.152	11528	WS0107_M01	AT3G60820.1 | Symbols: PBF1 | PBF1 (20S proteasome beta subunit F1); peptidase | chr3:22483013-22484784 REVERSE	224	2e-30	153	0.490196
6	89.401	125	2	0.382	0.094	12.02	14959	WS00914_M24	AT3G61040.1 | Symbols: CYP76C7 | CYP76C7 (cytochrome P450, family 76, subfamily C, polypeptide 7); oxygen binding | chr3:22605049-22607100 REVERSE	499	2.1e-35	132	0.507576
6	89.401	125	2	0.269	0.078	4.624	3167	WS01010_A08	AT3G61070.1 | Symbols: PEX11E | PEX11E | chr3:22615848-22617134 REVERSE	232	0.9	125	0.232
6	89.401	125	2	-0.21	0.037	4.456	12143	WS00912_E12	AT3G61172.1 | Symbols: LCR8 | LCR8 (Low-molecular-weight cysteine-rich 8) | chr3:22652739-22653085 REVERSE	75	0.83	68	0.294118
6	89.401	125	2	0.281	0.049	5.111	17818	WS00730_G11	AT3G61320.1 | Symbols: | Identical to UPF0187 protein At3g61320, chloroplast precursor [Arabidopsis Thaliana] (GB:Q9M2D2;GB:Q93YZ0); similar to unknown protein [Arabidopsis thaliana] (TAIR:AT2G45870.1); similar to unnamed protein product [Vitis vinifera] (GB:CAO39584.1); contains InterPro domain Protein of unknown function UPF0187 (InterPro:IPR007913) | chr3:22704977-22706449 FORWARD	411	1.6e-53	184	0.548913
6	89.401	125	2	0.247	0.056	4.192	14300	IS0012_K02	AT3G61440.1 | Symbols: ARATH;BSAS3;1, ATCYSC1 | ATCYSC1 (BETA-SUBSTITUTED ALA SYNTHASE 3;1); L-3-cyanoalanine synthase/ cysteine synthase | chr3:22746860-22748767 FORWARD	369	2.2e-72	168	0.827381
6	89.401	125	1	0.249	0.049	5.366	8194	WS0094_N04	AT3G61440.1 | Symbols: ARATH;BSAS3;1, ATCYSC1 | ATCYSC1 (BETA-SUBSTITUTED ALA SYNTHASE 3;1); L-3-cyanoalanine synthase/ cysteine synthase | chr3:22746860-22748767 FORWARD	369	6.2e-45	118	0.762712
6	89.401	125	1	0.282	0.061	4.728	3019	WS0072_F05	AT3G61460.1 | Symbols: BRH1 | BRH1 (BRASSINOSTEROID-RESPONSIVE RING-H2); protein binding / zinc ion binding | chr3:22752676-22753188 REVERSE	171	1.6e-12	74	0.445946
6	89.401	125	1	-0.245	0.062	4.769	3243	WS01021_F24	AT3G61590.1 | Symbols: HWS, HS | HS/HWS (HAWAIIAN SKIRT); ubiquitin-protein ligase | chr3:22803889-22805124 FORWARD	412	3.7	59	0.305085
6	89.401	125	1	0.248	0.077	5.331	10070	WS00818_F10	AT3G61640.1 | Symbols: ATAGP20, AGP20 | AGP20 (ARABINOGALACTAN PROTEIN 20) | chr3:22821258-22821604 REVERSE	75	9.8e-15	67	0.58209
6	89.401	125	1	0.302	0.05	4.928	2720	WS0056_B11	AT3G61723.1 | Symbols: | similar to DNA binding [Arabidopsis thaliana] (TAIR:AT3G61740.1); similar to unknown protein [Arabidopsis thaliana] (TAIR:AT3G61740.2); similar to unnamed protein product [Vitis vinifera] (GB:CAO39775.1); contains domain TRITHORAX (PTHR13793:SF5); contains domain PHD FINGER PROTEINS (PTHR13793) | chr3:22857443-22857761 REVERSE	74	2.3	33	0.393939
6	89.401	125	2	-0.316	0.055	6.918	2926	WS00810_M16	AT3G61790.1 | Symbols: | seven in absentia (SINA) family protein | chr3:22882949-22884518 REVERSE	327	4.4e-05	19	1
6	89.401	125	1	0.352	0.067	6.65	17691	WS0075_O07	AT3G61870.1 | Symbols: | similar to unknown [Populus trichocarpa] (GB:ABK95718.1) | chr3:22913677-22914870 FORWARD	273	1.5e-18	48	0.875
6	89.401	125	1	-0.257	0.053	4.228	4085	WS0091_H12	AT3G61920.1 | Symbols: | similar to unnamed protein product [Vitis vinifera] (GB:CAO24317.1) | chr3:22943613-22944176 REVERSE	188	2	110	0.327273
6	89.401	125	1	-0.257	0.047	4.052	4061	WS0079_M09	AT3G62000.1 | Symbols: | O-methyltransferase family 3 protein | chr3:22970416-22972155 REVERSE	279	0.01	117	0.25641
6	89.401	125	2	-0.273	0.049	4.323	7668	WS00918_B06	AT3G62080.1 | Symbols: | SNF7 family protein | chr3:22997358-22999492 FORWARD	424	5.4e-16	89	0.438202
6	89.401	125	1	-0.299	0.049	5.204	7219	WS01034_H13	AT3G62080.1 | Symbols: | SNF7 family protein | chr3:22997358-22999492 FORWARD	424	2.6e-19	134	0.41791
6	89.401	125	1	0.248	0.075	5.071	7002	WS01014_D16	AT3G62270.1 | Symbols: | anion exchange family protein | chr3:23053503-23056608 REVERSE	704	9.7e-08	98	0.418367
6	89.401	125	2	-0.299	0.048	6.401	9359	WS01020_M11	AT3G62470.1 | Symbols: | pentatricopeptide (PPR) repeat-containing protein | chr3:23117576-23119375 REVERSE	600	2.2e-10	116	0.284483
6	89.401	125	1	-0.242	0.046	4.077	13397	IS0014_C16	AT3G62650.2 | Symbols: | binding | chr3:23179507-23179965 FORWARD	153	9.7e-07	116	0.318966
6	89.401	125	1	-0.333	0.07	6.738	21620	IS0014_I12	AT3G62680.1 | Symbols: ATPRP3, PRP3 | PRP3 (PROLINE-RICH PROTEIN 3); structural constituent of cell wall | chr3:23193754-23194795 FORWARD	314	0.17	136	0.272059
6	89.401	125	1	-0.208	0.049	4.157	9417	WS00830_I02	AT3G62680.1 | Symbols: ATPRP3, PRP3 | PRP3 (PROLINE-RICH PROTEIN 3); structural constituent of cell wall | chr3:23193754-23194795 FORWARD	314	1.1	172	0.261628
6	89.401	125	2	0.271	0.037	4.715	14231	WS00836_G19	AT3G62988.1 | Symbols: | unknown protein | chr3:23292883-23293056 REVERSE	58	8.5	24	0.5
6	89.401	125	2	0.272	0.052	5.576	6571	WS00930_C07	AT3G63088.1 | Symbols: RTFL14, DVL14 | DVL14/RTFL14 (ROTUNDIFOLIA LIKE 14) | chr3:23324028-23324174 FORWARD	49	9.3	34	0.235294
6	89.401	125	2	-0.236	0.051	5.844	5513	WS00929_D02	AT3G63140.1 | Symbols: | mRNA-binding protein, putative | chr3:23337981-23339595 REVERSE	407	1.2e-71	173	0.757225
6	89.401	125	1	0.326	0.082	5.629	11818	WS02612_F24	AT3G63310.1 | Symbols: | glutamate binding / | chr3:23398913-23399857 REVERSE	240	1.3e-37	97	0.597938
6	89.401	125	1	-0.285	0.042	4.268	5061	WS00929_A15	AT3G63400.1 | Symbols: | peptidyl-prolyl cis-trans isomerase cyclophilin-type family protein | chr3:23423424-23426410 FORWARD	571	2.9e-38	197	0.522843
6	89.401	125	2	-0.32	0.088	8.761	11122	WS0263_C15	AT3G63460.2 | Symbols: | WD-40 repeat family protein | chr3:23441984-23448216 REVERSE	1103	8.6e-38	111	0.720721
6	89.401	125	2	-0.27	0.047	4.616	9741	WS00925_E11	AT3G63490.1 | Symbols: | ribosomal protein L1 family protein | chr3:23455244-23456995 FORWARD	347	5.8e-88	215	0.786047
6	89.401	125	1	-0.317	0.05	4.397	6854	WS0087_P06	AT4G00310.1 | Symbols: MEE46, EDA8 | EDA8/MEE46 (EMBRYO SAC DEVELOPMENT ARREST 8) | chr4:133857-135235 FORWARD	303	2.9	44	0.386364
6	89.401	125	2	-0.251	0.05	5.644	5569	WS00834_E07	AT4G00630.1 | Symbols: ATKEA2, KEA2 | KEA2 (K+ efflux antiporter); potassium:hydrogen antiporter | chr4:261655-265913 REVERSE	613	1.4e-25	71	0.859155
6	89.401	125	2	0.198	0.041	4.305	17757	WS01017_F17	AT4G00660.2 | Symbols: | DEAD/DEAH box helicase, putative | chr4:274638-277438 FORWARD	506	4.7e-47	98	0.918367
6	89.401	125	1	-0.323	0.072	6.098	5973	WS0011_C05	AT4G00730.1 | Symbols: AHDP, ANL2 | ANL2 (ANTHOCYANINLESS 2); transcription factor | chr4:299741-304103 REVERSE	803	5.1e-15	53	0.792453
6	89.401	125	1	0.282	0.063	4.616	6626	WS01020_H02	AT4G00905.1 | Symbols: | similar to NC domain-containing protein-related [Arabidopsis thaliana] (TAIR:AT1G01225.1); similar to hypothetical protein [Vitis vinifera] (GB:CAN66977.1); contains InterPro domain NC (InterPro:IPR007053) | chr4:387865-389060 FORWARD	264	5.8e-17	69	0.594203
6	89.401	125	2	0.279	0.049	3.863	11757	WS01027_F11	AT4G00940.1 | Symbols: | Dof-type zinc finger domain-containing protein | chr4:403320-404204 REVERSE	295	3.7	21	0.428571
6	89.401	125	2	0.338	0.078	6.079	4610	WS0102_K03	AT4G01050.1 | Symbols: | hydroxyproline-rich glycoprotein family protein | chr4:455874-458175 FORWARD	467	0.016	97	0.247423
6	89.401	125	1	0.25	0.044	4.282	2684	WS0072_O03	AT4G01080.1 | Symbols: | similar to unknown protein [Arabidopsis thaliana] (TAIR:AT1G01430.1); similar to unknown protein Cr17 [Brassica napus] (GB:AAX51387.1); contains InterPro domain Protein of unknown function DUF231, plant (InterPro:IPR004253) | chr4:466626-468275 REVERSE	443	1.7e-23	86	0.604651
6	89.401	125	1	0.268	0.038	3.869	8254	WS0102_P02	AT4G01100.1 | Symbols: | mitochondrial substrate carrier family protein | chr4:477411-479590 FORWARD	353	4.6e-40	102	0.784314
6	89.401	125	1	0.266	0.041	5.288	4547	WS0092_K14	AT4G01130.1 | Symbols: | acetylesterase, putative | chr4:485868-488007 FORWARD	383	3e-29	161	0.378882
6	89.401	125	2	-0.211	0.033	4.28	10188	WS0083_D09	AT4G01140.1 | Symbols: | similar to unknown protein [Arabidopsis thaliana] (TAIR:AT3G08600.1); similar to unknown protein [Arabidopsis thaliana] (TAIR:AT4G23720.1); similar to unnamed protein product [Vitis vinifera] (GB:CAO45372.1); contains InterPro domain Protein of unknown function DUF1191 (InterPro:IPR010605) | chr4:491012-491932 REVERSE	307	0.55	49	0.387755
6	89.401	125	2	0.23	0.044	4.639	18389	WS00925_F13	AT4G01150.1 | Symbols: | Identical to Uncharacterized protein At4g01150, chloroplast precursor [Arabidopsis Thaliana] (GB:O04616;GB:Q38835); similar to unknown protein [Arabidopsis thaliana] (TAIR:AT4G38100.1); similar to unknown [Populus trichocarpa] (GB:ABK95729.1) | chr4:493692-494668 FORWARD	165	2.1e-21	55	0.854545
6	89.401	125	1	-0.387	0.073	7.34	1415	WS0089_J16	AT4G01370.1 | Symbols: MPK4, ATMPK4 | ATMPK4 (MAP KINASE 4); MAP kinase/ kinase | chr4:567219-568889 FORWARD	377	0.89	84	0.27381
6	89.401	125	1	-0.221	0.044	4.348	21736	WS00828_L20	AT4G01860.1 | Symbols: | transducin family protein / WD-40 repeat family protein | chr4:801713-808018 REVERSE	1309	0.27	91	0.318681
6	89.401	125	2	-0.184	0.039	3.939	13187	WS0102_F14	AT4G02030.1 | Symbols: | similar to unknown protein [Arabidopsis thaliana] (TAIR:AT1G21170.1); similar to unnamed protein product [Vitis vinifera] (GB:CAO40112.1); similar to unknown protein [Oryza sativa (japonica cultivar-group)] (GB:AAR07074.1); similar to unknown protein [Oryza sativa (japonica cultivar-group)] (GB:AAP03421.1); contains domain PTHR15954 (PTHR15954) | chr4:892262-897175 FORWARD	781	3.7e-06	39	0.692308
6	89.401	125	1	0.283	0.05	5.469	8058	WS00913_L01	AT4G02050.1 | Symbols: | sugar transporter, putative | chr4:898387-900095 REVERSE	514	1.4e-15	100	0.44
6	89.401	125	2	-0.291	0.049	5.541	9231	WS00925_G18	AT4G02050.1 | Symbols: | sugar transporter, putative | chr4:898387-900095 REVERSE	514	1.6e-53	140	0.692857
6	89.401	125	2	0.393	0.093	10.832	8958	WS01026_M19	AT4G02170.1 | Symbols: | similar to unknown protein [Arabidopsis thaliana] (TAIR:AT5G38700.1); similar to unnamed protein product [Vitis vinifera] (GB:CAO40081.1) | chr4:958126-958641 FORWARD	172	0.00016	140	0.314286
6	89.401	125	2	0.239	0.049	4.041	1614	WS01028_M08	AT4G02280.1 | Symbols: SUS3 | SUS3; UDP-glycosyltransferase/ sucrose synthase/ transferase, transferring glycosyl groups | chr4:995166-998719 FORWARD	810	9.4e-81	184	0.798913
6	89.401	125	1	0.419	0.11	11.163	6385	WS00817_G15	AT4G02330.1 | Symbols: ATPMEPCRB | ATPMEPCRB; pectinesterase | chr4:1032479-1034928 FORWARD	574	5.7e-36	116	0.568966
6	89.401	125	1	0.205	0.051	4.201	8605	WS0261_F15	AT4G02330.1 | Symbols: ATPMEPCRB | ATPMEPCRB; pectinesterase | chr4:1032479-1034928 FORWARD	574	3.9e-91	253	0.671937
6	89.401	125	1	0.297	0.049	4.978	12251	WS00939_C20	AT4G02420.1 | Symbols: | lectin protein kinase, putative | chr4:1064363-1066372 REVERSE	670	6.2e-45	166	0.524096
6	89.401	125	1	0.308	0.1	6.903	10333	WS00913_P20	AT4G02430.2 | Symbols: | pre-mRNA splicing factor, putative / SR1 protein, putative | chr4:1069186-1071313 FORWARD	279	1.1	33	0.636364
6	89.401	125	1	-0.237	0.055	4.141	9091	WS00927_N21	AT4G02480.1 | Symbols: | AAA-type ATPase family protein | chr4:1082082-1088680 REVERSE	1266	7.2e-122	254	0.925197
6	89.401	125	2	-0.367	0.07	8.272	8246	WS01021_H03	AT4G02500.1 | Symbols: ATXT2 | ATXT2; UDP-xylosyltransferase/ transferase/ transferase, transferring glycosyl groups | chr4:1101638-1103345 FORWARD	462	1.2e-80	171	0.842105
6	89.401	125	2	-0.332	0.083	8.975	14602	WS00728_B17	AT4G02871.1 | Symbols: | unknown protein | chr4:1272781-1272933 REVERSE	51	2.4	13	0.846154
6	89.401	125	1	-0.294	0.047	5.226	4376	WS00735_H23	AT4G02890.3 | Symbols: UBQ14 | UBQ14 (ubiquitin 14); protein binding | chr4:1278747-1279664 REVERSE	306	3.4e-76	154	1
6	89.401	125	1	0.231	0.052	4.228	6376	WS01017_B04	AT4G02980.1 | Symbols: ABP, ABP1 | ABP1 (ENDOPLASMIC RETICULUM AUXIN BINDING PROTEIN 1) | chr4:1319902-1321449 REVERSE	199	7.5e-24	74	0.662162
6	89.401	125	1	-0.278	0.055	4.905	10767	WS0048_I09	AT4G03020.1 | Symbols: | transducin family protein / WD-40 repeat family protein | chr4:1331704-1334472 REVERSE	494	0.0001	32	0.65625
6	89.401	125	2	0.328	0.058	4.346	11475	WS00732_N10	AT4G03210.1 | Symbols: XTH9 | XTH9 (XYLOGLUCAN ENDOTRANSGLUCOSYLASE/HYDROLASE 9); hydrolase, acting on glycosyl bonds | chr4:1416019-1417197 FORWARD	291	5.6e-19	110	0.445455
6	89.401	125	1	-0.294	0.031	3.996	239	WS01018_L10	AT4G03298.1 | Symbols: | unknown protein | chr4:1446688-1447683 FORWARD	222	2	50	0.34
6	89.401	125	1	-0.286	0.042	4.044	12659	WS0076_M23	AT4G03960.1 | Symbols: | tyrosine specific protein phosphatase family protein | chr4:1887671-1888998 FORWARD	199	2.8e-33	105	0.6
6	89.401	125	1	-0.275	0.064	5.946	8772	WS00820_O12	AT4G03965.1 | Symbols: | protein binding / zinc ion binding | chr4:1889574-1890203 FORWARD	210	7.3e-07	50	0.46
6	89.401	125	2	0.284	0.044	4.279	48	WS00928_L03	AT4G04350.1 | Symbols: EMB2369 | EMB2369 (EMBRYO DEFECTIVE 2369); ATP binding / aminoacyl-tRNA ligase | chr4:2128127-2133028 FORWARD	974	2.4e-17	73	0.561644
6	89.401	125	2	-0.254	0.035	4.491	2344	WS00730_D22	AT4G04790.1 | Symbols: | similar to pentatricopeptide (PPR) repeat-containing protein [Arabidopsis thaliana] (TAIR:AT4G21880.1); similar to putative pentatricopeptide (PPR) repeat-containing protein [Oryza sativa (japonica cultivar-group)] (GB:BAD07992.1); contains InterPro domain Pentatricopeptide repeat (InterPro:IPR002885) | chr4:2435005-2439342 REVERSE	822	0.012	40	0.475
6	89.401	125	2	0.255	0.048	5.342	5672	WS0044_G16	AT4G04970.1 | Symbols: ATGSL01, GSL01, ATGSL1 | ATGSL1 (GLUCAN SYNTHASE LIKE-1); 1,3-beta-glucan synthase/ transferase, transferring glycosyl groups | chr4:2537037-2542432 FORWARD	1769	9.9e-49	168	0.607143
6	89.401	125	1	-0.235	0.048	4.429	3464	WS0047_E09	AT4G05200.1 | Symbols: | protein kinase family protein | chr4:2679791-2682307 REVERSE	676	2.8e-14	127	0.338583
6	89.401	125	1	-0.245	0.051	4.39	1963	WS0105_P10	AT4G05265.1 | Symbols: | unknown protein | chr4:2694711-2694848 REVERSE	46	0.45	12	0.5
6	89.401	125	2	0.359	0.092	10.709	14191	WS00112_P21	AT4G05320.2 | Symbols: UBQ10 | UBQ10 (POLYUBIQUITIN 10); protein binding | chr4:2718557-2719951 FORWARD	465	3.5e-90	181	1
6	89.401	125	1	0.386	0.109	11.508	13854	WS00930_F09	AT4G06599.1 | Symbols: | ubiquitin family protein | chr4:3666076-3667492 REVERSE	341	3.5e-90	208	0.788462
6	89.401	125	1	0.311	0.078	5.137	2004	WS00925_F03	AT4G07408.1 | Symbols: | unknown protein | chr4:4201002-4201190 FORWARD	63	5.3	26	0.346154
6	89.401	125	2	0.329	0.084	6.75	19969	WS01012_K12	AT4G08039.1 | Symbols: | Encodes a defensin-like (DEFL) family protein. | chr4:4884845-4886032 REVERSE	70	1.6	51	0.294118
6	89.401	125	2	0.318	0.053	5.383	7393	WS00834_E16	AT4G08176.1 | Symbols: | unknown protein | chr4:5168564-5168686 FORWARD	41	4.7	19	0.473684
6	89.401	125	1	0.321	0.049	5.122	2552	WS0047_G03	AT4G08240.2 | Symbols: | similar to unknown [Populus trichocarpa] (GB:ABK93828.1) | chr4:5194710-5195753 FORWARD	137	1.4	63	0.349206
6	89.401	125	1	0.232	0.051	4.567	11565	WS00925_E12	AT4G08350.1 | Symbols: | KOW domain-containing transcription factor family protein | chr4:5286348-5292069 FORWARD	1030	5.7e-55	171	0.649123
6	89.401	125	2	0.293	0.041	4.176	8877	WS0087_D15	AT4G08450.1 | Symbols: | disease resistance protein (TIR-NBS-LRR class), putative | chr4:5365607-5371098 FORWARD	1235	0.061	45	0.422222
6	89.401	125	1	-0.362	0.059	6.223	10863	WS01034_L10	AT4G08555.1 | Symbols: | unknown protein | chr4:5448188-5448397 FORWARD	70	4.3	38	0.315789
6	89.401	125	1	-0.308	0.056	5.182	2054	WS0041_E24	AT4G08960.1 | Symbols: | phosphotyrosyl phosphatase activator (PTPA) family protein | chr4:5746323-5747991 FORWARD	393	4.5e-42	118	0.720339
6	89.401	125	2	0.231	0.04	4.233	4401	WS0099_P16	AT4G09220.1 | Symbols: | similar to unknown protein [Arabidopsis thaliana] (TAIR:AT4G09270.1) | chr4:5872398-5872757 FORWARD	101	0.5	47	0.297872
6	89.401	125	2	0.25	0.056	4.932	1792	WS0093_P14	AT4G09320.1 | Symbols: NDPK1 | NDPK1 (nucleoside diphosphate kinase 1); ATP binding / nucleoside diphosphate kinase | chr4:5923421-5924363 FORWARD	170	6.1e-45	136	0.625
6	89.401	125	1	-0.273	0.064	5.082	15990	WS0064_K12	AT4G10030.1 | Symbols: | hydrolase, alpha/beta fold family protein | chr4:6270487-6273095 REVERSE	381	2.4e-50	138	0.688406
6	89.401	125	2	-0.277	0.054	7.092	20599	WS00836_K20	AT4G10100.1 | Symbols: CNX7, SIR5 | CNX7/SIR5; catalytic | chr4:6309087-6309377 FORWARD	97	4.3e-21	95	0.505263
6	89.401	125	1	0.266	0.043	3.897	11573	WS01015_B13	AT4G10265.1 | Symbols: | wound-responsive protein, putative | chr4:6373222-6373473 REVERSE	84	4.6	37	0.378378
6	89.401	125	2	0.294	0.074	7.772	3024	WS00931_I06	AT4G10490.1 | Symbols: | oxidoreductase, 2OG-Fe(II) oxygenase family protein | chr4:6483896-6485175 FORWARD	349	1.2e-50	146	0.630137
6	89.401	125	1	0.191	0.039	4.215	15273	WS0042_O05	AT4G10500.1 | Symbols: | oxidoreductase, 2OG-Fe(II) oxygenase family protein | chr4:6491085-6492338 FORWARD	350	1.4e-40	162	0.481481
6	89.401	125	1	-0.29	0.035	4.239	275	WS0097_M15	AT4G10790.1 | Symbols: | UBX domain-containing protein | chr4:6640748-6643031 REVERSE	481	4.5e-58	160	0.73125
6	89.401	125	2	0.3	0.049	4.001	8401	IS0011_M10	AT4G11385.1 | Symbols: | unknown protein | chr4:6927082-6927673 REVERSE	144	0.067	16	1
6	89.401	125	1	0.337	0.092	7.44	11517	WS00112_E16	AT4G11385.1 | Symbols: | unknown protein | chr4:6927082-6927673 REVERSE	144	2.9e-06	21	1
6	89.401	125	1	-0.281	0.046	4.281	5548	WS0016_A05	AT4G11385.1 | Symbols: | unknown protein | chr4:6927082-6927673 REVERSE	144	0.012	25	0.68
6	89.401	125	1	0.277	0.049	4.385	2393	WS0018_P12	AT4G11385.1 | Symbols: | unknown protein | chr4:6927082-6927673 REVERSE	144	0.0055	22	0.909091
6	89.401	125	2	-0.376	0.104	10.242	18921	WS0042_E02	AT4G11385.1 | Symbols: | unknown protein | chr4:6927082-6927673 REVERSE	144	0.0037	18	1
6	89.401	125	2	0.394	0.092	9.152	12539	WS0042_H05	AT4G11385.1 | Symbols: | unknown protein | chr4:6927082-6927673 REVERSE	144	0.0006	26	0.730769
6	89.401	125	2	0.411	0.102	10.294	1578	WS0043_O15	AT4G11385.1 | Symbols: | unknown protein | chr4:6927082-6927673 REVERSE	144	3.4e-05	19	1
6	89.401	125	1	0.349	0.093	7.597	8598	WS0054_N21	AT4G11385.1 | Symbols: | unknown protein | chr4:6927082-6927673 REVERSE	144	1.1e-06	26	0.807692
6	89.401	125	2	-0.239	0.045	5.172	16657	WS0071_E15	AT4G11385.1 | Symbols: | unknown protein | chr4:6927082-6927673 REVERSE	144	6.8e-07	26	0.846154
6	89.401	125	2	-0.225	0.033	3.958	15020	WS00712_E20	AT4G11385.1 | Symbols: | unknown protein | chr4:6927082-6927673 REVERSE	144	0.00012	25	0.8
6	89.401	125	2	-0.257	0.046	3.992	9962	WS00724_L12	AT4G11385.1 | Symbols: | unknown protein | chr4:6927082-6927673 REVERSE	144	7e-06	22	0.954545
6	89.401	125	2	-0.412	0.072	4.175	3685	WS00728_H03	AT4G11385.1 | Symbols: | unknown protein | chr4:6927082-6927673 REVERSE	144	2.6e-05	22	0.863636
6	89.401	125	1	-0.195	0.046	3.846	7592	WS0074_G20	AT4G11385.1 | Symbols: | unknown protein | chr4:6927082-6927673 REVERSE	144	0.026	18	0.944444
6	89.401	125	2	0.254	0.038	4.232	3574	WS0078_N12	AT4G11385.1 | Symbols: | unknown protein | chr4:6927082-6927673 REVERSE	144	0.72	22	0.681818
6	89.401	125	1	0.304	0.065	6.054	15107	WS0081_B11	AT4G11385.1 | Symbols: | unknown protein | chr4:6927082-6927673 REVERSE	144	0.15	18	0.833333
6	89.401	125	1	0.251	0.034	3.907	6005	WS0081_I16	AT4G11385.1 | Symbols: | unknown protein | chr4:6927082-6927673 REVERSE	144	1.4e-06	22	1
6	89.401	125	1	-0.259	0.04	4.123	11195	WS00812_I07	AT4G11385.1 | Symbols: | unknown protein | chr4:6927082-6927673 REVERSE	144	2.9e-06	28	0.714286
6	89.401	125	2	0.258	0.054	4.093	20026	WS00816_N06	AT4G11385.1 | Symbols: | unknown protein | chr4:6927082-6927673 REVERSE	144	0.7	23	0.608696
6	89.401	125	2	0.274	0.044	4.098	1833	WS00817_H16	AT4G11385.1 | Symbols: | unknown protein | chr4:6927082-6927673 REVERSE	144	0.58	23	0.695652
6	89.401	125	1	0.27	0.042	4.041	10413	WS00820_B21	AT4G11385.1 | Symbols: | unknown protein | chr4:6927082-6927673 REVERSE	144	8.7e-07	32	0.6875
6	89.401	125	1	-0.344	0.071	7.357	8775	WS00821_C01	AT4G11385.1 | Symbols: | unknown protein | chr4:6927082-6927673 REVERSE	144	9.6e-05	21	0.952381
6	89.401	125	1	0.315	0.057	4.839	12180	WS00828_N24	AT4G11385.1 | Symbols: | unknown protein | chr4:6927082-6927673 REVERSE	144	2e-05	22	0.954545
6	89.401	125	1	-0.229	0.04	3.875	21592	WS0084_B16	AT4G11385.1 | Symbols: | unknown protein | chr4:6927082-6927673 REVERSE	144	1.1e-06	25	0.88
6	89.401	125	2	-0.215	0.046	5.088	20616	WS0085_G20	AT4G11385.1 | Symbols: | unknown protein | chr4:6927082-6927673 REVERSE	144	8.7e-07	25	0.84
6	89.401	125	1	-0.29	0.079	7.366	21619	WS0086_C18	AT4G11385.1 | Symbols: | unknown protein | chr4:6927082-6927673 REVERSE	144	0.12	16	1
6	89.401	125	2	-0.343	0.067	6.59	9578	WS0087_H14	AT4G11385.1 | Symbols: | unknown protein | chr4:6927082-6927673 REVERSE	144	1.4e-06	23	0.913043
6	89.401	125	1	-0.261	0.062	5.505	506	WS0089_L06	AT4G11385.1 | Symbols: | unknown protein | chr4:6927082-6927673 REVERSE	144	4.8e-05	21	0.952381
6	89.401	125	1	0.237	0.043	4.447	9802	WS00913_A10	AT4G11385.1 | Symbols: | unknown protein | chr4:6927082-6927673 REVERSE	144	0.011	17	1
6	89.401	125	2	0.34	0.084	7.362	3165	WS00918_O04	AT4G11385.1 | Symbols: | unknown protein | chr4:6927082-6927673 REVERSE	144	5.8	14	0.928571
6	89.401	125	1	-0.238	0.053	4.146	401	WS00919_M23	AT4G11385.1 | Symbols: | unknown protein | chr4:6927082-6927673 REVERSE	144	2.4e-06	33	0.69697
6	89.401	125	2	-0.343	0.038	4.105	13674	WS00921_K10	AT4G11385.1 | Symbols: | unknown protein | chr4:6927082-6927673 REVERSE	144	0.0018	20	0.95
6	89.401	125	2	0.311	0.05	4.122	15762	WS00931_F10	AT4G11385.1 | Symbols: | unknown protein | chr4:6927082-6927673 REVERSE	144	1.1e-06	27	0.814815
6	89.401	125	2	-0.252	0.072	5.659	5573	WS0094_L07	AT4G11385.1 | Symbols: | unknown protein | chr4:6927082-6927673 REVERSE	144	4.2e-07	38	0.631579
6	89.401	125	1	0.318	0.04	4.036	20586	WS00940_C13	AT4G11385.1 | Symbols: | unknown protein | chr4:6927082-6927673 REVERSE	144	5.5e-06	67	0.41791
6	89.401	125	1	-0.38	0.098	7.872	277	WS0097_P05	AT4G11385.1 | Symbols: | unknown protein | chr4:6927082-6927673 REVERSE	144	1.6e-07	40	0.6
6	89.401	125	2	-0.312	0.067	6.459	18959	WS0099_K15	AT4G11385.1 | Symbols: | unknown protein | chr4:6927082-6927673 REVERSE	144	4.5	19	0.736842
6	89.401	125	1	0.253	0.053	5.677	15018	WS01013_L14	AT4G11385.1 | Symbols: | unknown protein | chr4:6927082-6927673 REVERSE	144	7e-05	19	0.947368
6	89.401	125	1	-0.25	0.088	5.384	6862	WS01013_L23	AT4G11385.1 | Symbols: | unknown protein | chr4:6927082-6927673 REVERSE	144	0.0031	24	0.75
6	89.401	125	1	0.23	0.062	4.11	9765	WS01015_P02	AT4G11385.1 | Symbols: | unknown protein | chr4:6927082-6927673 REVERSE	144	0.15	22	0.681818
6	89.401	125	1	-0.298	0.089	6.378	1957	WS01016_F11	AT4G11385.1 | Symbols: | unknown protein | chr4:6927082-6927673 REVERSE	144	0.0067	18	1
6	89.401	125	2	-0.214	0.043	3.906	11151	WS01018_A10	AT4G11385.1 | Symbols: | unknown protein | chr4:6927082-6927673 REVERSE	144	0.59	22	0.681818
6	89.401	125	1	0.327	0.067	6.351	6103	WS01019_L08	AT4G11385.1 | Symbols: | unknown protein | chr4:6927082-6927673 REVERSE	144	0.00068	52	0.384615
6	89.401	125	2	0.481	0.144	16.616	1750	WS01029_H08	AT4G11385.1 | Symbols: | unknown protein | chr4:6927082-6927673 REVERSE	144	0.0014	26	0.730769
6	89.401	125	1	0.162	0.038	3.941	15369	WS01031_I20	AT4G11385.1 | Symbols: | unknown protein | chr4:6927082-6927673 REVERSE	144	0.2	21	0.714286
6	89.401	125	1	-0.281	0.061	5.681	1645	WS01039_B13	AT4G11385.1 | Symbols: | unknown protein | chr4:6927082-6927673 REVERSE	144	0.54	25	0.6
6	89.401	125	1	-0.252	0.047	3.931	11363	WS02613_J11	AT4G11385.1 | Symbols: | unknown protein | chr4:6927082-6927673 REVERSE	144	6.3e-05	22	0.954545
6	89.401	125	1	-0.346	0.065	5.503	198	WS0263_C20	AT4G11385.1 | Symbols: | unknown protein | chr4:6927082-6927673 REVERSE	144	0.0014	28	0.714286
6	89.401	125	2	0.236	0.054	5.225	1192	WS00932_M18	AT4G11430.1 | Symbols: | hydroxyproline-rich glycoprotein family protein | chr4:6952794-6954237 FORWARD	220	0.4	29	0.517241
6	89.401	125	1	0.183	0.06	5.014	18818	WS0109_H05	AT4G11630.1 | Symbols: | ribosomal protein L19 family protein | chr4:7019787-7021062 FORWARD	226	4.9	67	0.343284
6	89.401	125	2	0.318	0.049	5.754	3485	WS0048_G23	AT4G11650.1 | Symbols: ATOSM34 | ATOSM34 (OSMOTIN 34) | chr4:7025121-7026107 REVERSE	245	2.4e-52	157	0.592357
6	89.401	125	2	-0.254	0.046	5.317	9383	WS0071_O10	AT4G11680.1 | Symbols: | zinc finger (C3HC4-type RING finger) family protein | chr4:7053731-7055510 REVERSE	391	8.1	61	0.360656
6	89.401	125	1	-0.257	0.042	4.391	10906	WS02611_O08	AT4G11810.1 | Symbols: | SPX (SYG1/Pho81/XPR1) domain-containing protein | chr4:7105440-7108444 FORWARD	708	1.2e-14	57	0.596491
6	89.401	125	1	-0.184	0.079	4.756	1306	WS00914_N13	AT4G11950.1 | Symbols: | similar to unknown protein [Arabidopsis thaliana] (TAIR:AT4G22900.1); similar to unnamed protein product [Vitis vinifera] (GB:CAO63639.1); contains InterPro domain Protein of unknown function DUF1191 (InterPro:IPR010605) | chr4:7173270-7174253 REVERSE	328	0.14	64	0.421875
6	89.401	125	2	0.299	0.053	4.918	2973	WS00932_I14	AT4G12010.1 | Symbols: | disease resistance protein (TIR-NBS-LRR class), putative | chr4:7197319-7201387 REVERSE	1220	2.8e-28	163	0.392638
6	89.401	125	2	0.221	0.049	4.557	12021	WS00925_N03	AT4G12050.1 | Symbols: | DNA-binding protein-related | chr4:7220133-7221152 REVERSE	340	0.0045	57	0.421053
6	89.401	125	2	-0.164	0.034	3.971	12310	WS01017_O24	AT4G12700.1 | Symbols: | similar to unknown protein [Arabidopsis thaliana] (TAIR:AT2G04280.1); similar to Os10g0456400 [Oryza sativa (japonica cultivar-group)] (GB:NP_001064754.1); similar to unnamed protein product [Vitis vinifera] (GB:CAO41132.1); similar to unknown [Picea sitchensis] (GB:ABK25405.1) | chr4:7482640-7484325 REVERSE	562	4.3e-53	148	0.621622
6	89.401	125	1	-0.276	0.049	4.651	12535	WS01028_K13	AT4G12710.1 | Symbols: | armadillo/beta-catenin repeat family protein | chr4:7485037-7486730 REVERSE	403	7.8e-09	62	0.5
6	89.401	125	2	0.427	0.139	10.004	16967	WS0107_C03	AT4G12860.1 | Symbols: UNE14 | UNE14 (unfertilized embryo sac 14); calcium ion binding | chr4:7538442-7538900 REVERSE	153	3.6e-17	115	0.356522
6	89.401	125	2	-0.386	0.065	6.191	13255	WS0011_J11	AT4G13010.1 | Symbols: | oxidoreductase, zinc-binding dehydrogenase family protein | chr4:7600679-7602564 FORWARD	330	1.6e-53	147	0.687075
6	89.401	125	2	0.259	0.034	3.956	4432	WS00831_D03	AT4G13230.1 | Symbols: | late embryogenesis abundant domain-containing protein / LEA domain-containing protein | chr4:7675837-7676625 REVERSE	121	0.0039	40	0.425
6	89.401	125	1	-0.224	0.06	4.64	8700	WS00810_B07	AT4G13430.1 | Symbols: | aconitase family protein / aconitate hydratase family protein | chr4:7804190-7807785 REVERSE	510	6.8e-55	120	0.85
6	89.401	125	1	0.29	0.073	6.511	10231	WS00723_B13	AT4G13500.1 | Symbols: | similar to unknown protein [Arabidopsis thaliana] (TAIR:AT2G05310.1); similar to unnamed protein product [Vitis vinifera] (GB:CAO41162.1) | chr4:7856983-7857870 REVERSE	126	1.3e-26	72	0.736111
6	89.401	125	2	-0.249	0.043	4.301	11296	WS01030_N13	AT4G13615.1 | Symbols: | four F5 protein-related / 4F5 protein-related | chr4:7924349-7925013 FORWARD	72	0.7	55	0.290909
6	89.401	125	2	0.3	0.055	5.118	21296	WS00916_E05	AT4G13660.1 | Symbols: | pinoresinol-lariciresinol reductase, putative | chr4:7946279-7948248 FORWARD	318	4.1e-32	145	0.489655
6	89.401	125	1	-0.297	0.057	5.009	13227	WS00921_B10	AT4G13720.1 | Symbols: | inosine triphosphate pyrophosphatase, putative / HAM1 family protein | chr4:7967162-7968890 REVERSE	207	3.3e-14	82	0.439024
6	89.401	125	2	0.282	0.067	4.82	15309	WS00931_E02	AT4G14465.1 | Symbols: | DNA-binding protein-related | chr4:8320968-8321813 FORWARD	282	1.3e-44	174	0.568966
6	89.401	125	2	-0.221	0.056	5.445	7578	WS0076_B13	AT4G14890.1 | Symbols: | ferredoxin family protein | chr4:8520882-8521346 FORWARD	155	2.5e-16	50	0.78
6	89.401	125	1	-0.369	0.088	8.624	947	WS00945_H18	AT4G15210.1 | Symbols: BMY1, BAM5, AT-BETA-AMY, RAM1, ATBETA-AMY | ATBETA-AMY (BETA-AMYLASE); beta-amylase | chr4:8666734-8669357 REVERSE	499	6e-57	135	0.503704
6	89.401	125	2	-0.324	0.061	5.066	11100	WS00924_H05	AT4G15545.1 | Symbols: | similar to unknown protein [Arabidopsis thaliana] (TAIR:AT1G16520.1); similar to unnamed protein product [Vitis vinifera] (GB:CAO71054.1); contains InterPro domain Paired amphipathic helix; (InterPro:IPR003822) | chr4:8875930-8877565 FORWARD	338	1.9e-34	173	0.468208
6	89.401	125	1	0.415	0.126	7.978	10216	WS00930_F08	AT4G15560.1 | Symbols: DEF, CLA, DXS, DXPS2, CLA1 | CLA1 (CLOROPLASTOS ALTERADOS 1) | chr4:8884216-8887252 FORWARD	718	7.4e-81	201	0.741294
6	89.401	125	1	-0.321	0.053	5.548	1523	WS0109_F03	AT4G15730.1 | Symbols: | zinc ion binding | chr4:8951885-8957212 REVERSE	1060	0.0086	25	0.48
6	89.401	125	1	0.229	0.048	4.421	18330	WS0022_J03	AT4G15910.1 | Symbols: DI21, ATDI21 | ATDI21 (Arabidopsis thaliana drought-induced 21) | chr4:9028672-9029283 FORWARD	88	4.9e-05	82	0.365854
6	89.401	125	1	-0.305	0.052	4.067	18087	WS00822_B02	AT4G16360.1 | Symbols: | 5'-AMP-activated protein kinase beta-2 subunit, putative | chr4:9245681-9246852 FORWARD	260	1.7e-67	190	0.636842
6	89.401	125	2	0.372	0.062	6.684	3302	WS0094_H24	AT4G16380.1 | Symbols: | metal ion binding | chr4:9254659-9255324 FORWARD	38	7.3	18	0.5
6	89.401	125	1	-0.354	0.096	6.995	12569	WS01039_G22	AT4G16520.1 | Symbols: ATG8F | ATG8F (AUTOPHAGY 8F); microtubule binding | chr4:9306905-9308136 REVERSE	122	5.6e-28	109	0.605505
6	89.401	125	2	0.325	0.069	6.616	6783	WS00833_N19	AT4G16563.1 | Symbols: | aspartyl protease family protein | chr4:9329955-9331454 REVERSE	500	0.42	85	0.282353
6	89.401	125	2	0.27	0.048	6.418	10165	WS0037_K04	AT4G16720.1 | Symbols: | 60S ribosomal protein L15 (RPL15A) | chr4:9400178-9401337 REVERSE	205	4.7e-55	77	0.792208
6	89.401	125	2	-0.302	0.047	6.271	9384	WS0072_A14	AT4G16730.1 | Symbols: | lyase/ magnesium ion binding | chr4:9403141-9406025 FORWARD	540	1.2e-07	60	0.4
6	89.401	125	1	-0.285	0.055	6.735	16280	WS0074_L03	AT4G16790.1 | Symbols: | hydroxyproline-rich glycoprotein family protein | chr4:9451766-9453187 REVERSE	474	0.11	126	0.261905
6	89.401	125	2	0.266	0.046	4.014	15849	WS00823_N17	AT4G16830.3 | Symbols: | nuclear RNA-binding protein (RGGA) | chr4:9470671-9472327 FORWARD	346	2.1e-37	168	0.589286
6	89.401	125	1	-0.298	0.038	4.508	4086	WS00928_F19	AT4G17050.1 | Symbols: | transcription factor | chr4:9589681-9592432 FORWARD	299	4.4e-67	149	0.825503
6	89.401	125	1	-0.243	0.051	4.464	3689	WS00928_I23	AT4G17310.1 | Symbols: | similar to unknown protein [Arabidopsis thaliana] (TAIR:AT5G47455.2); similar to unknown protein [Arabidopsis thaliana] (TAIR:AT5G47455.3); similar to unknown protein [Arabidopsis thaliana] (TAIR:AT5G47455.6); similar to hypothetical protein 25.t00029 [Brassica oleracea] (GB:ABD64980.1) | chr4:9686478-9686860 REVERSE	100	0.0008	85	0.341176
6	89.401	125	2	-0.238	0.042	4.947	20051	WS00921_D02	AT4G17430.1 | Symbols: | similar to hypothetical protein 31.t00055 [Brassica oleracea] (GB:ABD65093.1) | chr4:9725213-9726813 REVERSE	508	2.3e-45	189	0.507937
6	89.401	125	2	-0.27	0.055	5.28	17780	WS00715_E04	AT4G17453.1 | Symbols: | unknown protein | chr4:9738070-9738285 REVERSE	72	1.5	51	0.294118
6	89.401	125	1	0.224	0.043	4.028	10063	WS0063_J02	AT4G17720.1 | Symbols: | RNA recognition motif (RRM)-containing protein | chr4:9862673-9864511 REVERSE	314	1.2e-23	125	0.36
6	89.401	125	2	0.299	0.04	4.637	1101	WS00925_O11	AT4G17940.1 | Symbols: | binding | chr4:9965799-9966790 FORWARD	275	7.3e-26	93	0.526882
6	89.401	125	2	-0.265	0.044	4.261	9179	WS00824_K09	AT4G18040.1 | Symbols: EIF4E, LSP1, CUM1, AT.EIF4E1 | EIF4E (EUKARYOTIC TRANSLATION INITATION FACTOR 4E, LOSS-OF-SUSCEPTIBILITY TO POTYVIRUSES); RNA binding / translation initiation factor | chr4:10016736-10018163 REVERSE	236	1.5e-41	124	0.653226
6	89.401	125	1	-0.191	0.052	4.968	5420	WS01011_I12	AT4G18282.1 | Symbols: | unknown protein | chr4:10107596-10107760 FORWARD	55	5.2	34	0.323529
6	89.401	125	1	0.215	0.039	3.864	8479	WS00933_J08	AT4G18850.1 | Symbols: | unknown protein | chr4:10342074-10342253 REVERSE	60	4.7	28	0.357143
6	89.401	125	1	0.327	0.063	6.314	2504	WS00926_O11	AT4G19006.1 | Symbols: | 26S proteasome regulatory subunit, putative (RPN9) | chr4:10409360-10411358 REVERSE	387	5.5	78	0.25641
6	89.401	125	2	-0.274	0.04	4.346	12186	WS00825_I17	AT4G19020.1 | Symbols: CMT2 | CMT2 (CHROMOMETHYLASE 2); DNA binding | chr4:10414537-10420947 FORWARD	1296	0.45	46	0.5
6	89.401	125	1	-0.259	0.058	5.519	296	WS0076_B17	AT4G19070.1 | Symbols: | cadmium-responsive protein / cadmium induced protein (AS8) | chr4:10446781-10448090 REVERSE	172	1.2e-39	125	0.592
6	89.401	125	2	-0.248	0.049	5.478	10644	WS01014_D17	AT4G19200.1 | Symbols: | proline-rich family protein | chr4:10499288-10500401 FORWARD	180	0.004	105	0.32381
6	89.401	125	1	-0.19	0.045	4.839	5125	WS00941_B07	AT4G19530.1 | Symbols: | disease resistance protein (TIR-NBS-LRR class), putative | chr4:10651972-10657100 FORWARD	1168	3.8e-05	119	0.336134
6	89.401	125	1	-0.264	0.053	4.203	10823	WS01036_M14	AT4G19810.1 | Symbols: | glycosyl hydrolase family 18 protein | chr4:10764161-10765763 REVERSE	380	8.9e-09	58	0.431034
6	89.401	125	1	-0.237	0.052	5.258	10987	WS0102_O07	AT4G19829.1 | Symbols: | unknown protein | chr4:10772143-10772280 REVERSE	46	9.9	22	0.454545
6	89.401	125	2	-0.305	0.072	8.9	9244	WS0105_P19	AT4G20000.1 | Symbols: | VQ motif-containing protein | chr4:10838377-10839003 FORWARD	209	3.1	70	0.3
6	89.401	125	1	0.3	0.049	5.398	4325	WS0086_N12	AT4G20200.1 | Symbols: | terpene synthase/cyclase family protein | chr4:10908682-10911161 REVERSE	605	1.5e-11	147	0.285714
6	89.401	125	1	-0.226	0.05	4.875	2022	WS00930_E19	AT4G20300.1 | Symbols: | similar to unknown protein [Arabidopsis thaliana] (TAIR:AT1G55340.1); similar to unknown protein [Oryza sativa (japonica cultivar-group)] (GB:BAD73751.1); contains InterPro domain Protein of unknown function DUF1639 (InterPro:IPR012438) | chr4:10955823-10958297 FORWARD	340	0.67	42	0.380952
6	89.401	125	1	0.295	0.036	3.99	19426	WS00829_K11	AT4G20350.1 | Symbols: | similar to unnamed protein product [Vitis vinifera] (GB:CAO49586.1) | chr4:10988741-10989744 FORWARD	187	2.7e-28	122	0.532787
6	89.401	125	2	-0.29	0.049	4.843	15188	WS0266_P14	AT4G20440.1 | Symbols: SMB | SMB | chr4:11022854-11023627 REVERSE	258	4.3e-05	90	0.411111
6	89.401	125	1	-0.302	0.071	5.103	196	WS00926_C04	AT4G20450.1 | Symbols: | leucine-rich repeat protein kinase, putative | chr4:11024065-11029019 REVERSE	899	4.2e-46	217	0.470046
6	89.401	125	1	-0.284	0.045	4.506	21726	WS00822_D08	AT4G20470.1 | Symbols: | unknown protein | chr4:11032343-11032765 REVERSE	141	0.12	21	0.619048
6	89.401	125	2	0.318	0.076	7.048	9967	WS0073_C10	AT4G20780.1 | Symbols: | calcium-binding protein, putative | chr4:11133320-11133895 REVERSE	192	2.8e-17	72	0.583333
6	89.401	125	2	0.385	0.077	7.956	939	WS00815_K08	AT4G20780.1 | Symbols: | calcium-binding protein, putative | chr4:11133320-11133895 REVERSE	192	1.2e-16	65	0.630769
6	89.401	125	1	0.286	0.048	5.263	13942	WS00931_F09	AT4G20780.1 | Symbols: | calcium-binding protein, putative | chr4:11133320-11133895 REVERSE	192	9.3e-42	179	0.52514
6	89.401	125	2	0.264	0.06	6.476	20596	WS00836_E05	AT4G21020.1 | Symbols: | late embryogenesis abundant domain-containing protein / LEA domain-containing protein | chr4:11228274-11229403 FORWARD	267	0.14	101	0.257426
6	89.401	125	1	-0.304	0.084	6.671	5304	WS0099_I01	AT4G21580.1 | Symbols: | oxidoreductase, zinc-binding dehydrogenase family protein | chr4:11475834-11477526 FORWARD	326	3.1e-50	152	0.671053
6	89.401	125	2	-0.29	0.045	4.864	9400	WS01036_A19	AT4G21910.1 | Symbols: | MATE efflux family protein | chr4:11625754-11630976 REVERSE	508	1e-14	60	0.566667
6	89.401	125	1	-0.269	0.05	4.61	8980	WS00831_E13	AT4G22310.1 | Symbols: | similar to unknown protein [Arabidopsis thaliana] (TAIR:AT4G14695.1); similar to unknown [Populus trichocarpa] (GB:ABK93494.1); contains InterPro domain Protein of unknown function UPF0041 (InterPro:IPR005336) | chr4:11791455-11792650 FORWARD	109	4.6e-17	51	0.745098
6	89.401	125	2	-0.431	0.107	11.978	5630	WS0058_L16	AT4G22530.1 | Symbols: | embryo-abundant protein-related | chr4:11859258-11860140 REVERSE	262	1.3e-11	91	0.395604
6	89.401	125	1	0.266	0.048	4.182	17943	IS0012_L15	AT4G22710.1 | Symbols: CYP706A2 | CYP706A2 (cytochrome P450, family 706, subfamily A, polypeptide 2); oxygen binding | chr4:11935049-11936629 FORWARD	527	6.2e-25	128	0.476562
6	89.401	125	1	0.367	0.085	6.591	1272	WS0262_F02	AT4G22710.1 | Symbols: CYP706A2 | CYP706A2 (cytochrome P450, family 706, subfamily A, polypeptide 2); oxygen binding | chr4:11935049-11936629 FORWARD	527	9.7e-17	97	0.484536
6	89.401	125	1	-0.264	0.044	3.894	7163	WS00722_H01	AT4G22756.1 | Symbols: ATSMO1-2, ATSMO1, SMO1, SMO1-2 | SMO1-2 (STEROL C4-METHYL OXIDASE); catalytic | chr4:11955135-11956706 REVERSE	300	2e-87	201	0.756219
6	89.401	125	1	-0.273	0.047	4.45	7201	WS01010_N20	AT4G22930.1 | Symbols: DHOASE, PYR4 | PYR4 (PYRIMIDIN 4); dihydroorotase | chr4:12019326-12021211 FORWARD	378	4.1e-48	116	0.775862
6	89.401	125	2	0.264	0.045	4.352	1748	WS01029_E10	AT4G23103.1 | Symbols: | unknown protein | chr4:12108581-12108745 REVERSE	55	5.2	36	0.333333
6	89.401	125	1	0.246	0.052	5.076	20591	WS00940_O12	AT4G23340.1 | Symbols: | oxidoreductase, 2OG-Fe(II) oxygenase family protein | chr4:12195729-12196803 REVERSE	325	8.5e-32	182	0.445055
6	89.401	125	2	-0.282	0.058	6.049	9554	WS01013_G01	AT4G23340.2 | Symbols: | oxidoreductase, 2OG-Fe(II) oxygenase family protein | chr4:12195729-12196349 REVERSE	207	4.2e-23	125	0.416
6	89.401	125	2	-0.394	0.116	10.4	7785	WS0089_E12	AT4G23496.1 | Symbols: SP1L5 | SP1L5 (SPIRAL1-LIKE5) | chr4:12257924-12258307 REVERSE	100	2.3e-22	101	0.574257
6	89.401	125	1	-0.255	0.048	4.126	5381	WS0076_O20	AT4G23895.1 | Symbols: | pleckstrin homology (PH) domain-containing protein-related | chr4:12422893-12424156 FORWARD	248	4.3	62	0.354839
6	89.401	125	1	0.249	0.048	4.831	8062	WS00910_G03	AT4G24050.1 | Symbols: | short-chain dehydrogenase/reductase (SDR) family protein | chr4:12497297-12499671 FORWARD	333	3.5e-42	132	0.613636
6	89.401	125	2	0.273	0.051	4.635	19125	WS00713_K01	AT4G24130.1 | Symbols: | similar to unknown protein [Arabidopsis thaliana] (TAIR:AT1G56580.1); similar to unnamed protein product [Vitis vinifera] (GB:CAO62919.1); contains InterPro domain Protein of unknown function DUF538 (InterPro:IPR007493) | chr4:12527871-12528433 FORWARD	158	1.1e-40	149	0.550336
6	89.401	125	2	0.216	0.033	3.907	2746	WS00817_G05	AT4G24340.1 | Symbols: | phosphorylase family protein | chr4:12607485-12609158 FORWARD	339	3.2e-32	134	0.507463
6	89.401	125	1	-0.287	0.06	6.015	6904	WS0021_E18	AT4G24500.2 | Symbols: | hydroxyproline-rich glycoprotein family protein | chr4:12658742-12660221 FORWARD	291	6.1	63	0.333333
6	89.401	125	2	-0.148	0.053	3.92	20912	WS02612_H02	AT4G24530.1 | Symbols: | similar to unknown protein [Arabidopsis thaliana] (TAIR:AT5G65470.1); similar to unnamed protein product [Vitis vinifera] (GB:CAO61608.1); similar to expressed protein [Prunus persica] (GB:ABJ96379.1); similar to hypothetical protein [Vitis vinifera] (GB:CAN78778.1); contains InterPro domain Protein of unknown function DUF246, plant (InterPro:IPR004348) | chr4:12667434-12…	520	1.3e-35	96	0.729167
6	89.401	125	1	0.227	0.047	4.317	10455	WS00928_E08	AT4G24690.1 | Symbols: | ubiquitin-associated (UBA)/TS-N domain-containing protein / octicosapeptide/Phox/Bemp1 (PB1) domain-containing protein | chr4:12741201-12744212 FORWARD	705	1.6e-13	180	0.338889
6	89.401	125	1	-0.144	0.03	4.206	21427	WS00919_E17	AT4G24980.1 | Symbols: | nodulin MtN21 family protein | chr4:12847528-12848386 REVERSE	176	0.59	119	0.285714
6	89.401	125	2	0.221	0.044	4.485	15788	WS00931_N02	AT4G25000.1 | Symbols: ATAMY1, AMY1 | AMY1/ATAMY1 (ALPHA-AMYLASE-LIKE); alpha-amylase | chr4:12852119-12853835 REVERSE	424	6.3e-59	205	0.57561
6	89.401	125	1	0.239	0.05	4.163	15594	WS0022_E10	AT4G25080.3 | Symbols: CHLM | CHLM (MAGNESIUM-PROTOPORPHYRIN IX METHYLTRANSFERASE) | chr4:12877025-12878138 FORWARD	313	6.5e-29	64	0.6875
6	89.401	125	2	0.417	0.106	9.242	1428	WS0064_K01	AT4G25200.1 | Symbols: ATHSP23.6-MITO | ATHSP23.6-MITO (MITOCHONDRION-LOCALIZED SMALL HEAT SHOCK PROTEIN 23.6) | chr4:12917099-12917868 FORWARD	211	4.6e-24	188	0.37234
6	89.401	125	2	0.286	0.061	6.886	13722	WS0106_N19	AT4G25210.1 | Symbols: | transcription regulator | chr4:12918456-12919562 FORWARD	369	1.2	102	0.303922
6	89.401	125	2	-0.432	0.138	17.048	15857	WS00918_A23	AT4G25280.1 | Symbols: | adenylate kinase family protein | chr4:12939078-12940733 REVERSE	250	2	66	0.287879
6	89.401	125	2	-0.285	0.038	3.864	11331	WS00920_F01	AT4G25370.1 | Symbols: | Clp amino terminal domain-containing protein | chr4:12972757-12974590 FORWARD	239	2.5	90	0.288889
6	89.401	125	1	-0.265	0.048	4.897	7055	WS00926_N20	AT4G25410.1 | Symbols: | basix helix-loop-helix (bHLH) family protein | chr4:12985782-12986693 FORWARD	222	0.34	49	0.326531
6	89.401	125	1	-0.253	0.038	3.871	8894	WS01028_K02	AT4G25433.1 | Symbols: | peptidoglycan-binding LysM domain-containing protein | chr4:13001473-13001805 REVERSE	111	0.0054	45	0.4
6	89.401	125	2	-0.262	0.042	5.077	13496	WS0071_B09	AT4G25570.1 | Symbols: ACYB-2 | ACYB-2 (Arabidopsis cytochrome b561 -2); carbon-monoxide oxygenase | chr4:13053896-13055527 REVERSE	240	6.3e-36	137	0.49635
6	89.401	125	2	0.335	0.051	4.684	19227	WS00940_L09	AT4G25740.1 | Symbols: | 40S ribosomal protein S10 (RPS10A) | chr4:13107497-13108760 REVERSE	178	2.2e-17	105	0.485714
6	89.401	125	1	-0.346	0.089	7.527	16640	WS0041_N20	AT4G25760.1 | Symbols: ATGDU2 | ATGDU2 (ARABIDOPSIS THALIANA GLUTAMINE DUMPER 2) | chr4:13116158-13116547 FORWARD	130	3.1	26	0.538462
6	89.401	125	1	-0.26	0.053	5.355	11068	WS0106_A02	AT4G25760.1 | Symbols: ATGDU2 | ATGDU2 (ARABIDOPSIS THALIANA GLUTAMINE DUMPER 2) | chr4:13116158-13116547 FORWARD	130	4.2e-14	110	0.4
6	89.401	125	2	0.327	0.081	6.809	6953	WS00836_N07	AT4G25810.1 | Symbols: XTH23, XTR6 | XTR6 (XYLOGLUCAN ENDOTRANSGLYCOSYLASE 6); hydrolase, acting on glycosyl bonds | chr4:13128703-13129724 FORWARD	287	3.4e-18	48	0.5
6	89.401	125	2	-0.34	0.07	3.924	11159	WS0041_F16	AT4G26060.1 | Symbols: | similar to unknown protein [Arabidopsis thaliana] (TAIR:AT5G57060.1); similar to unnamed protein product [Vitis vinifera] (GB:CAO65021.1); contains domain PTHR10052 (PTHR10052); contains domain PTHR10052:SF2 (PTHR10052:SF2) | chr4:13214981-13215964 REVERSE	134	4.6e-24	92	0.576087
6	89.401	125	1	-0.2	0.046	3.849	17977	WS00926_O02	AT4G26090.1 | Symbols: RPS2 | RPS2 (RESISTANT TO P. SYRINGAE 2) | chr4:13224605-13227334 FORWARD	910	0.059	38	0.473684
6	89.401	125	1	-0.277	0.038	4.34	10617	WS0081_M15	AT4G26240.1 | Symbols: | similar to unnamed protein product [Vitis vinifera] (GB:CAO65405.1); contains InterPro domain MFS general substrate transporter (InterPro:IPR016196) | chr4:13287020-13288905 REVERSE	199	3.1e-34	141	0.48227
6	89.401	125	1	-0.295	0.08	6.089	420	WS00939_F21	AT4G26490.1 | Symbols: | similar to unknown protein [Arabidopsis thaliana] (TAIR:AT5G56050.1); similar to hypothetical protein [Vitis vinifera] (GB:CAN70940.1); similar to unnamed protein product [Vitis vinifera] (GB:CAO66828.1); contains InterPro domain Harpin-induced 1 (InterPro:IPR010847) | chr4:13380433-13381239 FORWARD	269	9.5e-17	147	0.319728
6	89.401	125	2	-0.267	0.055	6.973	9217	WS00940_P12	AT4G26570.1 | Symbols: CBL3 | ATCBL3 (CALCINEURIN B-LIKE 3) | chr4:13408614-13410004 REVERSE	227	1.4e-69	149	0.852349
6	89.401	125	2	0.298	0.065	6.329	8445	WS00720_E21	AT4G26790.1 | Symbols: | GDSL-motif lipase/hydrolase family protein | chr4:13487865-13489155 FORWARD	352	3.2e-70	248	0.475806
6	89.401	125	1	0.224	0.044	3.881	10040	WS00921_O22	AT4G26840.1 | Symbols: SUMO 1, SUMO1, SUM1 | SUM1 (SMALL UBIQUITIN-LIKE MODIFIER 1) | chr4:13497472-13498464 FORWARD	101	5.1e-41	92	0.891304
6	89.401	125	2	0.237	0.049	3.851	15405	WS01029_I23	AT4G26880.1 | Symbols: | stigma-specific Stig1 family protein | chr4:13508271-13508729 REVERSE	153	6.5	103	0.281553
6	89.401	125	2	0.422	0.085	8.065	17129	WS00931_K02	AT4G27090.1 | Symbols: | 60S ribosomal protein L14 (RPL14B) | chr4:13594110-13595193 REVERSE	135	2.5e-16	138	0.347826
6	89.401	125	2	-0.205	0.036	4.777	8004	WS0038_G20	AT4G27270.1 | Symbols: | quinone reductase family protein | chr4:13661464-13663249 REVERSE	206	1.2e-46	101	0.90099
6	89.401	125	1	0.26	0.051	5.607	8499	WS0074_D23	AT4G27390.1 | Symbols: | similar to unnamed protein product [Vitis vinifera] (GB:CAO39210.1) | chr4:13703423-13704661 REVERSE	236	3.8e-36	137	0.540146
6	89.401	125	1	-0.453	0.127	12.096	19731	WS0265_G09	AT4G27415.1 | Symbols: | unknown protein | chr4:13710558-13710692 FORWARD	45	2.1	35	0.342857
6	89.401	125	1	0.335	0.051	4.987	17991	WS00811_N21	AT4G27654.1 | Symbols: | unknown protein | chr4:13811842-13812045 FORWARD	68	5.1	18	0.444444
6	89.401	125	2	0.217	0.035	3.905	19297	WS01019_D06	AT4G27654.1 | Symbols: | unknown protein | chr4:13811842-13812045 FORWARD	68	0.58	26	0.461538
6	89.401	125	1	-0.275	0.048	4.663	5340	WS00831_E04	AT4G27960.2 | Symbols: UBC9 | UBC9 (UBIQUITIN CONJUGATING ENZYME 9); ubiquitin-protein ligase | chr4:13916071-13917299 REVERSE	179	8.6e-22	56	0.410714
6	89.401	125	1	-0.29	0.045	4.334	2268	WS0102_E21	AT4G28088.1 | Symbols: | hydrophobic protein, putative / low temperature and salt responsive protein, putative | chr4:13961250-13961566 REVERSE	78	0.28	55	0.345455
6	89.401	125	1	-0.269	0.044	4.16	382	WS00917_B01	AT4G28210.1 | Symbols: EMB1923 | EMB1923 (EMBRYO DEFECTIVE 1923) | chr4:13990640-13991937 FORWARD	349	2.2e-14	93	0.408602
6	89.401	125	2	0.227	0.044	4.044	14236	WS0107_A04	AT4G28220.1 | Symbols: NDB1 | NDB1 (NAD(P)H DEHYDROGENASE B1); NADH dehydrogenase/ disulfide oxidoreductase | chr4:13993084-13995657 FORWARD	572	4.5e-14	39	0.846154
6	89.401	125	1	-0.207	0.046	4.089	8757	WS01041_M20	AT4G28280.1 | Symbols: | similar to unknown protein [Arabidopsis thaliana] (TAIR:AT2G20700.1); similar to hypothetical protein OsJ_007917 [Oryza sativa (japonica cultivar-group)] (GB:EAZ24434.1) | chr4:14011089-14011493 FORWARD	135	5e-27	100	0.51
6	89.401	125	1	0.272	0.05	5.008	8629	WS02613_B18	AT4G28390.1 | Symbols: ATAAC3, AAC3 | AAC3 (ADP/ATP CARRIER 3); ATP:ADP antiporter/ binding | chr4:14041492-14042787 REVERSE	380	9e-37	94	0.787234
6	89.401	125	2	0.305	0.05	4.511	7532	WS00937_E11	AT4G28405.1 | Symbols: | Expressed protein | chr4:14050585-14050800 REVERSE	72	3.6	26	0.384615
6	89.401	125	2	0.245	0.038	4.079	13241	WS01021_C04	AT4G28556.1 | Symbols: RIC7 | RIC7 | chr4:14114760-14115801 FORWARD	217	2.9e-15	59	0.610169
6	89.401	125	1	0.313	0.067	8.812	8183	WS00927_O13	AT4G28830.1 | Symbols: | methyltransferase | chr4:14232496-14233923 FORWARD	209	4.2e-23	58	0.810345
6	89.401	125	1	-0.307	0.042	4.338	17014	WS01014_I19	AT4G28850.1 | Symbols: | xyloglucan:xyloglucosyl transferase, putative / xyloglucan endotransglycosylase, putative / endo-xyloglucan transferase, putative | chr4:14244342-14245787 FORWARD	293	3.2e-44	110	0.463636
6	89.401	125	2	0.262	0.052	4.937	15656	WS0031_E01	AT4G29103.1 | Symbols: | unknown protein | chr4:14346294-14346506 REVERSE	71	0.078	55	0.327273
6	89.401	125	1	-0.365	0.063	5.796	6860	WS00715_K03	AT4G29430.1 | Symbols: RPS15AE | RPS15AE (ribosomal protein S15A E); structural constituent of ribosome | chr4:14472446-14473389 FORWARD	130	1.2e-39	107	0.691589
6	89.401	125	1	-0.352	0.066	6.798	10696	WS00926_N09	AT4G29830.1 | Symbols: VIP3 | VIP3 (VERNALIZATION INDEPENDENCE 3); nucleotide binding | chr4:14597734-14599163 FORWARD	322	6e-63	173	0.687861
6	89.401	125	2	0.268	0.052	4.916	4843	WS00931_I07	AT4G29905.1 | Symbols: | similar to unknown protein [Arabidopsis thaliana] (TAIR:AT5G57123.1); similar to hypothetical protein MtrDRAFT_AC148819g4v2 [Medicago truncatula] (GB:ABD28467.1); contains domain Glucocorticoid receptor-like (DNA-binding domain) (SSF57716) | chr4:14627233-14627436 REVERSE	68	2	43	0.302326
6	89.401	125	1	-0.262	0.05	4.054	9081	WS01012_C19	AT4G30020.1 | Symbols: | subtilase family protein | chr4:14678257-14681768 FORWARD	817	3.8e-23	121	0.421488
6	89.401	125	1	0.217	0.042	4.177	8552	WS0262_D10	AT4G30160.1 | Symbols: ATVLN4, VLN4 | VLN4 (ARABIDOPSIS THALIANA VILLIN 4); actin binding | chr4:14754534-14759517 FORWARD	975	5.6e-27	88	0.704545
6	89.401	125	2	0.345	0.067	4.381	4257	WS0109_G04	AT4G30270.1 | Symbols: MERI-5, SEN4, MERI5B | MERI5B (MERISTEM-5); hydrolase, acting on glycosyl bonds / xyloglucan:xyloglucosyl transferase | chr4:14819451-14820454 REVERSE	270	0.00096	35	0.542857
6	89.401	125	2	-0.289	0.044	4.536	14416	WS00917_K05	AT4G30410.2 | Symbols: | similar to transcription regulator [Arabidopsis thaliana] (TAIR:AT5G57780.1); similar to unnamed protein product [Vitis vinifera] (GB:CAO66579.1); contains InterPro domain Helix-loop-helix DNA-binding; (InterPro:IPR011598) | chr4:14871315-14871857 REVERSE	181	5.9e-07	82	0.402439
6	89.401	125	2	0.273	0.053	5.56	6244	WS00721_H20	AT4G30700.1 | Symbols: | pentatricopeptide (PPR) repeat-containing protein | chr4:14962623-14965001 REVERSE	793	1.3e-33	106	0.650943
6	89.401	125	1	-0.224	0.04	4.094	161	WS0083_B09	AT4G31290.1 | Symbols: | ChaC-like family protein | chr4:15186857-15188284 FORWARD	228	0.069	37	0.567568
6	89.401	125	1	0.319	0.088	7.529	10305	WS00931_I13	AT4G31300.1 | Symbols: PBA1 | PBA1 (20S proteasome beta subunit A 1); peptidase | chr4:15188933-15190941 FORWARD	234	2e-101	232	0.831897
6	89.401	125	2	-0.281	0.072	5.804	20699	WS00926_L12	AT4G31750.1 | Symbols: | protein phosphatase 2C, putative / PP2C, putative | chr4:15364663-15367213 REVERSE	312	3.3e-30	84	0.761905
6	89.401	125	2	0.178	0.034	4.377	6540	WS0264_J20	AT4G32010.1 | Symbols: HSL1, HSI2-L1 | HSI2-L1/HSL1 (HSI2-LIKE 1); transcription factor | chr4:15481237-15484903 FORWARD	781	0.052	37	0.540541
6	89.401	125	2	-0.389	0.103	10.125	8216	WS00814_O03	AT4G32260.1 | Symbols: | ATP synthase family | chr4:15573865-15574592 REVERSE	220	6.9	65	0.323077
6	89.401	125	2	-0.307	0.069	5.049	3199	WS01017_I14	AT4G32551.1 | Symbols: RON2, LUG | LUG (LEUNIG) | chr4:15707869-15713365 FORWARD	932	2.7e-22	79	0.607595
6	89.401	125	1	0.303	0.066	6.39	12106	WS0097_L11	AT4G32570.1 | Symbols: TIFY8 | TIFY8 | chr4:15716439-15718708 REVERSE	362	1.5e-13	93	0.451613
6	89.401	125	1	0.264	0.044	4.013	16605	WS0039_I15	AT4G33220.1 | Symbols: | pectinesterase family protein | chr4:16024449-16026134 FORWARD	405	3.3e-07	35	0.685714
6	89.401	125	2	-0.214	0.033	3.85	1452	WS0014_E19	AT4G33300.1 | Symbols: ADR1-L1 | ADR1-L1 (ADR1-LIKE 1); ATP binding / protein binding | chr4:16051166-16054009 REVERSE	817	2.4e-22	139	0.417266
6	89.401	125	2	0.288	0.057	5.82	8776	WS00110_N03	AT4G33510.1 | Symbols: DHS2 | DHS2 (3-DEOXY-D-ARABINO-HEPTULOSONATE 7-PHOSPHATE SYNTHASE); 3-deoxy-7-phosphoheptulonate synthase | chr4:16116499-16118552 FORWARD	508	3e-36	91	0.813187
6	89.401	125	1	-0.291	0.048	4.688	10800	WS00721_K14	AT4G33520.2 | Symbols: HMA6, PAA1 | PAA1 (metal-transporting P-type ATPase 1) | chr4:16118996-16125852 FORWARD	950	2.7e-44	134	0.69403
6	89.401	125	1	0.395	0.077	8.746	21105	WS00924_E06	AT4G33540.1 | Symbols: | metallo-beta-lactamase family protein | chr4:16130885-16133681 FORWARD	356	8.8e-30	117	0.538462
6	89.401	125	2	-0.406	0.075	5.545	15042	WS01017_P19	AT4G33625.2 | Symbols: | similar to hypothetical protein MtrDRAFT_AC148971g6v2 [Medicago truncatula] (GB:ABD28544.1) | chr4:16153117-16154546 REVERSE	200	8.4	62	0.354839
6	89.401	125	1	-0.414	0.159	13.052	10789	WS00913_N13	AT4G33660.1 | Symbols: | unknown protein | chr4:16167473-16167825 REVERSE	77	6.8e-07	70	0.428571
6	89.401	125	2	0.135	0.032	3.965	15528	WS0102_I01	AT4G33660.1 | Symbols: | unknown protein | chr4:16167473-16167825 REVERSE	77	1.3e-19	75	0.586667
6	89.401	125	1	-0.278	0.046	4.128	15986	WS0064_C13	AT4G33720.1 | Symbols: | pathogenesis-related protein, putative | chr4:16182816-16183307 FORWARD	164	4.2e-46	162	0.561728
6	89.401	125	1	-0.279	0.07	4.981	16806	WS00813_L11	AT4G33740.1 | Symbols: | similar to unknown protein [Arabidopsis thaliana] (TAIR:AT4G37820.1); similar to unnamed protein product [Vitis vinifera] (GB:CAO49845.1) | chr4:16187387-16188070 FORWARD	228	0.58	68	0.294118
6	89.401	125	1	-0.258	0.041	4.354	4381	WS01039_H15	AT4G33930.1 | Symbols: | glycine-rich protein | chr4:16264394-16265425 REVERSE	344	0.075	148	0.222973
6	89.401	125	1	0.164	0.042	3.873	11643	WS00816_J06	AT4G34030.1 | Symbols: MCCB | MCCB (3-METHYLCROTONYL-COA CARBOXYLASE); biotin carboxylase | chr4:16301303-16303954 FORWARD	588	4.4e-74	182	0.769231
6	89.401	125	1	-0.309	0.049	4.982	10526	WS0064_O09	AT4G34050.1 | Symbols: | caffeoyl-CoA 3-O-methyltransferase, putative | chr4:16310849-16311978 FORWARD	260	7.5e-67	131	0.824427
6	89.401	125	1	-0.404	0.061	5.838	11337	WS0261_E15	AT4G34050.1 | Symbols: | caffeoyl-CoA 3-O-methyltransferase, putative | chr4:16310849-16311978 FORWARD	260	4.3e-60	161	0.714286
6	89.401	125	1	-0.233	0.061	4.529	11501	WS00923_H20	AT4G34070.1 | Symbols: | calcium ion binding | chr4:16323346-16326129 REVERSE	364	2.5e-60	241	0.46888
6	89.401	125	1	0.378	0.092	8.939	13830	WS0083_J17	AT4G34100.2 | Symbols: | similar to protein binding / zinc ion binding [Arabidopsis thaliana] (TAIR:AT4G32670.1); similar to predicted protein [Physcomitrella patens subsp. patens] (GB:EDQ59867.1); similar to unnamed protein product [Vitis vinifera] (GB:CAO47840.1); similar to unnamed protein product [Vitis vinifera] (GB:CAO71894.1); contains InterPro domain Zinc finger, RING/FYVE/PHD-type (Inter…	1108	0.00094	38	0.578947
6	89.401	125	2	-0.261	0.047	4.806	7563	WS0099_C01	AT4G34350.1 | Symbols: ISPH, CLB6 | CLB6 (CHLOROPLAST BIOGENESIS 6); 4-hydroxy-3-methylbut-2-en-1-yl diphosphate reductase | chr4:16428685-16431042 REVERSE	467	1.5e-41	108	0.75
6	89.401	125	2	0.287	0.077	5.828	2786	WS00929_B12	AT4G34660.1 | Symbols: | SH3 domain-containing protein 2 (SH3P2) | chr4:16545600-16548299 REVERSE	369	3.7e-54	188	0.595745
6	89.401	125	2	-0.267	0.038	4.289	7657	WS01031_B06	AT4G34881.1 | Symbols: | unknown protein | chr4:16617897-16618076 FORWARD	60	6.2	65	0.292308
6	89.401	125	1	-0.204	0.07	4.667	8660	WS00922_F20	AT4G35090.1 | Symbols: CAT2 | CAT2 (CATALASE 2); catalase | chr4:16700942-16703220 REVERSE	493	2.4e-121	272	0.779412
6	89.401	125	1	0.187	0.042	3.968	8592	WS00919_L14	AT4G35100.1 | Symbols: PIP3A, PIP2;7, SIMIP, PIP3 | PIP3 (PLASMA MEMBRANE INTRINSIC PROTEIN 3); water channel | chr4:16708677-16709963 FORWARD	281	2.7e-08	32	0.59375
6	89.401	125	2	0.28	0.068	5.876	13005	WS0039_D14	AT4G35160.1 | Symbols: | O-methyltransferase family 2 protein | chr4:16730994-16732813 REVERSE	383	1.1e-49	196	0.494898
6	89.401	125	2	0.255	0.044	4.341	12956	WS00723_D18	AT4G35160.1 | Symbols: | O-methyltransferase family 2 protein | chr4:16730994-16732813 REVERSE	383	4.7e-47	205	0.463415
6	89.401	125	2	0.261	0.049	5.401	2807	WS00824_F18	AT4G35220.1 | Symbols: | cyclase family protein | chr4:16752641-16753971 FORWARD	273	1.3e-65	167	0.724551
6	89.401	125	2	0.268	0.044	4.017	4588	WS00945_G23	AT4G35390.1 | Symbols: AGF1 | AGF1 (AT-HOOK PROTEIN OF GA FEEDBACK 1); transcription factor | chr4:16829608-16830507 FORWARD	300	4.8e-22	69	0.681159
6	89.401	125	1	-0.474	0.145	11.466	11985	WS00929_P04	AT4G35430.1 | Symbols: | unknown protein | chr4:16836191-16836388 REVERSE	66	6.3	30	0.366667
6	89.401	125	2	0.289	0.046	5.113	21390	WS0094_M23	AT4G35430.1 | Symbols: | unknown protein | chr4:16836191-16836388 REVERSE	66	4.9	24	0.416667
6	89.401	125	1	0.336	0.052	6.129	19103	WS00928_F11	AT4G35470.1 | Symbols: | leucine-rich repeat family protein | chr4:16846536-16848453 FORWARD	550	3.9e-36	127	0.614173
6	89.401	125	2	0.279	0.046	4.329	5430	WS0093_J22	AT4G35580.1 | Symbols: | no apical meristem (NAM) family protein | chr4:16888586-16890749 REVERSE	513	2.6	70	0.342857
6	89.401	125	1	-0.292	0.055	4.65	3203	WS00946_A08	AT4G35785.2 | Symbols: | transformer serine/arginine-rich ribonucleoprotein, putative | chr4:16953989-16955131 REVERSE	142	2.4	65	0.384615
6	89.401	125	1	0.306	0.04	4.208	18969	WS01026_J24	AT4G35800.1 | Symbols: RNA_POL_II_LSRNA_POL_II_LS, RNA_POL_II_LS, RPB1, NRPB1 | NRPB1 (RNA POLYMERASE II LARGE SUBUNIT); DNA binding / DNA-directed RNA polymerase | chr4:16961119-16967896 REVERSE	1841	8e-41	114	0.745614
6	89.401	125	1	0.339	0.079	6.557	8594	WS00919_O19	AT4G35870.1 | Symbols: | similar to early-responsive to dehydration protein-related / ERD protein-related [Arabidopsis thaliana] (TAIR:AT3G21620.1); similar to hypothetical protein OsI_009692 [Oryza sativa (indica cultivar-group)] (GB:EAY88459.1); similar to unnamed protein product [Vitis vinifera] (GB:CAO23258.1); similar to unknown [Sorghum bicolor] (GB:ABE77195.1); contains InterPro domain Pro…	818	2.4e-42	135	0.622222
6	89.401	125	1	-0.295	0.078	5.052	204	WS0263_J03	AT4G35990.1 | Symbols: | similar to unnamed protein product [Vitis vinifera] (GB:CAO48202.1); contains domain PTHR13539 (PTHR13539) | chr4:17036349-17036826 FORWARD	130	9.5e-33	129	0.496124
6	89.401	125	2	-0.31	0.05	5.636	11131	WS0084_L10	AT4G36000.1 | Symbols: | pathogenesis-related thaumatin family protein | chr4:17037872-17038716 REVERSE	191	2.4e-11	46	0.608696
6	89.401	125	2	0.263	0.058	5.128	5795	WS00915_K03	AT4G36040.1 | Symbols: | DNAJ heat shock N-terminal domain-containing protein (J11) | chr4:17049711-17050196 REVERSE	162	1.3e-17	109	0.449541
6	89.401	125	1	-0.301	0.096	5.499	10116	WS01040_P01	AT4G36140.1 | Symbols: | disease resistance protein (TIR-NBS-LRR class), putative | chr4:17098959-17104482 REVERSE	1608	2.6e-11	92	0.402174
6	89.401	125	1	0.252	0.049	5.373	16487	WS01041_G16	AT4G36140.1 | Symbols: | disease resistance protein (TIR-NBS-LRR class), putative | chr4:17098959-17104482 REVERSE	1608	2.8e-07	92	0.347826
6	89.401	125	2	0.23	0.05	4.798	2665	WS0079_E20	AT4G36180.1 | Symbols: | leucine-rich repeat family protein | chr4:17120212-17123701 REVERSE	1137	1.5e-08	52	0.346154
6	89.401	125	1	0.425	0.119	9.722	17158	WS00934_G23	AT4G36220.1 | Symbols: CYP84A1, FAH1 | FAH1 (FERULATE-5-HYDROXYLASE 1); ferulate 5-hydroxylase | chr4:17137587-17139622 REVERSE	521	2.1e-28	120	0.508333
6	89.401	125	2	0.258	0.057	5.872	1633	WS00930_H09	AT4G36268.1 | Symbols: | unknown protein | chr4:17160539-17160709 FORWARD	57	3.5	38	0.342105
6	89.401	125	2	-0.345	0.069	7.082	13986	WS00915_I08	AT4G36400.1 | Symbols: | FAD linked oxidase family protein | chr4:17197268-17200475 FORWARD	560	1.7e-40	174	0.505747
6	89.401	125	2	0.307	0.059	4.217	4718	WS01028_B16	AT4G36430.1 | Symbols: | peroxidase, putative | chr4:17204651-17205920 REVERSE	332	2.6e-62	184	0.690217
6	89.401	125	1	-0.37	0.082	8.054	9155	WS00929_D10	AT4G36940.1 | Symbols: | nicotinate phosphoribosyltransferase | chr4:17416935-17419880 FORWARD	560	1.4e-95	232	0.767241
6	89.401	125	2	-0.238	0.039	4.067	7504	WS01024_M17	AT4G37180.1 | Symbols: | myb family transcription factor | chr4:17504642-17506101 FORWARD	357	0.47	47	0.361702
6	89.401	125	2	0.283	0.042	4.104	6278	WS00826_E23	AT4G37450.1 | Symbols: ATAGP18, AGP18 | AGP18 (Arabinogalactan protein 18) | chr4:17605920-17606728 REVERSE	210	5.5e-10	157	0.305732
6	89.401	125	1	-0.283	0.055	4.846	21614	WS00926_N18	AT4G37790.1 | Symbols: HAT22 | HAT22 (homeobox-leucine zipper protein 22); transcription factor | chr4:17768235-17769266 FORWARD	279	8.3e-57	171	0.690058
6	89.401	125	2	0.277	0.036	3.975	16728	WS00828_H16	AT4G37820.1 | Symbols: | similar to unknown protein [Arabidopsis thaliana] (TAIR:AT2G22795.1); similar to unnamed protein product [Vitis vinifera] (GB:CAO49845.1) | chr4:17785686-17787284 FORWARD	533	0.00018	129	0.248062
6	89.401	125	2	0.304	0.045	4.156	10784	WS00829_G05	AT4G37890.2 | Symbols: EDA40 | EDA40 (embryo sac development arrest 40); protein binding / ubiquitin-protein ligase/ zinc ion binding | chr4:17812806-17815025 REVERSE	712	3.9e-12	40	0.9
6	89.401	125	2	0.289	0.066	6.343	5490	WS00715_I19	AT4G38040.1 | Symbols: | exostosin family protein | chr4:17867495-17869125 FORWARD	426	1.2e-48	106	0.735849
6	89.401	125	1	0.268	0.056	5.685	12250	WS0092_A14	AT4G38495.1 | Symbols: | similar to hypothetical protein [Vitis vinifera] (GB:CAN61977.1); contains InterPro domain YL1 nuclear, C-terminal (InterPro:IPR013272) | chr4:18007460-18008019 REVERSE	125	2.8e-33	125	0.544
6	89.401	125	2	0.219	0.031	3.918	9064	WS0079_H08	AT4G38781.1 | Symbols: | unknown protein | chr4:18111035-18111187 REVERSE	51	0.87	39	0.435897
6	89.401	125	1	0.255	0.059	4.507	10172	WS00927_D22	AT4G39150.1 | Symbols: | DNAJ heat shock N-terminal domain-containing protein | chr4:18233645-18235734 REVERSE	346	4.5e-26	119	0.521008
6	89.401	125	1	0.305	0.045	5.392	16115	WS01019_H22	AT4G39300.1 | Symbols: | similar to unknown protein [Arabidopsis thaliana] (TAIR:AT3G13674.1); similar to unnamed protein product [Vitis vinifera] (GB:CAO47630.1) | chr4:18286829-18287817 FORWARD	97	9.1	23	0.565217
6	89.401	125	1	-0.308	0.061	5.369	1437	WS0094_B09	AT4G39403.1 | Symbols: PLS | PLS (POLARIS) | chr4:18329183-18329293 REVERSE	37	6.2	27	0.333333
6	89.401	125	1	-0.307	0.045	3.914	7591	WS0074_F01	AT4G39660.1 | Symbols: AGT2 | AGT2 (ALANINE:GLYOXYLATE AMINOTRANSFERASE 2); alanine-glyoxylate transaminase | chr4:18406791-18409256 FORWARD	477	1.2e-30	81	0.765432
6	89.401	125	2	0.269	0.04	4.208	8789	WS0023_F18	AT4G39700.1 | Symbols: | heavy-metal-associated domain-containing protein / copper chaperone (CCH)-related | chr4:18424259-18424900 FORWARD	159	7.6e-47	133	0.699248
6	89.401	125	1	0.314	0.079	6.755	18709	WS0089_I24	AT4G39700.1 | Symbols: | heavy-metal-associated domain-containing protein / copper chaperone (CCH)-related | chr4:18424259-18424900 FORWARD	159	1.1e-29	93	0.666667
6	89.401	125	2	0.329	0.086	6.402	9724	WS0036_E14	AT4G39840.1 | Symbols: | similar to unnamed protein product [Vitis vinifera] (GB:CAO21162.1); similar to unnamed protein product [Vitis vinifera] (GB:CAO48661.1) | chr4:18485262-18486617 FORWARD	452	0.0085	43	0.465116
6	89.401	125	1	-0.273	0.075	5.454	12638	WS0074_H24	AT4G39870.1 | Symbols: | similar to unknown protein [Arabidopsis thaliana] (TAIR:AT2G05590.2); similar to unnamed protein product [Vitis vinifera] (GB:CAO50031.1); contains InterPro domain TLDc (InterPro:IPR006571) | chr4:18502228-18504269 FORWARD	395	5.6e-35	116	0.62931
6	89.401	125	1	-0.286	0.06	4.73	21746	WS01032_K20	AT4G39880.1 | Symbols: | ribosomal protein L23 family protein | chr4:18504595-18505131 FORWARD	179	6.6e-09	37	0.675676
6	89.401	125	1	-0.275	0.069	5.244	12654	WS0076_H20	AT5G01020.1 | Symbols: | protein kinase family protein | chr5:6308-8269 REVERSE	411	3.3e-39	148	0.608108
6	89.401	125	2	0.389	0.089	10.85	6993	WS0044_N21	AT5G01230.1 | Symbols: | FtsJ-like methyltransferase family protein | chr5:92788-95379 REVERSE	310	4.2	25	0.56
6	89.401	125	1	-0.317	0.066	5.177	2861	WS00925_F15	AT5G01280.1 | Symbols: | similar to proline-rich family protein [Arabidopsis thaliana] (TAIR:AT3G09000.1); similar to Os01g0141900 [Oryza sativa (japonica cultivar-group)] (GB:NP_001041987.1); similar to putative proteophosphoglycan [Oryza sativa (japonica cultivar-group)] (GB:BAD61066.1) | chr5:114184-116236 REVERSE	461	0.0052	186	0.284946
6	89.401	125	2	-0.303	0.061	7.957	12889	WS0037_H19	AT5G01650.1 | Symbols: | macrophage migration inhibitory factor family protein / MIF family protein | chr5:242731-244030 REVERSE	116	5.8e-17	96	0.46875
6	89.401	125	1	-0.302	0.054	4.357	20041	WS00921_K01	AT5G01710.1 | Symbols: | similar to methyltransferase [Arabidopsis thaliana] (TAIR:AT4G24805.1); similar to unnamed protein product [Vitis vinifera] (GB:CAO48800.1); contains InterPro domain Methyltransferase FkbM (InterPro:IPR006342) | chr5:263706-265247 REVERSE	514	3.8e-36	172	0.453488
6	89.401	125	1	0.215	0.039	4.238	10144	WS00925_H05	AT5G01740.1 | Symbols: | similar to SAG20 (WOUND-INDUCED PROTEIN 12) [Arabidopsis thaliana] (TAIR:AT3G10985.1); similar to unnamed protein product [Vitis vinifera] (GB:CAO48816.1); contains InterPro domain Wound-induced protein, Wun1 (InterPro:IPR009798) | chr5:280790-281278 FORWARD	163	1e-28	157	0.433121
6	89.401	125	2	-0.261	0.049	4.329	8208	WS00946_M02	AT5G01850.1 | Symbols: | protein kinase, putative | chr5:332826-334177 FORWARD	334	1.3e-49	139	0.669065
6	89.401	125	2	0.321	0.068	6.189	6201	WS01025_B04	AT5G02090.1 | Symbols: | similar to unknown protein 1 [Brassica juncea] (GB:AAW23957.1) | chr5:412347-412604 REVERSE	86	0.29	45	0.4
6	89.401	125	2	0.323	0.065	5.516	12598	WS01026_M23	AT5G02090.1 | Symbols: | similar to unknown protein 1 [Brassica juncea] (GB:AAW23957.1) | chr5:412347-412604 REVERSE	86	0.3	45	0.4
6	89.401	125	2	0.26	0.067	6.092	13290	WS0104_B24	AT5G02190.1 | Symbols: PCS1, ATASP38 | ATASP38/PCS1 (PROMOTION OF CELL SURVIVAL1); aspartic-type endopeptidase/ peptidase | chr5:435320-436681 FORWARD	454	5.2e-27	131	0.458015
6	89.401	125	2	0.254	0.048	4.276	229	WS01018_E04	AT5G02220.1 | Symbols: | similar to unknown [Picea sitchensis] (GB:ABK23883.1); similar to hypothetical protein [Vitis vinifera] (GB:CAN70860.1) | chr5:441882-442100 REVERSE	73	2.2e-11	70	0.428571
6	89.401	125	1	0.299	0.05	4.352	6108	IS0012_L22	AT5G02230.1 | Symbols: | haloacid dehalogenase-like hydrolase family protein | chr5:449130-450505 FORWARD	281	1.2e-27	139	0.489209
6	89.401	125	1	-0.288	0.062	5.832	7798	WS0064_D23	AT5G02230.1 | Symbols: | haloacid dehalogenase-like hydrolase family protein | chr5:449130-450505 FORWARD	281	3.6e-40	171	0.502924
6	89.401	125	2	-0.254	0.06	6.657	5912	WS01013_F18	AT5G02380.1 | Symbols: MT2B | MT2B (METALLOTHIONEIN 2B) | chr5:506753-507162 REVERSE	78	8.9e-06	36	0.527778
6	89.401	125	2	0.186	0.035	4.176	5829	WS00727_O01	AT5G02420.1 | Symbols: | similar to unknown protein [Arabidopsis thaliana] (TAIR:AT1G08180.1); similar to hypothetical protein [Vitis vinifera] (GB:CAN68753.1) | chr5:523499-523846 FORWARD	116	7.6e-05	76	0.381579
6	89.401	125	2	0.315	0.068	7.338	6302	WS0079_B06	AT5G02420.1 | Symbols: | similar to unknown protein [Arabidopsis thaliana] (TAIR:AT1G08180.1); similar to hypothetical protein [Vitis vinifera] (GB:CAN68753.1) | chr5:523499-523846 FORWARD	116	8.9e-06	43	0.55814
6	89.401	125	1	-0.283	0.054	4.734	3930	WS00933_F18	AT5G02600.2 | Symbols: | heavy-metal-associated domain-containing protein | chr5:584484-586853 REVERSE	320	1.8e-22	92	0.576087
6	89.401	125	2	0.256	0.047	5.552	4780	WS01018_D03	AT5G02600.2 | Symbols: | heavy-metal-associated domain-containing protein | chr5:584484-586853 REVERSE	320	0.0024	79	0.405063
6	89.401	125	2	-0.218	0.036	4.204	698	WS00926_J08	AT5G02820.1 | Symbols: BIN5, RHL2 | RHL2 (ROOT HAIRLESS 2); ATP binding / DNA binding / DNA topoisomerase (ATP-hydrolyzing) | chr5:642656-644121 FORWARD	428	1.4e-88	180	0.916667
6	89.401	125	1	0.254	0.045	4.174	12070	WS01018_K19	AT5G02960.1 | Symbols: | 40S ribosomal protein S23 (RPS23B) | chr5:693278-694394 REVERSE	143	5.4e-69	143	0.951049
6	89.401	125	2	0.226	0.051	4.05	15230	WS0043_M12	AT5G03290.1 | Symbols: | isocitrate dehydrogenase, putative / NAD+ isocitrate dehydrogenase, putative | chr5:794042-795938 FORWARD	375	1.7e-26	97	0.628866
6	89.401	125	2	-0.251	0.04	4.492	4053	WS0261_C14	AT5G03455.1 | Symbols: ARATH;CDC25, ACR2, CDC25 | CDC25 | chr5:862591-863948 FORWARD	147	2.7e-42	147	0.585034
6	89.401	125	1	0.22	0.051	4.337	9385	WS0072_B21	AT5G03490.1 | Symbols: | UDP-glucoronosyl/UDP-glucosyl transferase family protein | chr5:871549-872946 FORWARD	466	2.9e-31	136	0.485294
6	89.401	125	2	0.198	0.04	4.628	11111	WS01019_F14	AT5G03510.1 | Symbols: | zinc finger (C2H2 type) family protein | chr5:880352-881230 FORWARD	293	5.9e-12	78	0.448718
6	89.401	125	2	0.301	0.058	6.776	9102	WS00712_F14	AT5G03590.1 | Symbols: | GDSL-motif lipase/hydrolase protein-related | chr5:908562-910148 FORWARD	232	7.9e-13	86	0.372093
6	89.401	125	1	0.309	0.058	5.078	12279	WS0093_C16	AT5G03710.1 | Symbols: | unknown protein | chr5:971106-971626 FORWARD	82	0.0081	48	0.395833
6	89.401	125	1	-0.22	0.044	4.273	12720	WS01012_C10	AT5G03710.1 | Symbols: | unknown protein | chr5:971106-971626 FORWARD	82	0.064	32	0.46875
6	89.401	125	1	-0.183	0.052	4.029	9015	WS0076_I05	AT5G03890.1 | Symbols: | similar to unknown protein [Arabidopsis thaliana] (TAIR:AT3G10120.1); similar to hypothetical protein [Vitis vinifera] (GB:CAN62766.1) | chr5:1047149-1047688 FORWARD	180	4.1e-08	78	0.358974
6	89.401	125	2	-0.269	0.046	4.369	20800	WS00934_P06	AT5G03900.1 | Symbols: | Identical to Uncharacterized protein At5g03900 precursor [Arabidopsis Thaliana] (GB:Q8GW20;GB:Q8L632;GB:Q8LG15;GB:Q9FFM9;GB:Q9LZB9); similar to unnamed protein product [Vitis vinifera] (GB:CAO15906.1); contains InterPro domain HesB/YadR/YfhF-like (InterPro:IPR000361) | chr5:1048337-1050998 FORWARD	430	4.7	27	0.518519
6	89.401	125	1	0.465	0.096	10.175	10780	WS01026_M20	AT5G04080.1 | Symbols: | similar to unknown protein [Oryza sativa (japonica cultivar-group)] (GB:BAD87214.1) | chr5:1104816-1105187 FORWARD	64	1.9e-11	55	0.509091
6	89.401	125	2	0.276	0.057	6.561	3519	WS00721_J22	AT5G04200.1 | Symbols: ATMC9 | ATMC9 (METACASPASE 9); caspase/ cysteine-type peptidase | chr5:1153894-1154871 FORWARD	326	3.8e-08	37	0.621622
6	89.401	125	1	0.314	0.071	7.795	13940	WS0072_J11	AT5G04320.1 | Symbols: | similar to unknown protein [Arabidopsis thaliana] (TAIR:AT3G10440.1); similar to hypothetical protein OsI_009118 [Oryza sativa (indica cultivar-group)] (GB:EAY87885.1); contains InterPro domain Shugoshin, C-terminal; (InterPro:IPR011515) | chr5:1209930-1212377 FORWARD	420	0.0056	36	0.555556
6	89.401	125	2	-0.214	0.043	3.916	13471	WS0047_G16	AT5G04800.1 | Symbols: | 40S ribosomal protein S17 (RPS17D) | chr5:1389218-1389643 FORWARD	142	5.6e-35	116	0.603448
6	89.401	125	1	0.245	0.046	4.517	13997	WS00911_O18	AT5G04895.1 | Symbols: | ATP binding / helicase/ nucleic acid binding | chr5:1428797-1434517 FORWARD	1162	1.6e-05	64	0.390625
6	89.401	125	1	0.263	0.061	5.4	20301	WS0071_O18	AT5G04930.1 | Symbols: ALA1 | ALA1 (AMINOPHOSPHOLIPID ATPASE1); ATPase, coupled to transmembrane movement of ions, phosphorylative mechanism | chr5:1445510-1449569 FORWARD	1159	4.9e-25	110	0.5
6	89.401	125	2	-0.357	0.087	7.839	18961	WS0099_N18	AT5G05280.1 | Symbols: | zinc finger (C3HC4-type RING finger) family protein | chr5:1565510-1566040 REVERSE	177	6.1e-22	112	0.428571
6	89.401	125	2	0.223	0.042	4.022	20684	IS0011_F24	AT5G05340.1 | Symbols: | peroxidase, putative | chr5:1579143-1580820 REVERSE	325	4.3e-44	137	0.620438
6	89.401	125	2	0.305	0.038	4.542	11934	WS0016_K07	AT5G05340.1 | Symbols: | peroxidase, putative | chr5:1579143-1580820 REVERSE	325	8.9e-37	129	0.573643
6	89.401	125	2	0.374	0.098	5.27	11954	WS0022_E09	AT5G05340.1 | Symbols: | peroxidase, putative | chr5:1579143-1580820 REVERSE	325	5.6e-35	119	0.605042
6	89.401	125	1	0.25	0.061	5.405	11708	WS00910_L21	AT5G05340.1 | Symbols: | peroxidase, putative | chr5:1579143-1580820 REVERSE	325	3.6e-40	129	0.651163
6	89.401	125	1	0.196	0.041	4.22	8047	WS01026_J15	AT5G05340.1 | Symbols: | peroxidase, putative | chr5:1579143-1580820 REVERSE	325	3.2e-50	131	0.625954
6	89.401	125	2	0.23	0.041	4.274	21744	WS01037_E20	AT5G05390.1 | Symbols: LAC12 | LAC12 (laccase 12); copper ion binding / oxidoreductase | chr5:1594754-1597043 FORWARD	566	2e-35	79	0.746835
6	89.401	125	1	0.339	0.085	7.008	8332	WS0085_E06	AT5G05598.1 | Symbols: | Encodes a Defensin-like (DEFL) family protein | chr5:1671813-1672063 FORWARD	61	0.46	31	0.419355
6	89.401	125	1	0.276	0.061	6.473	8502	WS01026_O10	AT5G05598.1 | Symbols: | Encodes a Defensin-like (DEFL) family protein | chr5:1671813-1672063 FORWARD	61	2	50	0.28
6	89.401	125	1	0.243	0.043	5.575	15522	WS0089_O03	AT5G06150.1 | Symbols: CYCB1;2, CYC1BAT | CYC1BAT (CYCLIN B 1;2); cyclin-dependent protein kinase regulator | chr5:1859543-1861571 REVERSE	446	8.5e-32	129	0.527132
6	89.401	125	2	0.29	0.046	3.965	2799	WS0106_I08	AT5G06320.1 | Symbols: NHL3 | NHL3 (NDR1/HIN1-like 3) | chr5:1931017-1931712 REVERSE	232	1.7	36	0.416667
6	89.401	125	1	0.233	0.047	4.273	12269	WS02613_C10	AT5G06570.1 | Symbols: | hydrolase | chr5:2008076-2011014 REVERSE	330	4.1e-48	234	0.435897
6	89.401	125	1	-0.274	0.038	3.863	1883	WS00818_O09	AT5G06690.1 | Symbols: | (THIOREDOXIN-LIKE 5); thiol-disulfide exchange intermediate | chr5:2060652-2061957 REVERSE	211	8.4	87	0.275862
6	89.401	125	1	0.241	0.049	4.116	4174	WS0012_L17	AT5G06700.1 | Symbols: | similar to unknown protein [Arabidopsis thaliana] (TAIR:AT3G12060.1); similar to unnamed protein product [Vitis vinifera] (GB:CAO23412.1); contains InterPro domain Protein of unknown function DUF231, plant (InterPro:IPR004253) | chr5:2063639-2065811 FORWARD	609	1e-09	48	0.5
6	89.401	125	2	0.258	0.046	4.657	3010	WS0071_F17	AT5G06700.1 | Symbols: | similar to unknown protein [Arabidopsis thaliana] (TAIR:AT3G12060.1); similar to unnamed protein product [Vitis vinifera] (GB:CAO23412.1); contains InterPro domain Protein of unknown function DUF231, plant (InterPro:IPR004253) | chr5:2063639-2065811 FORWARD	609	1.6e-24	94	0.542553
6	89.401	125	2	0.335	0.068	6.304	16709	WS01030_H06	AT5G06730.1 | Symbols: | peroxidase, putative | chr5:2080208-2081622 REVERSE	359	2.3e-38	182	0.461538
6	89.401	125	2	0.34	0.087	6.99	21488	WS00837_J01	AT5G06905.1 | Symbols: CYP712A2 | CYP712A2 (cytochrome P450, family 712, subfamily A, polypeptide 2); oxygen binding | chr5:2138439-2140079 REVERSE	522	1.3	63	0.349206
6	89.401	125	2	0.242	0.044	4.319	13895	WS0263_K15	AT5G07050.1 | Symbols: | nodulin MtN21 family protein | chr5:2191534-2193417 REVERSE	403	0.003	48	0.520833
6	89.401	125	1	0.236	0.069	5.091	8319	WS0022_L06	AT5G07960.1 | Symbols: | Identical to UPF0139 protein At5g07960 [Arabidopsis Thaliana] (GB:Q9SD88); similar to unknown [Populus trichocarpa] (GB:ABK93624.1); contains InterPro domain Protein of unknown function UPF0139 (InterPro:IPR005351) | chr5:2542351-2543254 FORWARD	108	1.4e-31	93	0.709677
6	89.401	125	2	0.773	0.303	42.362	15308	WS00931_D17	AT5G07990.1 | Symbols: CYP75B1, D501, TT7 | TT7 (TRANSPARENT TESTA 7); flavonoid 3'-monooxygenase/ oxygen binding | chr5:2560438-2562860 FORWARD	514	3.5e-58	207	0.550725
6	89.401	125	2	0.233	0.052	4.477	14016	WS00916_E03	AT5G08040.1 | Symbols: TOM5 | TOM5 (MITOCHONDRIAL IMPORT RECEPTOR SUBUNIT TOM5 HOMOLOG) | chr5:2577359-2578074 REVERSE	55	7	26	0.384615
6	89.401	125	1	-0.276	0.065	4.266	21589	IS0014_A20	AT5G08180.1 | Symbols: | ribosomal protein L7Ae/L30e/S12e/Gadd45 family protein | chr5:2631844-2633375 REVERSE	157	4.7e-15	63	0.571429
6	89.401	125	1	0.237	0.043	4.293	8315	WS0022_F03	AT5G08290.1 | Symbols: YLS8 | YLS8 (yellow-leaf-specific gene 8); catalytic | chr5:2666044-2666937 FORWARD	143	4.5e-74	143	0.979021
6	89.401	125	1	0.265	0.044	4.652	15260	WS00926_J06	AT5G08570.1 | Symbols: | pyruvate kinase, putative | chr5:2778434-2780301 FORWARD	511	2.5e-08	35	0.8
6	89.401	125	2	0.362	0.079	8.659	1474	WS00728_K13	AT5G08760.1 | Symbols: | unknown protein | chr5:2854948-2855480 FORWARD	81	3.2	16	0.625
6	89.401	125	2	-0.199	0.041	4.047	15070	WS0089_P10	AT5G09260.1 | Symbols: VPS20.2 | VPS20.2 | chr5:2876798-2878356 FORWARD	217	2.4e-05	53	0.45283
6	89.401	125	1	-0.28	0.052	4.635	5766	WS00725_O04	AT5G09410.1 | Symbols: EICBP.B | EICBP.B (ETHYLENE INDUCED CALMODULIN BINDING PROTEIN); calmodulin binding / transcription regulator | chr5:2921458-2927292 FORWARD	990	5.6e-29	219	0.415525
6	89.401	125	2	-0.466	0.159	13.202	21209	WS0071_G12	AT5G09711.1 | Symbols: | unknown protein | chr5:3011011-3011148 REVERSE	46	4.2	20	0.4
6	89.401	125	2	0.346	0.078	8.559	20488	WS01017_M09	AT5G09760.1 | Symbols: | pectinesterase family protein | chr5:3032447-3034365 FORWARD	552	0.0013	41	0.439024
6	89.401	125	1	-0.31	0.052	4.305	3667	WS00814_L12	AT5G10050.1 | Symbols: | short-chain dehydrogenase/reductase (SDR) family protein | chr5:3144255-3145644 FORWARD	280	6e-31	123	0.487805
6	89.401	125	1	0.374	0.068	7.552	17184	WS00828_E12	AT5G10320.2 | Symbols: | similar to 80A08_29 [Brassica rapa subsp. pekinensis] (GB:AAZ67614.1) | chr5:3244181-3246604 REVERSE	403	4.5e-08	45	0.577778
6	89.401	125	1	-0.308	0.079	5.337	9623	WS00943_N16	AT5G10430.1 | Symbols: ATAGP4, AGP4 | AGP4 (ARABINOGALACTAN-PROTEIN 4) | chr5:3277829-3278236 REVERSE	136	7.1e-05	115	0.304348
6	89.401	125	1	0.309	0.055	6.214	11629	WS01028_M02	AT5G10430.1 | Symbols: ATAGP4, AGP4 | AGP4 (ARABINOGALACTAN-PROTEIN 4) | chr5:3277829-3278236 REVERSE	136	1.6e-14	120	0.366667
6	89.401	125	2	-0.225	0.031	3.898	2115	WS01035_H24	AT5G10430.1 | Symbols: ATAGP4, AGP4 | AGP4 (ARABINOGALACTAN-PROTEIN 4) | chr5:3277829-3278236 REVERSE	136	4.1e-06	123	0.341463
6	89.401	125	1	0.234	0.052	4.734	8638	WS0093_C03	AT5G10630.1 | Symbols: | elongation factor 1-alpha, putative / EF-1-alpha, putative | chr5:3360562-3364415 FORWARD	668	1.6e-43	108	0.555556
6	89.401	125	1	-0.308	0.055	5.022	2113	WS01025_M21	AT5G10930.1 | Symbols: SnRK3.24, CIPK5 | CIPK5 (CBL-INTERACTING PROTEIN KINASE 5); kinase | chr5:3445570-3446907 REVERSE	446	6.2e-16	58	0.62069
6	89.401	125	2	0.274	0.046	5.776	1045	WS00821_K17	AT5G11090.1 | Symbols: | serine-rich protein-related | chr5:3524797-3525450 FORWARD	218	0.55	40	0.475
6	89.401	125	1	-0.358	0.091	6.774	7336	WS00810_F16	AT5G11200.1 | Symbols: | DEAD/DEAH box helicase, putative | chr5:3567390-3570687 FORWARD	428	0.48	51	0.411765
6	89.401	125	2	-0.324	0.066	7.56	2942	IS0011_L18	AT5G11230.1 | Symbols: | phosphate translocator-related | chr5:3580563-3581618 FORWARD	352	5.2	55	0.363636
6	89.401	125	2	-0.313	0.062	7.522	5559	WS00820_A15	AT5G11416.1 | Symbols: | unknown protein | chr5:3642781-3643011 REVERSE	77	0.79	26	0.5
6	89.401	125	2	0.332	0.057	5.753	1761	WS01031_O07	AT5G11590.1 | Symbols: TINY2 | TINY2 (TINY2); DNA binding / transcription factor | chr5:3727790-3728500 REVERSE	237	5.2e-32	179	0.463687
6	89.401	125	1	0.24	0.051	4.793	17642	WS00828_P06	AT5G11740.1 | Symbols: ATAGP15, AGP15 | AGP15 (ARABINOGALACTAN PROTEIN 15) | chr5:3784319-3784504 FORWARD	62	9.5	51	0.372549
6	89.401	125	1	0.226	0.052	4.416	8394	WS0263_I01	AT5G11740.1 | Symbols: ATAGP15, AGP15 | AGP15 (ARABINOGALACTAN PROTEIN 15) | chr5:3784319-3784504 FORWARD	62	1.8	34	0.470588
6	89.401	125	1	-0.29	0.043	4.001	341	WS0078_F19	AT5G12470.1 | Symbols: | similar to unknown protein [Arabidopsis thaliana] (TAIR:AT2G40400.2); similar to unknown protein [Arabidopsis thaliana] (TAIR:AT2G40400.1); similar to unnamed protein product [Vitis vinifera] (GB:CAO21888.1) | chr5:4044953-4047293 REVERSE	387	1.1e-13	42	0.738095
6	89.401	125	1	-0.277	0.053	5.686	3234	WS01021_A11	AT5G12970.1 | Symbols: | C2 domain-containing protein | chr5:4102995-4105304 FORWARD	770	0.00026	120	0.308333
6	89.401	125	2	0.286	0.05	4.532	4372	WS00930_L12	AT5G13080.1 | Symbols: ATWRKY75, WRKY75 | WRKY75 (WRKY DNA-BINDING PROTEIN 75); transcription factor | chr5:4149931-4151022 REVERSE	146	4.8e-38	117	0.649573
6	89.401	125	1	-0.192	0.05	4.017	5013	WS0057_L03	AT5G13390.1 | Symbols: NEF1 | NEF1 (NO EXINE FORMATION 1) | chr5:4292812-4296575 FORWARD	1124	0.96	44	0.363636
6	89.401	125	2	-0.323	0.08	6.903	11201	WS0097_N14	AT5G13420.1 | Symbols: | transaldolase, putative | chr5:4302083-4304215 REVERSE	439	3.7e-22	79	0.64557
6	89.401	125	1	-0.178	0.055	3.847	12226	WS00914_K21	AT5G13450.1 | Symbols: | ATP synthase delta chain, mitochondrial, putative / H(+)-transporting two-sector ATPase, delta (OSCP) subunit, putative | chr5:4310561-4311944 REVERSE	239	2.4e-18	180	0.3
6	89.401	125	1	-0.271	0.039	3.979	2123	WS00725_C02	AT5G13500.1 | Symbols: | similar to unknown protein [Arabidopsis thaliana] (TAIR:AT5G25265.1); similar to unnamed protein product [Vitis vinifera] (GB:CAO42819.1) | chr5:4338679-4340830 FORWARD	359	3.7e-54	115	0.843478
6	89.401	125	1	-0.224	0.053	4.579	203	WS0263_I20	AT5G13840.1 | Symbols: | WD-40 repeat family protein | chr5:4468680-4470709 REVERSE	482	0.096	108	0.333333
6	89.401	125	2	-0.388	0.125	13.424	9309	WS01016_A15	AT5G13890.1 | Symbols: | similar to unknown [Populus trichocarpa] (GB:ABK92746.1); contains InterPro domain Protein of unknown function DUF716 (InterPro:IPR006904) | chr5:4479942-4480874 REVERSE	311	8.9e-37	150	0.506667
6	89.401	125	1	0.211	0.045	4.605	13982	WS00915_C22	AT5G14105.1 | Symbols: | similar to hypothetical protein [Vitis vinifera] (GB:CAN83318.1) | chr5:4552171-4552903 REVERSE	77	9.7	37	0.324324
6	89.401	125	2	0.241	0.05	5.149	7769	WS00815_M17	AT5G14440.2 | Symbols: | similar to surfeit locus protein 2 family protein / SURF2 family protein [Arabidopsis thaliana] (TAIR:AT5G40570.1); similar to unnamed protein product [Vitis vinifera] (GB:CAO14675.1); contains InterPro domain Surfeit locus 2 (InterPro:IPR008833) | chr5:4656068-4657810 REVERSE	292	0.017	21	0.714286
6	89.401	125	1	-0.353	0.083	7.285	9098	WS01013_B18	AT5G14540.1 | Symbols: | proline-rich family protein | chr5:4687336-4689627 REVERSE	548	0.63	58	0.37931
6	89.401	125	1	0.19	0.068	5.202	15768	WS0076_C16	AT5G14920.1 | Symbols: | gibberellin-regulated family protein | chr5:4826601-4827764 FORWARD	276	8.1e-27	127	0.488189
6	89.401	125	2	0.36	0.06	8.814	15575	WS0016_M07	AT5G14930.2 | Symbols: GENE101, SAG101 | SAG101 (SENESCENCE-ASSOCIATED GENE 101); triacylglycerol lipase | chr5:4828757-4830772 FORWARD	538	5.4e-11	74	0.432432
6	89.401	125	2	0.247	0.035	3.988	8884	WS00926_E11	AT5G15080.1 | Symbols: | protein kinase, putative | chr5:4886417-4888558 FORWARD	494	1.9e-18	115	0.495652
6	89.401	125	1	0.29	0.064	5.904	11880	WS00928_L17	AT5G15080.1 | Symbols: | protein kinase, putative | chr5:4886417-4888558 FORWARD	494	2.4e-36	145	0.572414
6	89.401	125	2	0.302	0.064	4.723	1287	WS00823_M23	AT5G15170.1 | Symbols: | tyrosyl-DNA phosphodiesterase-related | chr5:4926303-4929310 REVERSE	606	2.5e-15	58	0.62069
6	89.401	125	1	0.405	0.117	10.527	11873	WS00728_F12	AT5G15270.2 | Symbols: | KH domain-containing protein | chr5:4958741-4960950 FORWARD	549	2.1e-15	89	0.47191
6	89.401	125	1	0.265	0.097	7.573	4857	WS0074_A17	AT5G15320.1 | Symbols: | similar to unknown protein [Arabidopsis thaliana] (TAIR:AT3G01130.1); similar to unknown [Populus trichocarpa] (GB:ABK94588.1) | chr5:4977650-4978661 FORWARD	54	7.2	48	0.291667
6	89.401	125	2	0.259	0.053	5.73	12469	WS0035_A01	AT5G15470.1 | Symbols: GAUT14 | GAUT14 (Galacturonosyltransferase 14); polygalacturonate 4-alpha-galacturonosyltransferase/ transferase, transferring glycosyl groups / transferase, transferring hexosyl groups | chr5:5021436-5024171 REVERSE	533	2e-62	151	0.695364
6	89.401	125	1	0.264	0.059	4.094	8300	WS00728_O08	AT5G15490.1 | Symbols: | UDP-glucose 6-dehydrogenase, putative | chr5:5027875-5029317 REVERSE	481	1.9e-59	132	0.886364
6	89.401	125	1	-0.415	0.114	10.275	21741	WS01036_N02	AT5G15520.1 | Symbols: | 40S ribosomal protein S19 (RPS19B) | chr5:5037245-5038139 REVERSE	144	5.4e-30	107	0.570093
6	89.401	125	2	-0.233	0.031	4.042	5458	WS01013_G22	AT5G15780.1 | Symbols: | pollen Ole e 1 allergen and extensin family protein | chr5:5144901-5146300 REVERSE	402	0.0042	119	0.302521
6	89.401	125	2	0.27	0.053	4.087	11731	WS01031_I16	AT5G15780.1 | Symbols: | pollen Ole e 1 allergen and extensin family protein | chr5:5144901-5146300 REVERSE	402	9.9e-17	97	0.515464
6	89.401	125	2	0.311	0.081	7.505	3656	WS00713_H23	AT5G15853.1 | Symbols: | unknown protein | chr5:5178110-5178310 FORWARD	67	4.1	44	0.272727
6	89.401	125	2	0.333	0.061	6.382	16460	WS00824_M03	AT5G15970.1 | Symbols: COR6.6, KIN2 | KIN2 (COLD-RESPONSIVE 6.6) | chr5:5211969-5212444 FORWARD	67	5.5e-05	46	0.478261
6	89.401	125	2	0.298	0.053	5.462	7252	WS02610_O13	AT5G15970.1 | Symbols: COR6.6, KIN2 | KIN2 (COLD-RESPONSIVE 6.6) | chr5:5211969-5212444 FORWARD	67	0.0003	46	0.456522
6	89.401	125	1	0.247	0.052	4.061	9613	WS01021_M13	AT5G16150.1 | Symbols: PGLCT, GLT1 | GLT1/PGLCT (GLUCOSE TRANSPORTER 1); carbohydrate transmembrane transporter/ sugar:hydrogen ion symporter | chr5:5272907-5275681 FORWARD	547	4.7	43	0.348837
6	89.401	125	1	-0.301	0.061	5.396	1845	WS00921_N19	AT5G16160.1 | Symbols: | similar to hypothetical protein [Cleome spinosa] (GB:ABD96920.1) | chr5:5275816-5276579 REVERSE	134	3.7e-11	39	0.641026
6	89.401	125	1	0.325	0.076	6.288	15325	WS01026_H07	AT5G16250.1 | Symbols: | similar to unknown protein [Arabidopsis thaliana] (TAIR:AT3G02640.1); similar to unnamed protein product [Vitis vinifera] (GB:CAO50168.1) | chr5:5310267-5310818 REVERSE	184	4.9e-14	158	0.272152
6	89.401	125	2	0.189	0.035	4.119	4283	WS00925_B06	AT5G16300.1 | Symbols: | similar to hypothetical protein OsI_003871 [Oryza sativa (indica cultivar-group)] (GB:EAY76024.1); similar to predicted protein [Physcomitrella patens subsp. patens] (GB:EDQ68647.1); similar to unnamed protein product [Vitis vinifera] (GB:CAO15608.1) | chr5:5338122-5342189 FORWARD	1069	9.8e-50	183	0.606557
6	89.401	125	2	-0.21	0.033	4.166	20080	WS00818_M02	AT5G16400.1 | Symbols: TRXF2, ATF2 | ATF2/TRXF2 (THIOREDOXIN F2); thiol-disulfide exchange intermediate | chr5:5363908-5365252 REVERSE	186	7.4e-49	120	0.766667
6	89.401	125	1	0.262	0.059	5.063	6821	WS0102_G07	AT5G16450.1 | Symbols: | dimethylmenaquinone methyltransferase family protein | chr5:5374360-5375345 FORWARD	167	1e-58	146	0.787671
6	89.401	125	2	-0.275	0.053	4.022	11017	WS00929_J14	AT5G16540.3 | Symbols: ZFN3 | ZFN3 (ZINC FINGER PROTEIN 3); nucleic acid binding | chr5:5403601-5405037 FORWARD	355	2.1e-28	82	0.634146
6	89.401	125	1	0.214	0.047	5.411	1068	WS0082_M24	AT5G16567.1 | Symbols: | unknown protein | chr5:5418894-5419088 FORWARD	65	4.4	43	0.325581
6	89.401	125	2	-0.232	0.044	4.072	20700	WS00926_M19	AT5G16567.1 | Symbols: | unknown protein | chr5:5418894-5419088 FORWARD	65	0.51	36	0.361111
6	89.401	125	1	0.277	0.044	4.262	11770	WS01029_M18	AT5G16567.1 | Symbols: | unknown protein | chr5:5418894-5419088 FORWARD	65	6.4	37	0.378378
6	89.401	125	2	0.315	0.073	8.198	6591	WS00723_H08	AT5G16680.1 | Symbols: | PHD finger family protein | chr5:5467537-5472959 REVERSE	1291	4.3	156	0.25
6	89.401	125	1	-0.216	0.052	4.341	11524	WS0105_O11	AT5G17010.2 | Symbols: | sugar transporter family protein | chr5:5587854-5592335 REVERSE	441	0.27	37	0.459459
6	89.401	125	1	-0.203	0.051	4.357	10673	IS0014_E02	AT5G17073.1 | Symbols: | unknown protein | chr5:5617435-5617575 FORWARD	47	2.8	16	0.625
6	89.401	125	2	0.243	0.043	5.135	390	WS00918_I20	AT5G17073.1 | Symbols: | unknown protein | chr5:5617435-5617575 FORWARD	47	5.1	31	0.387097
6	89.401	125	2	-0.29	0.046	5.888	10029	WS00817_L10	AT5G17280.1 | Symbols: | similar to Os09g0530900 [Oryza sativa (japonica cultivar-group)] (GB:NP_001063752.1); similar to unknown [Populus trichocarpa] (GB:ABK92656.1) | chr5:5686357-5686764 FORWARD	136	2.9e-15	69	0.492754
6	89.401	125	2	-0.242	0.031	3.97	20417	WS0076_A12	AT5G17360.1 | Symbols: | similar to ATP dependent DNA ligase family protein [Arabidopsis thaliana] (TAIR:AT1G66730.1); similar to unnamed protein product [Vitis vinifera] (GB:CAO68778.1) | chr5:5720622-5721149 FORWARD	176	7.8	68	0.352941
6	89.401	125	1	0.274	0.055	4.116	18136	WS0078_P24	AT5G17540.1 | Symbols: | transferase family protein | chr5:5782063-5783684 REVERSE	462	1.2e-18	139	0.417266
6	89.401	125	1	-0.309	0.043	4.718	10765	WS0048_D21	AT5G17690.1 | Symbols: LHP1, TFL2 | TFL2 (TERMINAL FLOWER 2) | chr5:5827506-5829539 REVERSE	446	5.7e-14	82	0.47561
6	89.401	125	1	0.266	0.059	5.303	11700	WS00913_L04	AT5G17860.1 | Symbols: CAX7 | CAX7 (CALCIUM EXCHANGER 7); calcium:sodium antiporter/ cation:cation antiporter | chr5:5902640-5904352 REVERSE	571	5.5	153	0.248366
6	89.401	125	1	-0.322	0.054	5.857	1264	WS00825_I10	AT5G18390.1 | Symbols: | pentatricopeptide (PPR) repeat-containing protein | chr5:6090956-6092335 FORWARD	460	1.7e-13	67	0.567164
6	89.401	125	1	-0.289	0.063	4.711	11829	WS01038_P14	AT5G18407.1 | Symbols: | Encodes a defensin-like (DEFL) family protein. | chr5:6096783-6097126 FORWARD	75	1.2	34	0.352941
6	89.401	125	2	0.232	0.064	6.105	13826	WS0083_D13	AT5G18661.1 | Symbols: | unknown protein | chr5:6222522-6222680 REVERSE	53	2.1	29	0.344828
6	89.401	125	1	-0.274	0.059	5.592	9083	WS01012_F13	AT5G18980.1 | Symbols: | binding | chr5:6334946-6337945 REVERSE	836	1.3e-22	130	0.423077
6	89.401	125	1	0.382	0.095	7.825	10056	WS0062_E21	AT5G19300.1 | Symbols: | similar to unnamed protein product [Vitis vinifera] (GB:CAO71126.1); contains InterPro domain Protein of unknown function DUF171 (InterPro:IPR003750); contains InterPro domain Nucleic acid-binding, OB-fold-like (InterPro:IPR016027) | chr5:6495595-6497989 FORWARD	399	7.4e-05	100	0.36
6	89.401	125	1	-0.295	0.05	4.696	6969	WS0023_F17	AT5G19430.1 | Symbols: | zinc finger (C3HC4-type RING finger) family protein | chr5:6554000-6555618 FORWARD	256	3.4e-28	147	0.510204
6	89.401	125	2	-0.388	0.091	10.755	5117	WS01041_M17	AT5G19470.1 | Symbols: ATNUDT24 | ATNUDT24 (Arabidopsis thaliana Nudix hydrolase homolog 24); hydrolase | chr5:6566359-6568634 FORWARD	366	1.3e-26	240	0.329167
6	89.401	125	2	-0.199	0.039	4.195	20148	WS00925_G14	AT5G19680.1 | Symbols: | leucine-rich repeat family protein | chr5:6649665-6651566 FORWARD	329	2.1e-51	147	0.693878
6	89.401	125	1	0.385	0.08	6.932	11572	WS01015_A21	AT5G19740.1 | Symbols: | peptidase M28 family protein | chr5:6673988-6676769 FORWARD	682	5.5e-16	85	0.482353
6	89.401	125	2	0.313	0.084	9.727	1996	WS0083_F12	AT5G19820.1 | Symbols: EMB2734 | EMB2734 (EMBRYO DEFECTIVE 2734); lyase | chr5:6695733-6701249 REVERSE	1117	2.2e-45	126	0.722222
6	89.401	125	1	0.233	0.041	4.552	7831	WS00929_I18	AT5G20165.1 | Symbols: | similar to unnamed protein product [Vitis vinifera] (GB:CAO46615.1); contains InterPro domain Protein of unknown function DUF1242 (InterPro:IPR009653) | chr5:6805805-6806732 REVERSE	71	1e-28	71	0.816901
6	89.401	125	2	-0.368	0.072	8.563	8946	WS0099_K20	AT5G20165.1 | Symbols: | similar to unnamed protein product [Vitis vinifera] (GB:CAO46615.1); contains InterPro domain Protein of unknown function DUF1242 (InterPro:IPR009653) | chr5:6805805-6806732 REVERSE	71	3.1	28	0.392857
6	89.401	125	1	0.395	0.135	10.847	11958	WS0022_K19	AT5G20190.1 | Symbols: | binding | chr5:6814095-6815173 FORWARD	291	1.9e-34	126	0.547619
6	89.401	125	1	-0.269	0.045	4.637	9121	WS00922_N17	AT5G20190.1 | Symbols: | binding | chr5:6814095-6815173 FORWARD	291	4.7e-31	127	0.511811
6	89.401	125	2	0.304	0.052	4.62	18054	WS00917_F03	AT5G20290.1 | Symbols: | 40S ribosomal protein S8 (RPS8A) | chr5:6851697-6853014 REVERSE	223	1.3e-44	166	0.572289
6	89.401	125	2	0.345	0.074	7.612	1210	WS0076_G03	AT5G20480.1 | Symbols: EFR | EFR (EF-TU RECEPTOR); ATP binding / kinase/ protein serine/threonine kinase | chr5:6922499-6925681 FORWARD	1032	7.6e-08	61	0.442623
6	89.401	125	1	-0.337	0.071	6.906	2226	WS00820_J19	AT5G20570.1 | Symbols: HRT1, ROC1, RBX1 | RBX1 (RING-BOX 1) | chr5:6956907-6958223 REVERSE	119	4e-57	120	0.875
6	89.401	125	2	0.287	0.047	5.745	13405	IS0012_A04	AT5G20620.1 | Symbols: UBQ4 | UBQ4 (ubiquitin 4); protein binding | chr5:6973317-6974465 REVERSE	383	5.2e-103	205	0.995122
6	89.401	125	2	0.271	0.052	5.471	3493	WS00917_E16	AT5G20620.1 | Symbols: UBQ4 | UBQ4 (ubiquitin 4); protein binding | chr5:6973317-6974465 REVERSE	383	1e-81	172	0.959302
6	89.401	125	2	-0.306	0.061	6.923	17524	WS0085_M21	AT5G20635.1 | Symbols: | receptor | chr5:6979316-6981769 REVERSE	252	0.22	59	0.389831
6	89.401	125	1	0.285	0.057	5.884	18595	WS00918_J10	AT5G20650.1 | Symbols: COPT5 | COPT5 (copper transporter 5); copper ion transmembrane transporter | chr5:6985483-6985923 REVERSE	147	1.6e-07	126	0.261905
6	89.401	125	2	-0.288	0.041	4.299	9191	WS0081_K17	AT5G20680.2 | Symbols: | similar to unknown protein [Arabidopsis thaliana] (TAIR:AT5G64020.1); similar to Os11g0241900 [Oryza sativa (japonica cultivar-group)] (GB:NP_001067587.1); similar to expressed protein [Oryza sativa (japonica cultivar-group)] (GB:ABA92327.1); contains InterPro domain Protein of unknown function DUF231, plant (InterPro:IPR004253) | chr5:6999223-7001598 FORWARD	534	2.2e-17	71	0.549296
6	89.401	125	1	-0.259	0.054	5.298	16275	WS01031_C07	AT5G20850.1 | Symbols: RAD51, ATRAD51 | ATRAD51 (Arabidopsis thaliana Ras Associated with Diabetes protein 51); damaged DNA binding | chr5:7070760-7072862 REVERSE	343	9.8e-102	256	0.722656
6	89.401	125	1	0.312	0.053	4.77	10061	WS0063_E19	AT5G20900.1 | Symbols: JAZ12, TIFY3B | JAZ12/TIFY3B (JASMONATE-ZIM-DOMAIN PROTEIN 12) | chr5:7090885-7092203 FORWARD	188	2.1e-05	42	0.595238
6	89.401	125	2	-0.321	0.084	6.526	5893	WS00918_P17	AT5G20900.1 | Symbols: JAZ12, TIFY3B | JAZ12/TIFY3B (JASMONATE-ZIM-DOMAIN PROTEIN 12) | chr5:7090885-7092203 FORWARD	188	3e-05	104	0.336538
6	89.401	125	2	0.345	0.065	5.753	20516	WS00919_H21	AT5G20900.1 | Symbols: JAZ12, TIFY3B | JAZ12/TIFY3B (JASMONATE-ZIM-DOMAIN PROTEIN 12) | chr5:7090885-7092203 FORWARD	188	2e-12	50	0.56
6	89.401	125	1	0.285	0.045	4.375	354	WS00825_H17	AT5G21960.1 | Symbols: | AP2 domain-containing transcription factor, putative | chr5:7258563-7259213 REVERSE	217	9.5e-17	74	0.567568
6	89.401	125	1	-0.332	0.088	6.462	1726	WS00937_I22	AT5G22060.1 | Symbols: ATJ2 | ATJ2 (Arabidopsis thaliana DnaJ homologue 2) | chr5:7303801-7305671 REVERSE	420	4.5e-23	172	0.395349
6	89.401	125	2	-0.379	0.152	12.444	20770	WS0048_F06	AT5G22080.1 | Symbols: | DNAJ heat shock N-terminal domain-containing protein | chr5:7310603-7313543 REVERSE	247	2.5e-57	151	0.721854
6	89.401	125	1	-0.318	0.067	5.201	384	WS00917_O05	AT5G22080.1 | Symbols: | DNAJ heat shock N-terminal domain-containing protein | chr5:7310603-7313543 REVERSE	247	6.7e-16	41	0.878049
6	89.401	125	1	-0.222	0.046	4.025	7253	WS02610_P14	AT5G23200.1 | Symbols: | similar to unknown protein [Arabidopsis thaliana] (TAIR:AT5G08270.1); similar to unnamed protein product [Vitis vinifera] (GB:CAO44430.1) | chr5:7807322-7808991 FORWARD	400	2.4e-27	97	0.587629
6	89.401	125	2	0.302	0.065	5.236	3179	WS0102_C21	AT5G23300.1 | Symbols: PYRD | PYRD (PYRIMIDINE D); dihydroorotate dehydrogenase | chr5:7847795-7850246 REVERSE	461	1.5e-50	130	0.807692
6	89.401	125	2	-0.262	0.04	4.07	11181	WS00720_N22	AT5G23570.1 | Symbols: SGS3 | SGS3 (SUPPRESSOR OF GENE SILENCING 3) | chr5:7943624-7945877 FORWARD	626	6.2e-13	140	0.257143
6	89.401	125	2	-0.213	0.034	4.421	11664	WS00930_O08	AT5G23630.1 | Symbols: | (MALE GAMETOGENESIS IMPAIRED ANTHERS); cation-transporting ATPase | chr5:7960759-7967647 REVERSE	1180	1.7	71	0.338028
6	89.401	125	2	0.319	0.047	5.23	451	WS0092_G11	AT5G23760.1 | Symbols: | heavy-metal-associated domain-containing protein | chr5:8013245-8014132 REVERSE	104	0.00031	46	0.413043
6	89.401	125	2	0.263	0.051	4.133	17475	WS0083_O19	AT5G23920.1 | Symbols: | similar to unknown protein [Arabidopsis thaliana] (TAIR:AT5G52420.1); similar to unnamed protein product [Vitis vinifera] (GB:CAO49441.1) | chr5:8073366-8074121 REVERSE	230	5	66	0.272727
6	89.401	125	2	0.245	0.036	4.083	15836	WS0262_H13	AT5G24105.1 | Symbols: AGP41 | AGP41 | chr5:8152100-8152659 FORWARD	64	5.8e-10	66	0.469697
6	89.401	125	1	-0.315	0.061	5.526	7158	WS00721_K11	AT5G24350.1 | Symbols: | similar to unnamed protein product [Vitis vinifera] (GB:CAO48609.1); similar to hypothetical protein [Brachypodium sylvaticum] (GB:CAJ26383.1); similar to hypothetical protein OsI_036631 [Oryza sativa (indica cultivar-group)] (GB:EAY82672.1); contains InterPro domain WD40 repeat-like (InterPro:IPR011046) | chr5:8301540-8310749 FORWARD	2377	9.1e-25	256	0.296875
6	89.401	125	2	-0.376	0.086	5.846	1897	WS00824_J18	AT5G24430.1 | Symbols: | calcium-dependent protein kinase, putative / CDPK, putative | chr5:8339393-8342916 REVERSE	595	0.026	28	0.75
6	89.401	125	2	0.221	0.046	4.039	8580	WS00918_F22	AT5G24450.1 | Symbols: | similar to unknown protein [Arabidopsis thaliana] (TAIR:AT3G49410.1); similar to predicted protein [Physcomitrella patens subsp. patens] (GB:EDQ64550.1); contains domain GENERAL TRANSCRIPTION FACTOR IIIC, POLYPEPTIDE 5 (PTHR13230) | chr5:8348783-8353133 FORWARD	555	3.7e-37	104	0.548077
6	89.401	125	2	-0.219	0.046	4.987	14939	WS01027_H16	AT5G24570.1 | Symbols: | unknown protein | chr5:8405817-8406029 REVERSE	71	1.3	40	0.4
6	89.401	125	1	0.329	0.072	6.08	8002	WS0262_L10	AT5G24610.1 | Symbols: | similar to unknown protein [Arabidopsis thaliana] (TAIR:AT3G49550.1); similar to hypothetical protein [Vitis vinifera] (GB:CAN64634.1) | chr5:8428580-8429020 FORWARD	147	6.8e-39	150	0.533333
6	89.401	125	2	-0.297	0.041	5.63	7399	WS00940_P11	AT5G24630.1 | Symbols: BIN4 | BIN4 (BRASSINOSTEROID-INSENSITIVE4) | chr5:8432526-8436173 REVERSE	506	2.5e-48	208	0.557692
6	89.401	125	2	-0.324	0.059	6.577	11143	WS01024_J08	AT5G24760.1 | Symbols: | alcohol dehydrogenase, putative | chr5:8495038-8497248 REVERSE	382	5.9e-63	138	0.666667
6	89.401	125	1	-0.434	0.059	7.372	19851	WS00930_O02	AT5G24930.1 | Symbols: | zinc finger (B-box type) family protein | chr5:8589328-8590952 FORWARD	407	1.3e-33	234	0.42735
6	89.401	125	2	0.255	0.039	4.306	1442	WS0013_E11	AT5G25102.1 | Symbols: | unknown protein | chr5:8652882-8653049 FORWARD	56	3.6	16	0.5625
6	89.401	125	2	0.321	0.066	6.749	1535	WS0266_M17	AT5G25190.1 | Symbols: | ethylene-responsive element-binding protein, putative | chr5:8707010-8707658 REVERSE	182	5.7e-10	28	0.928571
6	89.401	125	2	0.287	0.049	5.737	13063	WS01030_C05	AT5G25280.1 | Symbols: | serine-rich protein-related | chr5:8773885-8774547 FORWARD	221	1.1e-31	166	0.512048
6	89.401	125	1	-0.368	0.075	6.931	21616	WS00926_P05	AT5G25560.1 | Symbols: | zinc finger (C3HC4-type RING finger) family protein | chr5:8899489-8901394 FORWARD	309	7e-37	102	0.666667
6	89.401	125	2	0.22	0.04	4	5551	WS00929_J09	AT5G25940.1 | Symbols: | early nodulin-related | chr5:9054255-9055154 REVERSE	116	8e-20	87	0.574713
6	89.401	125	2	0.244	0.037	3.884	2566	WS01025_G22	AT5G26190.1 | Symbols: | DC1 domain-containing protein | chr5:9153631-9155301 REVERSE	557	0.033	25	0.32
6	89.401	125	1	0.218	0.039	4.144	15448	WS01011_O02	AT5G26340.1 | Symbols: STP13, MSS1 | MSS1 (SUGAR TRANSPORT PROTEIN 13); carbohydrate transmembrane transporter/ hexose:hydrogen symporter/ high-affinity hydrogen:glucose symporter/ sugar:hydrogen ion symporter | chr5:9243854-9246997 REVERSE	527	8e-10	48	0.583333
6	89.401	125	1	-0.389	0.089	7.989	12935	WS00811_B17	AT5G26805.1 | Symbols: | similar to hypothetical protein [Vitis vinifera] (GB:CAN61594.1) | chr5:9427551-9428021 FORWARD	157	10	33	0.393939
6	89.401	125	1	0.261	0.047	4.43	13325	WS0107_C01	AT5G26850.1 | Symbols: | binding | chr5:9445953-9450587 FORWARD	984	0.015	22	0.772727
6	89.401	125	1	-0.298	0.108	5.809	51	WS00810_A03	AT5G26960.1 | Symbols: | kelch repeat-containing F-box family protein | chr5:9484911-9486152 REVERSE	414	6.6e-10	51	0.627451
6	89.401	125	1	-0.256	0.041	4.398	12322	WS00716_C15	AT5G27280.1 | Symbols: | zinc finger (DNL type) family protein | chr5:9617551-9618372 FORWARD	213	1.5e-41	105	0.790476
6	89.401	125	2	0.411	0.105	11.488	4311	WS0043_L13	AT5G27320.1 | Symbols: ATGID1C, GID1C | ATGID1C/GID1C (GA INSENSITIVE DWARF1C); hydrolase | chr5:9629257-9630749 FORWARD	345	8.1e-27	119	0.487395
6	89.401	125	1	-0.257	0.044	3.997	7452	WS01028_F07	AT5G27390.1 | Symbols: | similar to unnamed protein product [Vitis vinifera] (GB:CAO17664.1); contains InterPro domain Mog1/PsbP/DUF1795, alpha/beta/alpha sandwich (InterPro:IPR016124) | chr5:9674637-9676121 REVERSE	242	7.2e-19	75	0.586667
6	89.401	125	1	0.259	0.061	4.322	10062	WS0063_I08	AT5G27430.1 | Symbols: | signal peptidase subunit family protein | chr5:9687473-9689188 FORWARD	168	4.1e-48	119	0.773109
6	89.401	125	1	-0.345	0.057	6.664	8883	WS00926_D04	AT5G27470.1 | Symbols: | seryl-tRNA synthetase / serine--tRNA ligase | chr5:9695090-9697157 FORWARD	452	2.5e-87	211	0.753555
6	89.401	125	1	0.252	0.042	5.145	13971	WS00914_A02	AT5G27640.1 | Symbols: EIF3B, ATEIF3B-1, EIF3B-1, ATTIF3B1, TIF3B1 | TIF3B1 (EUKARYOTIC TRANSLATION INITIATION FACTOR 3B); nucleic acid binding / translation initiation factor | chr5:9781210-9784762 REVERSE	713	4.5e-77	146	0.705479
6	89.401	125	1	-0.205	0.043	3.907	8760	WS0094_D13	AT5G27710.1 | Symbols: | similar to unnamed protein product [Vitis vinifera] (GB:CAO17522.1) | chr5:9813073-9815022 FORWARD	336	1.8e-54	170	0.635294
6	89.401	125	1	0.264	0.064	3.988	3175	WS0101_N13	AT5G28540.1 | Symbols: BIP1 | BIP1; ATP binding | chr5:10540669-10543278 REVERSE	670	6.4e-26	86	0.639535
6	89.401	125	2	0.283	0.036	3.87	1723	WS0075_B22	AT5G28690.1 | Symbols: | similar to unknown protein [Arabidopsis thaliana] (TAIR:AT3G04700.1); similar to unnamed protein product [Vitis vinifera] (GB:CAO65016.1); similar to hypothetical protein [Vitis vinifera] (GB:CAN62670.1); contains InterPro domain Protein of unknown function DUF1685 (InterPro:IPR012881) | chr5:10723037-10723706 FORWARD	193	1.2e-06	27	0.814815
6	89.401	125	2	-0.321	0.067	8.07	11078	WS00929_P17	AT5G28830.1 | Symbols: | calcium-binding EF hand family protein | chr5:10856805-10858398 FORWARD	325	1.8e-38	198	0.454545
6	89.401	125	1	-0.296	0.057	4.762	17950	IS0014_A05	AT5G28840.1 | Symbols: GME | GME (GDP-D-MANNOSE 3',5'-EPIMERASE); GDP-mannose 3,5-epimerase/ NAD binding / catalytic | chr5:10862476-10864028 REVERSE	378	2.6e-92	195	0.876923
6	89.401	125	1	0.227	0.044	4.123	8632	WS0091_F11	AT5G32440.1 | Symbols: | similar to unknown protein [Arabidopsis thaliana] (TAIR:AT1G80040.1); similar to unknown [Populus trichocarpa] (GB:ABK95835.1); contains InterPro domain Ubiquitin system component Cue (InterPro:IPR003892) | chr5:12094244-12095626 FORWARD	265	2.1e-21	68	0.676471
6	89.401	125	1	-0.281	0.059	4.084	2219	WS00820_C09	AT5G33390.1 | Symbols: | glycine-rich protein | chr5:12679602-12679958 FORWARD	119	6.8e-12	69	0.507246
6	89.401	125	2	0.385	0.096	9.616	19631	WS0064_M10	AT5G35195.1 | Symbols: | Encodes a defensin-like (DEFL) family protein. | chr5:13466803-13466979 REVERSE	59	1.7	16	0.5
6	89.401	125	2	-0.297	0.061	7.045	9824	WS00922_P01	AT5G35195.1 | Symbols: | Encodes a defensin-like (DEFL) family protein. | chr5:13466803-13466979 REVERSE	59	8.1	36	0.305556
6	89.401	125	2	0.243	0.052	5.269	10777	WS00917_H19	AT5G35550.1 | Symbols: AtMYB123, MYB123, TT2 | TT2 (TRANSPARENT TESTA 2); DNA binding / transcription factor | chr5:13744037-13744959 FORWARD	259	5.4e-10	74	0.445946
6	89.401	125	2	-0.241	0.033	3.898	2656	WS00823_D05	AT5G36110.1 | Symbols: CYP716A1 | CYP716A1 (cytochrome P450, family 716, subfamily A, polypeptide 1); oxygen binding | chr5:14212607-14214843 FORWARD	478	1.6e-30	94	0.585106
6	89.401	125	2	-0.268	0.051	5.114	9716	WS0024_J09	AT5G36290.1 | Symbols: | similar to unknown protein [Arabidopsis thaliana] (TAIR:AT1G25520.1); similar to unnamed protein product [Vitis vinifera] (GB:CAO22988.1); contains InterPro domain Protein of unknown function UPF0016; (InterPro:IPR001727) | chr5:14320207-14322202 FORWARD	294	2.6e-62	141	0.87234
6	89.401	125	1	-0.302	0.059	5.405	7277	WS0056_N17	AT5G37070.1 | Symbols: | similar to unknown protein [Arabidopsis thaliana] (TAIR:AT3G08890.1); similar to unknown protein [Arabidopsis thaliana] (TAIR:AT3G08890.2); similar to hypothetical protein [Vitis vinifera] (GB:CAN63135.1); contains InterPro domain Protein of unknown function DUF538 (InterPro:IPR007493) | chr5:14668321-14669377 FORWARD	171	3.2e-55	143	0.748252
6	89.401	125	2	0.338	0.067	5.681	19824	WS0043_D09	AT5G37351.1 | Symbols: | unknown protein | chr5:14814536-14814727 REVERSE	64	5.2	26	0.384615
6	89.401	125	2	-0.197	0.039	4.321	9105	WS0057_I12	AT5G38240.1 | Symbols: | serine/threonine protein kinase, putative | chr5:15294469-15296547 REVERSE	589	1.6e-16	96	0.427083
6	89.401	125	2	0.349	0.07	4.914	1268	WS0262_A18	AT5G38480.1 | Symbols: RCI1, GRF3 | GRF3 (GENERAL REGULATORY FACTOR 3); protein phosphorylated amino acid binding | chr5:15427507-15428515 FORWARD	256	6.8e-78	208	0.740385
6	89.401	125	1	0.214	0.044	4.302	15597	WS0022_I10	AT5G38510.1 | Symbols: | rhomboid family protein | chr5:15435069-15437232 REVERSE	435	6.5e-42	93	0.709677
6	89.401	125	2	0.284	0.049	4.669	17800	WS0089_N06	AT5G38700.1 | Symbols: | similar to unknown protein [Arabidopsis thaliana] (TAIR:AT4G02170.1); similar to unnamed protein product [Vitis vinifera] (GB:CAO40081.1) | chr5:15506920-15507468 FORWARD	183	0.04	24	0.708333
6	89.401	125	2	0.28	0.12	6.309	17222	WS0078_O10	AT5G38940.1 | Symbols: | manganese ion binding / metal ion binding / nutrient reservoir | chr5:15606001-15606756 FORWARD	224	5.2e-48	168	0.60119
6	89.401	125	1	0.261	0.072	6.884	8459	WS00812_C02	AT5G39320.1 | Symbols: | UDP-glucose 6-dehydrogenase, putative | chr5:15760482-15761924 FORWARD	481	5.2e-32	73	0.821918
6	89.401	125	2	0.401	0.096	11.352	8210	WS00922_I12	AT5G39581.1 | Symbols: | unknown protein | chr5:15866383-15866529 REVERSE	49	4.5	35	0.342857
6	89.401	125	1	0.261	0.046	4.459	13533	WS00822_C18	AT5G39990.1 | Symbols: | glycosyltransferase family 14 protein / core-2/I-branching enzyme family protein | chr5:16021722-16023656 FORWARD	448	2.2e-95	221	0.737557
6	89.401	125	1	0.316	0.085	7.016	11921	WS0081_H05	AT5G40230.1 | Symbols: | nodulin-related | chr5:16097042-16098963 REVERSE	371	1.6	55	0.363636
6	89.401	125	1	-0.294	0.082	4.787	1383	WS00817_P07	AT5G40330.1 | Symbols: ATMYBRTF, ATMYB23, MYB23 | MYB23 (myb domain protein 23); DNA binding / transcription factor | chr5:16145077-16146696 FORWARD	220	5.4	45	0.377778
6	89.401	125	1	-0.311	0.116	7.192	5864	WS00820_J12	AT5G40730.1 | Symbols: ATAGP24, AGP24 | AGP24 (ARABINOGALACTAN PROTEIN 24) | chr5:16318381-16318590 FORWARD	70	0.68	27	0.37037
6	89.401	125	1	-0.382	0.128	11.547	21740	WS01036_M05	AT5G40830.1 | Symbols: | (ARABIDOPSIS THALIANA RAS ASSOCIATED WITH DIABETES PROTEIN 3); methyltransferase | chr5:16371839-16373083 REVERSE	415	2.8	80	0.2875
6	89.401	125	1	0.3	0.048	4.027	15697	WS01016_P16	AT5G40850.1 | Symbols: UPM1 | UPM1 (UROPHORPHYRIN METHYLASE 1); uroporphyrin-III C-methyltransferase | chr5:16384433-16385952 FORWARD	370	0.00012	41	0.536585
6	89.401	125	1	-0.329	0.076	7.086	21706	WS00913_I23	AT5G40960.1 | Symbols: | similar to unknown protein [Arabidopsis thaliana] (TAIR:AT3G48660.1); similar to unknown [Populus trichocarpa] (GB:ABK93721.1) | chr5:16429973-16430179 REVERSE	69	1.9	23	0.434783
6	89.401	125	1	0.253	0.059	4.225	8453	WS00816_H01	AT5G41010.1 | Symbols: | DNA-directed RNA polymerases I, II, and III 7 kDa subunit, putative | chr5:16441278-16442149 FORWARD	52	7e-21	54	0.851852
6	89.401	125	1	0.311	0.086	7.184	12049	WS01024_I04	AT5G41010.1 | Symbols: | DNA-directed RNA polymerases I, II, and III 7 kDa subunit, putative | chr5:16441278-16442149 FORWARD	52	7e-21	49	0.877551
6	89.401	125	2	0.276	0.05	5.126	12957	WS00723_E24	AT5G41040.1 | Symbols: | transferase family protein | chr5:16448676-16450314 FORWARD	458	1e-42	122	0.713115
6	89.401	125	2	-0.273	0.049	5.488	12890	WS0037_L24	AT5G41071.1 | Symbols: | unknown protein | chr5:16457297-16457479 FORWARD	61	8.4	29	0.413793
6	89.401	125	1	0.216	0.051	4.31	1223	WS00912_I20	AT5G41120.1 | Symbols: | esterase/lipase/thioesterase family protein | chr5:16472540-16476426 REVERSE	685	2.1e-07	46	0.543478
6	89.401	125	2	0.185	0.047	4.848	21493	WS00943_D17	AT5G41520.1 | Symbols: | 40S ribosomal protein S10 (RPS10B) | chr5:16626605-16627811 REVERSE	181	7.8e-38	182	0.467033
6	89.401	125	1	0.358	0.059	5.587	18729	WS0091_N16	AT5G41761.1 | Symbols: | similar to unknown protein [Arabidopsis thaliana] (TAIR:AT3G55570.1); similar to unknown [Populus trichocarpa x Populus deltoides] (GB:ABK96351.1) | chr5:16728665-16728970 FORWARD	102	4.1e-09	39	0.589744
6	89.401	125	1	0.202	0.044	3.94	8476	WS00933_C08	AT5G42100.2 | Symbols: ATBG_PPAP, ATBG_PAP | ATBG_PAP/ATBG_PPAP (A. THALIANA BETA-1,3-GLUCANASE_PUTATIVE); hydrolase, hydrolyzing O-glycosyl compounds | chr5:16847125-16848396 REVERSE	424	4.3e-17	108	0.5
6	89.401	125	1	0.222	0.041	3.97	13568	WS01010_O21	AT5G42150.1 | Symbols: | electron carrier/ protein disulfide oxidoreductase | chr5:16863475-16865137 FORWARD	316	2.4e-43	117	0.74359
6	89.401	125	1	-0.333	0.086	6.965	5749	WS0072_L17	AT5G42360.1 | Symbols: | kelch repeat-containing F-box family protein | chr5:16953533-16955224 REVERSE	564	0.0023	158	0.259494
6	89.401	125	1	0.266	0.055	5.148	14852	WS00933_O22	AT5G42410.1 | Symbols: | auxin-responsive family protein | chr5:16981992-16982327 FORWARD	112	1.8	60	0.383333
6	89.401	125	1	-0.203	0.038	4.237	17563	WS0046_I03	AT5G42530.1 | Symbols: | unknown protein | chr5:17022176-17022566 REVERSE	72	4.8	36	0.388889
6	89.401	125	2	-0.211	0.045	3.892	7562	WS0099_B09	AT5G42905.1 | Symbols: | nucleic acid binding / ribonuclease H | chr5:17218642-17219551 REVERSE	259	5.4	32	0.5
6	89.401	125	1	0.266	0.045	4.037	7967	WS0087_B17	AT5G42965.1 | Symbols: | nucleic acid binding / ribonuclease H | chr5:17253964-17254353 FORWARD	130	1.7	42	0.357143
6	89.401	125	1	-0.36	0.073	6.913	253	WS00720_F05	AT5G43010.1 | Symbols: RPT4A | RPT4A (regulatory particle triple-A 4A); ATPase | chr5:17265791-17268242 REVERSE	400	1.5e-32	80	0.85
6	89.401	125	2	0.252	0.05	4.081	14919	WS00825_K13	AT5G43100.1 | Symbols: | aspartyl protease family protein | chr5:17316492-17319946 FORWARD	632	7.6e-19	152	0.322368
6	89.401	125	2	0.272	0.053	5.03	5184	WS0033_K11	AT5G43150.1 | Symbols: | similar to unnamed protein product [Vitis vinifera] (GB:CAO61459.1) | chr5:17342304-17342917 FORWARD	92	0.0024	54	0.351852
6	89.401	125	1	0.244	0.056	5.478	10302	WS0072_J09	AT5G43150.1 | Symbols: | similar to unnamed protein product [Vitis vinifera] (GB:CAO61459.1) | chr5:17342304-17342917 FORWARD	92	6.3e-05	28	0.535714
6	89.401	125	1	-0.288	0.041	4.061	5332	WS00910_H07	AT5G43211.1 | Symbols: | unknown protein | chr5:17365950-17366114 REVERSE	55	9.3	36	0.361111
6	89.401	125	1	0.192	0.045	4.574	11956	WS0022_H09	AT5G43500.2 | Symbols: ATARP9 | ATARP9 (ACTIN-RELATED PROTEIN 9); protein binding | chr5:17487219-17490657 FORWARD	585	2.6e-39	125	0.632
6	89.401	125	2	0.441	0.149	12.603	13158	WS0092_C24	AT5G43940.1 | Symbols: ADH2 | ADH2 (ALCOHOL DEHYDROGENASE 2); formaldehyde dehydrogenase (glutathione) | chr5:17701492-17703606 FORWARD	380	2.1e-60	181	0.618785
6	89.401	125	2	0.23	0.028	3.919	5218	WS0043_G15	AT5G43970.1 | Symbols: TOM9-2, ATTOM22-V, TOM22-V | TOM22-V (TRANSLOCASE OUTER MITOCHONDRIAL MEMBRANE 22-V) | chr5:17710115-17710414 FORWARD	100	9.9e-22	81	0.641975
6	89.401	125	2	0.298	0.047	4.75	15289	WS00930_K02	AT5G44310.1 | Symbols: | late embryogenesis abundant domain-containing protein / LEA domain-containing protein | chr5:17865225-17866112 REVERSE	296	0.065	231	0.268398
6	89.401	125	2	0.171	0.036	3.849	19790	WS0086_J05	AT5G44320.1 | Symbols: | eukaryotic translation initiation factor 3 subunit 7, putative / eIF-3 zeta, putative / eIF3d, putative | chr5:17872128-17873894 REVERSE	589	0.0046	25	0.76
6	89.401	125	2	0.329	0.074	7.388	19780	WS0044_B10	AT5G44380.1 | Symbols: | FAD-binding domain-containing protein | chr5:17896100-17898596 REVERSE	542	1.4e-36	130	0.553846
6	89.401	125	1	-0.312	0.055	4.724	6933	WS00943_D03	AT5G44450.1 | Symbols: | similar to hypothetical protein OsI_013284 [Oryza sativa (indica cultivar-group)] (GB:EAY92051.1); similar to unknown protein [Oryza sativa (japonica cultivar-group)] (GB:AAK09232.1); contains InterPro domain Protein of unknown function DUF858, methyltransferase-like (InterPro:IPR008576) | chr5:17931587-17933244 REVERSE	335	1e-44	127	0.700787
6	89.401	125	2	0.343	0.095	9.414	17848	WS0104_F11	AT5G44500.1 | Symbols: | small nuclear ribonucleoprotein associated protein B, putative / snRNP-B, putative / Sm protein B, putative | chr5:17944732-17945496 FORWARD	255	0.00065	56	0.464286
6	89.401	125	2	0.269	0.05	4.959	2237	WS0079_M05	AT5G44550.1 | Symbols: | integral membrane family protein | chr5:17959327-17960401 REVERSE	198	6.3e-20	104	0.365385
6	89.401	125	1	-0.333	0.08	6.69	8685	WS00716_F18	AT5G44650.1 | Symbols: | similar to unnamed protein product [Vitis vinifera] (GB:CAO44475.1) | chr5:18030623-18032519 FORWARD	281	2.3e-05	51	0.470588
6	89.401	125	1	0.252	0.041	4.472	10280	WS0046_A14	AT5G44730.2 | Symbols: | haloacid dehalogenase-like hydrolase family protein | chr5:18062815-18063746 REVERSE	256	6.7e-55	159	0.672956
6	89.401	125	2	-0.304	0.046	4.767	9299	WS00930_B13	AT5G44740.1 | Symbols: | UMUC-like DNA repair family protein | chr5:18065130-18068424 REVERSE	589	0.0013	108	0.361111
6	89.401	125	1	0.361	0.075	7.488	17109	WS01024_D02	AT5G44920.1 | Symbols: | Toll-Interleukin-Resistance (TIR) domain-containing protein | chr5:18156192-18157221 FORWARD	256	1.5e-11	135	0.355556
6	89.401	125	2	-0.201	0.053	4.265	20580	WS00943_E21	AT5G45290.2 | Symbols: | zinc finger (C3HC4-type RING finger) family protein | chr5:18367238-18369319 REVERSE	547	7.3e-11	46	0.652174
6	89.401	125	2	-0.272	0.044	3.849	9880	WS00934_K14	AT5G45360.1 | Symbols: | F-box family protein | chr5:18402010-18403897 REVERSE	317	1.5e-50	208	0.495192
6	89.401	125	2	-0.312	0.04	5.02	13001	WS00816_J24	AT5G45510.2 | Symbols: | leucine-rich repeat family protein | chr5:18462025-18466179 FORWARD	1211	3.1	119	0.294118
6	89.401	125	2	-0.269	0.046	3.97	13045	WS00725_L24	AT5G45680.1 | Symbols: | FK506-binding protein 1 (FKBP13) | chr5:18548121-18549355 FORWARD	209	1.6e-53	158	0.664557
6	89.401	125	1	-0.337	0.07	6.069	163	WS00824_O10	AT5G45760.1 | Symbols: | transducin family protein / WD-40 repeat family protein | chr5:18578348-18580232 FORWARD	361	9.6e-24	129	0.44186
6	89.401	125	1	-0.308	0.053	5.41	6855	WS00715_A03	AT5G45770.1 | Symbols: | leucine-rich repeat family protein | chr5:18580795-18582072 FORWARD	426	7.9	44	0.409091
6	89.401	125	1	0.24	0.049	4.024	12082	WS00826_M15	AT5G45820.1 | Symbols: PKS18, SnRK3.6, CIPK20 | CIPK20 (CBL-INTERACTING PROTEIN KINASE 20); kinase | chr5:18604308-18605627 REVERSE	440	8.7e-13	50	0.64
6	89.401	125	1	-0.355	0.084	7.207	214	WS00927_M16	AT5G46020.1 | Symbols: | similar to unknown [Populus trichocarpa] (GB:ABK93798.1); contains domain PTHR22055 (PTHR22055) | chr5:18680302-18681856 REVERSE	165	3.1e-57	165	0.715152
6	89.401	125	2	0.226	0.033	3.883	21142	WS0043_L05	AT5G46730.2 | Symbols: | glycine-rich protein | chr5:18981257-18982129 FORWARD	247	2.9e-36	177	0.497175
6	89.401	125	1	-0.24	0.091	5.297	18454	WS00937_E23	AT5G46730.2 | Symbols: | glycine-rich protein | chr5:18981257-18982129 FORWARD	247	5.4e-13	196	0.311224
6	89.401	125	2	0.439	0.107	12.987	1498	WS00111_K05	AT5G46800.1 | Symbols: BOU | BOU (A BOUT DE SOUFFLE); binding | chr5:19006006-19007037 REVERSE	301	2.7e-60	150	0.746667
6	89.401	125	2	-0.261	0.03	3.883	10371	WS00827_K04	AT5G46840.1 | Symbols: | RNA recognition motif (RRM)-containing protein | chr5:19022878-19024836 FORWARD	502	6.3e-22	217	0.354839
6	89.401	125	2	-0.211	0.042	4.601	5731	WS0046_O13	AT5G46871.1 | Symbols: | Encodes a defensin-like (DEFL) family protein. | chr5:19035328-19035670 FORWARD	79	1.1	34	0.352941
6	89.401	125	1	-0.254	0.057	4.129	5865	WS00820_J22	AT5G46873.1 | Symbols: | Encodes a defensin-like (DEFL) family protein. | chr5:19038432-19038756 FORWARD	72	1.2	62	0.322581
6	89.401	125	1	0.247	0.053	4.547	4737	WS01019_B03	AT5G46874.1 | Symbols: | Encodes a defensin-like (DEFL) family protein. | chr5:19039610-19039926 FORWARD	80	0.31	31	0.387097
6	89.401	125	2	0.354	0.063	6.881	9966	WS0073_B10	AT5G47250.1 | Symbols: | disease resistance protein (CC-NBS-LRR class), putative | chr5:19203272-19205803 REVERSE	844	0.11	48	0.354167
6	89.401	125	1	-0.27	0.043	4.139	3312	WS00836_G03	AT5G47370.1 | Symbols: HAT2 | HAT2; transcription factor | chr5:19233709-19234874 REVERSE	284	0.064	74	0.351351
6	89.401	125	2	-0.255	0.087	4.514	4479	WS00822_N24	AT5G47690.1 | Symbols: | binding | chr5:19335125-19344240 FORWARD	1606	5.6e-15	178	0.303371
6	89.401	125	1	-0.336	0.05	4.414	5240	IS0014_G10	AT5G47720.3 | Symbols: | acetyl-CoA C-acyltransferase, putative / 3-ketoacyl-CoA thiolase, putative | chr5:19348988-19351235 FORWARD	406	2.2e-49	120	0.825
6	89.401	125	1	0.338	0.093	7.333	9624	WS00730_D03	AT5G47928.1 | Symbols: | unknown protein | chr5:19422977-19423147 REVERSE	57	0.062	18	0.5
6	89.401	125	2	-0.258	0.035	3.913	19351	WS01018_L07	AT5G48050.1 | Symbols: | similar to unknown protein [Arabidopsis thaliana] (TAIR:AT1G34070.1); similar to Putative retroelement [Oryza sativa (japonica cultivar-group)] (GB:AAM74347.1); similar to Putative retroelement [Oryza sativa (japonica cultivar-group)] (GB:AAN34944.1); similar to retrotransposon protein, putative, unclassified [Oryza sativa (japonica cultivar-group)] (GB:ABB47203.2) | chr5…	370	3.6e-07	143	0.244755
6	89.401	125	2	0.26	0.039	4.776	4755	WS0263_I10	AT5G48120.1 | Symbols: | binding | chr5:19525436-19532000 REVERSE	1135	0.0019	35	0.571429
6	89.401	125	2	-0.255	0.048	4.957	2963	WS0085_L11	AT5G48600.1 | Symbols: ATCAP-C, SMC4, ATSMC3 | ATSMC3 (ARABIDOPSIS THALIANA STRUCTURAL MAINTENANCE OF CHROMOSOME 3); ATP binding | chr5:19719134-19726317 FORWARD	1242	2.2e-25	133	0.43609
6	89.401	125	1	-0.274	0.048	4.518	10808	WS00822_D03	AT5G48655.2 | Symbols: | zinc finger (C3HC4-type RING finger) family protein | chr5:19748801-19749712 REVERSE	204	1e-19	168	0.35119
6	89.401	125	1	0.237	0.057	4.091	9680	WS00836_I22	AT5G48740.1 | Symbols: | leucine-rich repeat family protein / protein kinase family protein | chr5:19782550-19786540 REVERSE	896	1.5e-08	61	0.508197
6	89.401	125	1	-0.279	0.062	4.338	10099	WS01040_F15	AT5G48920.1 | Symbols: | hydroxyproline-rich glycoprotein family protein | chr5:19852631-19853248 FORWARD	206	0.015	32	0.5
6	89.401	125	1	0.336	0.086	7.164	10196	WS00925_A21	AT5G48930.1 | Symbols: HCT | transferase family protein | chr5:19853880-19855318 REVERSE	434	1e-99	262	0.70229
6	89.401	125	2	-0.25	0.035	3.85	8440	WS00937_D02	AT5G48940.1 | Symbols: | leucine-rich repeat transmembrane protein kinase, putative | chr5:19857011-19860970 FORWARD	1136	3.1e-30	130	0.453846
6	89.401	125	2	-0.296	0.041	3.863	11231	WS0074_C09	AT5G48950.1 | Symbols: | thioesterase family protein | chr5:19863426-19864516 FORWARD	158	1.7e-19	95	0.442105
6	89.401	125	1	-0.295	0.054	5.602	2217	WS0075_O12	AT5G49015.1 | Symbols: | Expressed protein | chr5:19886916-19887434 FORWARD	85	0.23	36	0.361111
6	89.401	125	2	0.268	0.079	6.095	5112	WS0105_H01	AT5G49280.1 | Symbols: | hydroxyproline-rich glycoprotein family protein | chr5:19994068-19994556 REVERSE	163	2.4	59	0.355932
6	89.401	125	2	0.402	0.09	7.903	8837	WS01014_O02	AT5G49410.1 | Symbols: | similar to unknown protein [Arabidopsis thaliana] (TAIR:AT1G73940.1); similar to unnamed protein product [Vitis vinifera] (GB:CAO48310.1) | chr5:20050127-20050977 FORWARD	146	1.9e-34	104	0.615385
6	89.401	125	1	-0.291	0.04	4.537	5242	WS00926_C19	AT5G49660.1 | Symbols: | leucine-rich repeat transmembrane protein kinase, putative | chr5:20178627-20181760 REVERSE	967	7.5e-09	55	0.527273
6	89.401	125	2	0.231	0.038	3.864	3006	WS0047_A14	AT5G49700.1 | Symbols: | DNA-binding protein-related | chr5:20209825-20210655 FORWARD	277	2e-16	127	0.409449
6	89.401	125	2	-0.232	0.033	3.961	20045	WS00921_O17	AT5G49940.1 | Symbols: ATCNFU2, NFU2 | NFU2 (NFU domain protein 2) | chr5:20332690-20334454 FORWARD	236	5.2e-48	131	0.748092
6	89.401	125	1	-0.275	0.051	4.486	2052	WS0086_H03	AT5G50260.1 | Symbols: | cysteine proteinase, putative | chr5:20472831-20474088 FORWARD	362	1.6e-46	164	0.573171
6	89.401	125	1	-0.298	0.055	4.667	7206	WS00822_L23	AT5G50345.1 | Symbols: | Encodes a Maternally expressed gene (MEG) family protein | chr5:20514627-20514970 FORWARD	89	7.9	35	0.371429
6	89.401	125	1	-0.318	0.084	6.679	7242	WS0101_D08	AT5G50645.1 | Symbols: | similar to unknown protein [Arabidopsis thaliana] (TAIR:AT5G50540.1) | chr5:20625668-20626009 REVERSE	114	3.4	64	0.3125
6	89.401	125	1	0.172	0.033	3.857	11473	WS00929_I20	AT5G50850.1 | Symbols: MAB1 | MAB1 (MACCI-BOU); pyruvate dehydrogenase (acetyl-transferring) | chr5:20706897-20710202 FORWARD	364	7.6e-95	208	0.860577
6	89.401	125	1	0.309	0.065	7.269	13845	WS00810_M22	AT5G50920.1 | Symbols: ATHSP93-V, HSP93-V, CLPC, DCA1, CLPC1 | CLPC (HEAT SHOCK PROTEIN 93-V); ATP binding / ATPase | chr5:20732936-20737026 REVERSE	930	5.9e-65	148	0.824324
6	89.401	125	1	-0.313	0.073	5.948	1910	WS0081_K01	AT5G51380.1 | Symbols: | F-box family protein | chr5:20893171-20895005 FORWARD	480	8.7e-06	199	0.311558
6	89.401	125	2	-0.343	0.076	8.018	16180	WS0042_K24	AT5G51545.1 | Symbols: LPA2 | LPA2 (LOW PSII ACCUMULATION2) | chr5:20953660-20954469 FORWARD	186	1e-26	142	0.485915
6	89.401	125	2	-0.24	0.035	4.107	20969	WS0061_C09	AT5G51790.1 | Symbols: | basix helix-loop-helix (bHLH) family protein | chr5:21056988-21057820 FORWARD	210	0.0039	127	0.259843
6	89.401	125	2	-0.346	0.083	7.872	6696	WS01030_C14	AT5G52450.1 | Symbols: | MATE efflux protein-related | chr5:21306268-21308975 REVERSE	487	1e-44	152	0.552632
6	89.401	125	2	0.255	0.044	4.437	10599	WS0107_A12	AT5G52470.2 | Symbols: FBR1, ATFIB1, ATFBR1, SKIP7, FIB1 | FIB1 (FIBRILLARIN 1) | chr5:21311516-21313635 FORWARD	274	3.5e-10	67	0.597015
6	89.401	125	2	0.262	0.042	4.164	19914	WS00827_P22	AT5G52552.1 | Symbols: CPuORF14 | CPuORF14 (Conserved peptide upstream open reading frame 14) | chr5:21346345-21346503 REVERSE	53	9.4	31	0.419355
6	89.401	125	1	0.266	0.049	4.5	10452	WS0091_A11	AT5G52552.1 | Symbols: CPuORF14 | CPuORF14 (Conserved peptide upstream open reading frame 14) | chr5:21346345-21346503 REVERSE	53	7.5	24	0.375
6	89.401	125	1	-0.384	0.054	5.542	232	WS0086_G22	AT5G52560.1 | Symbols: ATUSP | ATUSP (ARABIDOPSIS THALIANA UDP-SUGAR PYROPHOSPHORYLASE); UTP-monosaccharide-1-phosphate uridylyltransferase/ UTP:arabinose-1-phosphate uridylyltransferase/ UTP:galactose-1-phosphate uridylyltransferase/ UTP:glucose-1-phosphate uridylyltransferase/ UTP:xy | chr5:21348456-21351799 FORWARD	615	1.5e-43	136	0.595588
6	89.401	125	2	-0.33	0.09	8.339	11341	WS0101_M10	AT5G52820.1 | Symbols: | WD-40 repeat family protein / notchless protein, putative | chr5:21418649-21421429 FORWARD	474	2.1e-39	70	0.857143
6	89.401	125	1	0.253	0.043	3.911	17720	WS00813_N17	AT5G52901.1 | Symbols: | unknown protein | chr5:21471652-21471879 FORWARD	76	3.4	37	0.324324
6	89.401	125	1	0.211	0.035	4.145	13810	WS00927_D24	AT5G53060.1 | Symbols: | KH domain-containing protein | chr5:21532581-21535423 FORWARD	653	6.7e-13	133	0.353383
6	89.401	125	2	0.215	0.059	6.126	18157	WS0072_N10	AT5G53250.1 | Symbols: AGP22, ATAGP22 | AGP22/ATAGP22 (ARABINOGALACTAN PROTEINS 22) | chr5:21620941-21621233 FORWARD	64	8.8	24	0.583333
6	89.401	125	1	0.272	0.051	3.906	12084	WS00720_D17	AT5G53486.2 | Symbols: | unknown protein | chr5:21739421-21739755 FORWARD	75	4.1	23	0.478261
6	89.401	125	1	0.254	0.039	4.194	18927	WS0039_A22	AT5G53490.2 | Symbols: | thylakoid lumenal 17.4 kDa protein, chloroplast | chr5:21740714-21741847 REVERSE	236	1.2e-62	155	0.76129
6	89.401	125	2	0.324	0.038	3.967	7037	IS0011_J12	AT5G53590.1 | Symbols: | auxin-responsive family protein | chr5:21789333-21789761 FORWARD	143	9.1e-28	125	0.504
6	89.401	125	1	-0.252	0.052	4.377	10560	WS00929_E03	AT5G53690.1 | Symbols: | unknown protein | chr5:21817713-21817943 FORWARD	77	3.1	23	0.391304
6	89.401	125	2	0.34	0.057	5.166	1296	WS00918_C04	AT5G53820.1 | Symbols: | similar to unknown protein [Arabidopsis thaliana] (TAIR:AT5G38760.1); similar to pollen coat protein [Brassica oleracea] (GB:CAA63531.1); contains domain PTHR23241:SF11 (PTHR23241:SF11); contains domain PTHR23241 (PTHR23241) | chr5:21870701-21871092 FORWARD	68	0.14	61	0.262295
6	89.401	125	2	0.323	0.069	8.035	5601	WS0023_L21	AT5G53870.1 | Symbols: | plastocyanin-like domain-containing protein | chr5:21887259-21888454 REVERSE	371	8.9e-08	121	0.347107
6	89.401	125	1	0.348	0.075	5.874	13593	WS01035_F10	AT5G53870.1 | Symbols: | plastocyanin-like domain-containing protein | chr5:21887259-21888454 REVERSE	371	1.3e-05	156	0.301282
6	89.401	125	1	-0.254	0.051	4.536	10521	WS00928_N21	AT5G53880.1 | Symbols: | similar to unknown [Populus trichocarpa] (GB:ABK92577.1) | chr5:21890221-21890421 REVERSE	67	2.1	33	0.424242
6	89.401	125	1	0.283	0.041	4.096	10431	WS00938_I15	AT5G53880.1 | Symbols: | similar to unknown [Populus trichocarpa] (GB:ABK92577.1) | chr5:21890221-21890421 REVERSE	67	0.0024	33	0.454545
6	89.401	125	2	0.345	0.074	7.364	8714	WS0091_K24	AT5G54080.1 | Symbols: HGO | HGO (HOMOGENTISATE 1,2-DIOXYGENASE); homogentisate 1,2-dioxygenase | chr5:21963146-21965296 FORWARD	462	1.2e-30	83	0.710843
6	89.401	125	2	0.269	0.04	4.566	6639	WS0046_C03	AT5G54160.1 | Symbols: OMT1, ATOMT1 | ATOMT1 (O-METHYLTRANSFERASE 1) | chr5:21999301-22001393 FORWARD	364	2.5e-16	86	0.465116
6	89.401	125	2	0.257	0.043	4.179	7357	WS0104_J07	AT5G54160.1 | Symbols: OMT1, ATOMT1 | ATOMT1 (O-METHYLTRANSFERASE 1) | chr5:21999301-22001393 FORWARD	364	8.7e-23	113	0.451327
6	89.401	125	1	0.367	0.061	6.254	11456	WS0013_C09	AT5G54165.1 | Symbols: | unknown protein | chr5:22001846-22002094 FORWARD	83	0.0024	34	0.5
6	89.401	125	1	0.328	0.056	5.265	3001	WS0046_G10	AT5G54165.1 | Symbols: | unknown protein | chr5:22001846-22002094 FORWARD	83	0.1	33	0.363636
6	89.401	125	1	-0.248	0.062	4.716	8661	WS00922_G13	AT5G54570.1 | Symbols: | glycosyl hydrolase family 1 protein | chr5:22184862-22187461 REVERSE	536	1.5e-41	176	0.505682
6	89.401	125	2	-0.259	0.05	5.39	11722	WS01027_P06	AT5G54585.1 | Symbols: | unknown protein | chr5:22192914-22193735 FORWARD	133	0.093	64	0.296875
6	89.401	125	2	-0.271	0.06	6.178	2324	WS01021_D12	AT5G54750.1 | Symbols: | transport protein particle (TRAPP) component Bet3, putative | chr5:22259306-22260703 FORWARD	187	8.6e-71	157	0.872611
6	89.401	125	1	-0.272	0.03	3.997	13694	WS0062_F03	AT5G55160.1 | Symbols: SUMO 2, SUMO2, SUM2 | SUM2 (SMALL UBIQUITIN-LIKE MODIFIER 2) | chr5:22400973-22401998 REVERSE	104	8.4e-41	97	0.865979
6	89.401	125	1	0.315	0.079	9.945	13925	WS0047_B02	AT5G55310.1 | Symbols: TOP1, TOP1alpha | TOP1alpha (TOPOISOMERASE I) | chr5:22447615-22451816 REVERSE	918	4.6e-32	86	0.744186
6	89.401	125	2	0.286	0.062	4.959	1784	WS0079_N23	AT5G55530.1 | Symbols: | C2 domain-containing protein | chr5:22511665-22512882 FORWARD	406	1e-18	102	0.480392
6	89.401	125	2	-0.201	0.036	3.862	12928	WS00810_H22	AT5G55940.1 | Symbols: EMB2731 | EMB2731 (EMBRYO DEFECTIVE 2731) | chr5:22673482-22675120 REVERSE	209	2.6e-14	129	0.372093
6	89.401	125	1	0.282	0.052	6.144	12151	WS00914_A01	AT5G56070.1 | Symbols: | similar to unknown protein [Arabidopsis thaliana] (TAIR:AT5G56050.1) | chr5:22725905-22726430 FORWARD	120	2.7	79	0.240506
6	89.401	125	1	-0.3	0.059	6.26	7056	WS00926_O24	AT5G56550.1 | Symbols: | similar to unknown protein [Arabidopsis thaliana] (TAIR:AT4G26288.1); similar to hypothetical protein [Vitis vinifera] (GB:CAN69977.1) | chr5:22913073-22913728 REVERSE	173	5.8e-17	152	0.388158
6	89.401	125	1	-0.235	0.055	4.24	20933	WS00712_K02	AT5G56710.1 | Symbols: | 60S ribosomal protein L31 (RPL31C) | chr5:22961229-22961993 REVERSE	120	1.1e-29	108	0.555556
6	89.401	125	1	0.282	0.068	6.329	12248	WS0079_J19	AT5G56810.1 | Symbols: | F-box family protein | chr5:22991746-22993218 FORWARD	436	5.5	97	0.319588
6	89.401	125	1	-0.227	0.067	5.151	7032	WS0084_A23	AT5G57090.1 | Symbols: WAV6, ATPIN2, PIN2, AGR, AGR1, EIR1 | EIR1 (ETHYLENE INSENSITIVE ROOT 1); auxin:hydrogen symporter/ transporter | chr5:23117991-23121682 FORWARD	648	2.6e-53	125	0.848
6	89.401	125	1	-0.301	0.071	6.739	146	WS00923_P03	AT5G57123.1 | Symbols: | similar to unknown protein [Arabidopsis thaliana] (TAIR:AT4G29905.1); similar to hypothetical protein MtrDRAFT_AC148819g4v2 [Medicago truncatula] (GB:ABD28467.1) | chr5:23144441-23144644 REVERSE	68	2.5	30	0.433333
6	89.401	125	1	0.283	0.039	4.183	14821	WS00721_D16	AT5G57747.1 | Symbols: | unknown protein | chr5:23416329-23416445 FORWARD	39	4.7	19	0.526316
6	89.401	125	2	0.4	0.094	9.827	15520	WS00928_L19	AT5G57785.1 | Symbols: | unknown protein | chr5:23426331-23426552 REVERSE	74	3.1	49	0.285714
6	89.401	125	1	-0.301	0.066	5.707	9205	WS01041_C08	AT5G57860.4 | Symbols: | ubiquitin family protein | chr5:23455217-23455700 FORWARD	68	1.3	44	0.363636
6	89.401	125	2	-0.25	0.057	4.928	3791	WS00929_K19	AT5G57900.1 | Symbols: SKIP1 | SKIP1 (SKP1 INTERACTING PARTNER 1) | chr5:23467142-23468141 REVERSE	301	3.5e-35	167	0.48503
6	89.401	125	1	0.299	0.085	7.174	8367	WS00924_G15	AT5G58110.1 | Symbols: | ATPase activator/ chaperone activator/ chaperone binding | chr5:23532501-23533705 FORWARD	197	1.3e-51	190	0.526316
6	89.401	125	1	-0.275	0.043	4.602	5441	WS01012_C18	AT5G58220.1 | Symbols: TTL | TTL (TRANSTHYRETIN-LIKE PROTEIN); steroid binding | chr5:23571772-23573087 REVERSE	325	8e-20	93	0.537634
6	89.401	125	2	-0.274	0.051	5.718	10674	WS0084_B05	AT5G58230.1 | Symbols: MEE70, MSI1 | MSI1 (MULTICOPY SUPRESSOR OF IRA1) | chr5:23573338-23575220 FORWARD	425	2.3e-90	196	0.72449
6	89.401	125	1	-0.293	0.066	4.979	1840	WS00922_N09	AT5G58380.1 | Symbols: SIP1, SNRK3.8, PKS2, CIPK10 | CIPK10 (CBL-INTERACTING PROTEIN KINASE 10); kinase | chr5:23614318-23615757 REVERSE	480	1e-35	142	0.542254
6	89.401	125	1	0.277	0.047	3.882	11474	WS00732_L12	AT5G58490.1 | Symbols: | cinnamoyl-CoA reductase family | chr5:23660294-23661681 FORWARD	325	3.8e-29	92	0.663043
6	89.401	125	1	-0.185	0.074	4.108	10978	WS00810_F20	AT5G58710.1 | Symbols: ROC7 | ROC7 (rotamase CyP 7); peptidyl-prolyl cis-trans isomerase | chr5:23735066-23736721 FORWARD	205	2.7e-42	136	0.669118
6	89.401	125	1	0.265	0.043	4.045	6325	WS0073_C07	AT5G58740.1 | Symbols: | nuclear movement family protein | chr5:23743162-23744754 REVERSE	159	2.5e-64	148	0.777027
6	89.401	125	2	-0.24	0.039	4.11	18831	WS0268_A15	AT5G59030.1 | Symbols: COPT1 | COPT1 (COPPER TRANSPORTER 1); copper ion transmembrane transporter | chr5:23851171-23851683 REVERSE	171	2.1e-06	44	0.431818
6	89.401	125	2	-0.315	0.071	8.172	9342	WS00932_K22	AT5G59180.1 | Symbols: | DNA-directed RNA polymerase II | chr5:23900725-23902202 FORWARD	177	4e-74	162	0.820988
6	89.401	125	1	0.211	0.043	4.092	15919	WS0093_C19	AT5G59200.1 | Symbols: | pentatricopeptide (PPR) repeat-containing protein | chr5:23906019-23907791 REVERSE	591	5	84	0.309524
6	89.401	125	1	0.261	0.073	5.629	10282	WS0046_G17	AT5G59305.1 | Symbols: | similar to unknown [Populus trichocarpa] (GB:ABK94520.1) | chr5:23940458-23940905 FORWARD	77	0.26	36	0.361111
6	89.401	125	2	0.182	0.033	3.847	14631	WS0264_P20	AT5G59870.1 | Symbols: HTA6 | HTA6; DNA binding | chr5:24132831-24133370 REVERSE	151	4.7e-31	98	0.734694
6	89.401	125	2	-0.365	0.084	9.142	19096	WS01012_G08	AT5G59960.1 | Symbols: | similar to unnamed protein product [Vitis vinifera] (GB:CAO21698.1) | chr5:24159578-24162366 REVERSE	360	3.2e-39	105	0.695238
6	89.401	125	1	-0.25	0.058	4.825	4044	WS00919_L05	AT5G60220.1 | Symbols: TET4 | TET4 (TETRASPANIN4) | chr5:24266183-24267291 FORWARD	328	5.7	68	0.338235
6	89.401	125	1	-0.295	0.06	6.414	9080	WS01012_C09	AT5G60220.1 | Symbols: TET4 | TET4 (TETRASPANIN4) | chr5:24266183-24267291 FORWARD	328	3e-13	99	0.383838
6	89.401	125	2	0.337	0.105	13.651	10148	WS00925_K20	AT5G60553.1 | Symbols: | Encodes a defensin-like (DEFL) family protein. | chr5:24360431-24360670 FORWARD	80	4.4	14	0.642857
6	89.401	125	2	0.189	0.046	3.97	17861	WS00834_I18	AT5G60700.1 | Symbols: | glycosyltransferase family protein 2 | chr5:24419555-24421955 REVERSE	669	1.5e-27	54	0.555556
6	89.401	125	2	0.261	0.038	4.654	12631	WS00923_B03	AT5G60810.2 | Symbols: | similar to hypothetical Protein [Brassica oleracea] (GB:AAV25872.1) | chr5:24483757-24484187 REVERSE	102	0.031	83	0.301205
6	89.401	125	2	-0.247	0.041	4.301	6692	WS01029_N19	AT5G60850.1 | Symbols: OBP4 | OBP4 (OBF BINDING PROTEIN 4); DNA binding / transcription factor | chr5:24497804-24498727 FORWARD	308	0.52	102	0.303922
6	89.401	125	2	0.347	0.067	7.643	15459	WS00928_B16	AT5G60980.1 | Symbols: | nuclear transport factor 2 (NTF2) family protein / RNA recognition motif (RRM)-containing protein | chr5:24561214-24563253 FORWARD	460	1.5	47	0.319149
6	89.401	125	2	-0.41	0.094	9.568	18777	WS00940_N20	AT5G61030.1 | Symbols: GR-RBP3 | GR-RBP3 (glycine-rich RNA-binding protein 3); RNA binding | chr5:24578096-24579378 FORWARD	310	0.0055	111	0.333333
6	89.401	125	2	0.294	0.05	4.531	13828	WS0083_G13	AT5G61250.2 | Symbols: ATGUS1 | ATGUS1 (ARABIDOPSIS THALIANA GLUCURONIDASE 1); beta-glucuronidase | chr5:24649520-24651823 REVERSE	540	2.9e-17	90	0.488889
6	89.401	125	1	-0.315	0.053	5.541	1391	WS00814_B06	AT5G61320.1 | Symbols: CYP89A3 | CYP89A3 (cytochrome P450, family 87, subfamily A, polypeptide 3); oxygen binding | chr5:24672324-24673864 REVERSE	498	9.5	60	0.283333
6	89.401	125	1	0.238	0.041	3.943	10274	WS00816_A23	AT5G61640.1 | Symbols: PMSR1 | PMSR1 (PEPTIDEMETHIONINE SULFOXIDE REDUCTASE 1); peptide-methionine-(S)-S-oxide reductase | chr5:24792333-24793373 FORWARD	203	3.7e-47	116	0.758621
6	89.401	125	2	0.303	0.043	4.722	19752	WS0031_B12	AT5G62150.1 | Symbols: | peptidoglycan-binding LysM domain-containing protein | chr5:24975551-24975859 FORWARD	103	5.4e-14	78	0.5
6	89.401	125	2	-0.271	0.043	5.78	5648	WS00810_H15	AT5G62740.1 | Symbols: | band 7 family protein | chr5:25218546-25219761 FORWARD	287	3.1e-43	104	0.875
6	89.401	125	2	-0.306	0.068	6.814	21092	WS00927_G02	AT5G62750.1 | Symbols: | unknown protein | chr5:25220903-25221277 REVERSE	125	2.3e-05	81	0.37037
6	89.401	125	2	0.289	0.058	4.008	8599	WS0054_O13	AT5G62890.1 | Symbols: | permease, putative | chr5:25260949-25264301 FORWARD	533	6e-31	88	0.693182
6	89.401	125	2	0.236	0.053	6.027	12794	WS01021_J05	AT5G63065.1 | Symbols: | Encodes a Plant thionin family protein | chr5:25314935-25315126 FORWARD	64	2.1	32	0.3125
6	89.401	125	1	0.277	0.057	5.42	18954	WS01025_M09	AT5G63090.2 | Symbols: LOB | LOB (LATERAL ORGAN BOUNDARIES) | chr5:25325949-25326509 REVERSE	187	0.036	33	0.69697
6	89.401	125	1	-0.283	0.044	4.588	387	WS00918_D23	AT5G63420.1 | Symbols: EMB2746 | EMB2746 (EMBRYO DEFECTIVE 2746); catalytic | chr5:25417741-25423033 FORWARD	912	1.2	107	0.28972
6	89.401	125	1	0.331	0.072	6.501	12204	WS01030_P07	AT5G63500.1 | Symbols: | similar to unknown protein [Arabidopsis thaliana] (TAIR:AT3G48660.1); similar to hypothetical protein [Phaseolus vulgaris] (GB:AAQ09000.1) | chr5:25440686-25440895 FORWARD	70	0.029	24	0.458333
6	89.401	125	1	-0.269	0.075	5.997	9058	WS01011_F23	AT5G63600.1 | Symbols: | flavonol synthase, putative | chr5:25478308-25479496 REVERSE	326	0.015	56	0.375
6	89.401	125	2	0.31	0.076	7.296	5222	WS00910_N03	AT5G63660.1 | Symbols: LCR74, PDF2.5 | LCR74/PDF2.5 (Low-molecular-weight cysteine-rich 74) | chr5:25502918-25503288 FORWARD	74	2.4	39	0.307692
6	89.401	125	2	0.31	0.066	6.856	13785	WS00925_J15	AT5G63660.1 | Symbols: LCR74, PDF2.5 | LCR74/PDF2.5 (Low-molecular-weight cysteine-rich 74) | chr5:25502918-25503288 FORWARD	74	1.3	67	0.283582
6	89.401	125	2	0.233	0.047	5.664	16745	WS00916_D11	AT5G63920.1 | Symbols: | DNA topoisomerase III alpha, putative | chr5:25591759-25598456 FORWARD	927	0.23	56	0.339286
6	89.401	125	1	-0.274	0.046	4.323	6943	WS00940_F10	AT5G64010.1 | Symbols: | similar to unnamed protein product [Vitis vinifera] (GB:CAO71671.1) | chr5:25636036-25637405 REVERSE	237	7.9	45	0.333333
6	89.401	125	1	0.255	0.054	4.532	11897	WS0264_M17	AT5G64140.1 | Symbols: RPS28 | RPS28 (RIBOSOMAL PROTEIN S28); structural constituent of ribosome | chr5:25684755-25684949 REVERSE	65	1.1e-22	66	0.848485
6	89.401	125	2	-0.235	0.043	3.902	2100	WS0071_K24	AT5G64200.1 | Symbols: ATSC35 | ATSC35 (ARABIDOPSIS THALIANA ARGININE/SERINE-RICH SPLICING FACTOR 35, 35 KDA PROTEIN); RNA binding | chr5:25699075-25700779 REVERSE	304	9.4	90	0.344444
6	89.401	125	2	0.244	0.048	4.7	325	WS0053_D12	AT5G64260.1 | Symbols: | phosphate-responsive protein, putative | chr5:25721206-25722123 FORWARD	306	1.1e-36	99	0.69697
6	89.401	125	2	0.253	0.041	4.296	12324	WS00716_F07	AT5G64260.1 | Symbols: | phosphate-responsive protein, putative | chr5:25721206-25722123 FORWARD	306	3.2e-55	132	0.719697
6	89.401	125	2	0.353	0.076	7.075	15781	WS0074_G08	AT5G64260.1 | Symbols: | phosphate-responsive protein, putative | chr5:25721206-25722123 FORWARD	306	2.9e-63	129	0.728682
6	89.401	125	1	-0.314	0.087	8.381	17036	IS0013_N02	AT5G65390.1 | Symbols: AGP7 | AGP7 (Arabinogalactan protein 7) | chr5:26146109-26146501 REVERSE	131	0.016	60	0.4
6	89.401	125	2	-0.232	0.032	4.001	15617	WS00923_O01	AT5G65520.1 | Symbols: | binding | chr5:26207102-26207722 REVERSE	207	4.4e-12	90	0.355556
6	89.401	125	2	-0.388	0.086	6.33	5495	WS00815_P21	AT5G65530.1 | Symbols: | protein kinase, putative | chr5:26208070-26210052 REVERSE	457	6.7e-07	50	0.44
6	89.401	125	2	-0.249	0.046	4.389	3878	WS0041_F03	AT5G65609.1 | Symbols: | similar to unknown protein [Arabidopsis thaliana] (TAIR:AT5G67245.1) | chr5:26236389-26236571 REVERSE	61	7.8	45	0.266667
6	89.401	125	2	0.249	0.047	4.736	19720	WS0108_D14	AT5G65609.1 | Symbols: | similar to unknown protein [Arabidopsis thaliana] (TAIR:AT5G67245.1) | chr5:26236389-26236571 REVERSE	61	0.59	53	0.377358
6	89.401	125	1	0.276	0.045	4.098	9594	WS00919_B16	AT5G65690.1 | Symbols: PCK2, PEPCK | PCK2/PEPCK (PHOSPHOENOLPYRUVATE CARBOXYKINASE 2); ATP binding / phosphoenolpyruvate carboxykinase (ATP) | chr5:26283703-26286712 FORWARD	671	2.3e-57	194	0.57732
6	89.401	125	1	-0.329	0.082	7.128	7157	WS00721_G15	AT5G65860.1 | Symbols: | ankyrin repeat family protein | chr5:26364932-26365972 REVERSE	347	2.6e-108	266	0.718045
6	89.401	125	2	-0.206	0.045	4.361	18469	WS0263_B02	AT5G66010.1 | Symbols: | RNA binding | chr5:26416838-26417979 FORWARD	256	1e-60	202	0.59901
6	89.401	125	1	-0.266	0.053	4.002	1894	WS00824_F05	AT5G66052.1 | Symbols: | unknown protein | chr5:26433458-26433661 FORWARD	68	6.2	24	0.416667
6	89.401	125	2	-0.264	0.048	5.032	11467	WS01040_H21	AT5G66053.1 | Symbols: | unknown protein | chr5:26433887-26434033 REVERSE	49	1.1	49	0.326531
6	89.401	125	2	0.325	0.085	7.808	16195	WS00930_H15	AT5G66320.1 | Symbols: | zinc finger (GATA type) family protein | chr5:26513434-26514535 REVERSE	340	7.2e-35	151	0.536424
6	89.401	125	2	0.311	0.054	4.99	10843	WS01010_N24	AT5G66580.1 | Symbols: | similar to unknown protein [Arabidopsis thaliana] (TAIR:AT3G50800.1); similar to unnamed protein product [Vitis vinifera] (GB:CAO41608.1); similar to unnamed protein product [Vitis vinifera] (GB:CAO45438.1); similar to hypothetical protein [Vitis vinifera] (GB:CAN61825.1) | chr5:26589950-26590420 FORWARD	157	1.4e-15	94	0.457447
6	89.401	125	2	-0.342	0.058	6.349	2983	WS00818_P16	AT5G66680.1 | Symbols: DGL1 | DGL1 (defective glycosylation 1); dolichyl-diphosphooligosaccharide-protein glycotransferase | chr5:26635066-26637807 REVERSE	438	4e-76	179	0.731844
6	89.401	125	2	-0.418	0.106	10.61	9305	WS00930_G14	AT5G66930.2 | Symbols: | similar to unknown [Populus trichocarpa x Populus deltoides] (GB:ABK96307.1); contains InterPro domain Protein of unknown function DUF1649 (InterPro:IPR012445) | chr5:26743223-26744775 FORWARD	216	3.9e-66	190	0.642105
6	89.401	125	1	0.201	0.048	3.94	10322	WS00727_A11	AT5G67070.1 | Symbols: RALFL34 | RALFL34 (RALF-LIKE 34) | chr5:26785346-26785735 FORWARD	130	3.9e-11	87	0.413793
6	89.401	125	1	0.282	0.047	4.729	13553	WS01037_I02	AT5G67380.1 | Symbols: ATCKA1, CKA1 | CKA1 (CASEIN KINASE ALPHA 1); kinase | chr5:26898382-26900609 REVERSE	410	6.6e-41	97	0.835052
6	89.401	125	2	-0.378	0.049	4.892	316	WS00830_H06	AT5G67520.1 | Symbols: | adenylylsulfate kinase, putative | chr5:26956568-26958068 FORWARD	311	2.9	61	0.442623
6	89.401	125	2	0.236	0.049	5.518	3769	WS0022_I14	ATCG00080.1 | Symbols: PSBI | PSII I protein | chrC:7583-7693 FORWARD	37	2.6e-14	37	0.945946
6	89.401	125	1	-0.216	0.054	4.189	7500	WS01024_I16	ATCG01050.1 | Symbols: NDHD | Represents a plastid-encoded subunit of a NAD(P)H dehydrogenase complex. Its mRNA is edited at four positions. Translation data is not available for this gene. | chrC:115665-117185 REVERSE	507	4.1e-32	170	0.470588
6	89.401	125	1	-0.266	0.087	7.557	16685	WS00725_E24	ATMG00160.1 | Symbols: COX2 | cytochrome c oxidase subunit 2 | chrM:40502-42628 REVERSE	261	2e-39	216	0.388889
6	89.401	125	1	0.295	0.09	8.451	18724	WS0064_N06	ATMG00300.1 | Symbols: ORF145A | hypothetical protein | chrM:89617-90054 REVERSE	146	0.94	91	0.252747
6	89.401	125	1	0.296	0.076	7.658	8478	WS00933_H23	ATMG00600.1 | Symbols: ORF106C | hypothetical protein | chrM:174205-174525 FORWARD	107	2	53	0.377358
6	89.401	125	2	-0.249	0.036	4.017	18854	WS01015_E07	ATMG01360.1 | Symbols: COX1 | cytochrome c oxidase subunit 1 | chrM:349830-351413 REVERSE	528	8.6e-142	271	0.95203
6	89.401	125	1	0.161	0.042	4.51	11590	IS0011_E04	no hit
6	89.401	125	2	-0.25	0.057	5.869	8185	Pa03a	no hit
6	89.401	125	2	0.235	0.038	4.072	10553	WS00112_P14	no hit
6	89.401	125	2	0.239	0.029	3.919	21450	WS0012_C20	no hit
6	89.401	125	2	-0.274	0.041	4.51	9644	WS0014_P10	no hit
6	89.401	125	2	0.217	0.042	5.408	4655	WS0016_L09	no hit
6	89.401	125	2	0.395	0.082	9.183	2847	WS0017_P04	no hit
6	89.401	125	2	0.265	0.036	4.519	5147	WS0022_N19	no hit
6	89.401	125	1	0.24	0.046	4.734	6102	WS0032_G19	no hit
6	89.401	125	2	0.236	0.052	4.988	19744	WS0033_M05	no hit
6	89.401	125	2	0.341	0.087	4.758	1545	WS0034_F05	no hit
6	89.401	125	2	-0.284	0.043	4.045	19749	WS0035_A12	no hit
6	89.401	125	2	0.363	0.082	9.474	10636	WS0036_B14	no hit
6	89.401	125	1	-0.319	0.033	4.523	1631	WS0038_K15	no hit
6	89.401	125	2	0.216	0.035	4.119	2956	WS0039_F19	no hit
6	89.401	125	1	-0.385	0.087	8.714	4334	WS0041_D09	no hit
6	89.401	125	2	0.238	0.038	3.981	1576	WS0043_G09	no hit
6	89.401	125	2	-0.277	0.037	3.895	10226	WS0044_C12	no hit
6	89.401	125	2	0.262	0.027	4.2	10746	WS0047_H15	no hit
6	89.401	125	1	-0.312	0.051	4.848	21664	WS0047_I12	no hit
6	89.401	125	2	-0.309	0.078	7.173	20753	WS0047_K16	no hit
6	89.401	125	2	-0.221	0.041	4.745	17132	WS0048_F03	no hit
6	89.401	125	2	-0.332	0.062	6.688	17137	WS0048_O18	no hit
6	89.401	125	2	-0.265	0.046	4.171	9489	WS0051_L07	no hit
6	89.401	125	2	-0.295	0.062	6.092	16770	WS0052_A14	no hit
6	89.401	125	2	0.376	0.054	4.818	14891	WS0053_L18	no hit
6	89.401	125	1	0.339	0.074	5.217	17633	WS0054_C17	no hit
6	89.401	125	1	0.28	0.045	4.019	13640	WS0056_G03	no hit
6	89.401	125	2	0.256	0.049	6.207	17330	WS0061_B10	no hit
6	89.401	125	2	0.283	0.048	5.333	15077	WS0064_B16	no hit
6	89.401	125	1	0.318	0.061	5.942	2577	WS0071_A22	no hit
6	89.401	125	2	0.366	0.072	8.025	11862	WS00715_F02	no hit
6	89.401	125	1	-0.163	0.041	4.187	9391	WS0072_L21	no hit
6	89.401	125	1	0.288	0.06	4.467	9964	WS0072_N19	no hit
6	89.401	125	2	0.247	0.043	4.082	18085	WS00722_H11	no hit
6	89.401	125	1	-0.237	0.041	4.021	17510	WS00723_B03	no hit
6	89.401	125	2	0.272	0.052	5.362	6590	WS00723_F23	no hit
6	89.401	125	2	0.224	0.044	5.237	16684	WS00725_D14	no hit
6	89.401	125	2	-0.325	0.074	6.234	9468	WS00727_H09	no hit
6	89.401	125	2	0.247	0.038	4.24	5568	WS00729_F12	no hit
6	89.401	125	2	-0.31	0.074	7.24	10580	WS00729_J18	no hit
6	89.401	125	2	-0.29	0.05	7.212	6324	WS0073_B08	no hit
6	89.401	125	2	-0.393	0.076	9.687	2347	WS00730_N19	no hit
6	89.401	125	1	-0.228	0.06	6.452	6452	WS00731_E22	no hit
6	89.401	125	1	-0.166	0.053	5.327	2359	WS00732_B03	no hit
6	89.401	125	1	-0.39	0.117	9.069	1461	WS00733_B21	no hit
6	89.401	125	1	0.26	0.054	5.111	8497	WS0074_A18	no hit
6	89.401	125	1	0.258	0.034	3.859	12137	WS0074_B02	no hit
6	89.401	125	2	-0.295	0.049	6.455	17687	WS0075_J07	no hit
6	89.401	125	2	0.21	0.046	4.454	14496	WS0079_D15	no hit
6	89.401	125	2	-0.278	0.045	4.36	11013	WS0081_D15	no hit
6	89.401	125	1	-0.268	0.043	4.165	3338	WS0081_P07	no hit
6	89.401	125	2	-0.298	0.065	5.098	12931	WS00810_L15	no hit
6	89.401	125	2	0.325	0.087	8.304	13435	WS00811_L24	no hit
6	89.401	125	2	0.337	0.043	5.164	9799	WS00811_P05	no hit
6	89.401	125	2	-0.289	0.069	7.093	19379	WS00812_D05	no hit
6	89.401	125	1	0.23	0.05	4.873	12103	WS00812_J21	no hit
6	89.401	125	2	-0.205	0.051	5.13	7765	WS00814_C10	no hit
6	89.401	125	1	-0.331	0.07	5.732	6400	WS00815_F04	no hit
6	89.401	125	1	-0.222	0.059	4.026	20054	WS00815_P18	no hit
6	89.401	125	1	0.303	0.057	6.031	10020	WS00816_K21	no hit
6	89.401	125	1	-0.297	0.052	5.108	10487	WS00817_P23	no hit
6	89.401	125	1	0.248	0.067	4.415	6428	WS00818_F07	no hit
6	89.401	125	2	0.262	0.051	4.62	3045	WS00819_D04	no hit
6	89.401	125	2	0.281	0.058	6.492	8052	WS00819_E23	no hit
6	89.401	125	2	-0.252	0.036	4.564	9195	WS00819_I14	no hit
6	89.401	125	2	-0.306	0.066	6.8	13749	WS00819_M20	no hit
6	89.401	125	1	-0.335	0.065	6.474	17903	WS0082_F11	no hit
6	89.401	125	1	-0.319	0.045	4.166	2221	WS00820_E18	no hit
6	89.401	125	1	-0.313	0.048	5.114	5860	WS00820_E23	no hit
6	89.401	125	2	0.261	0.054	5.486	6777	WS00820_I22	no hit
6	89.401	125	1	-0.267	0.061	4.945	1492	WS00821_A20	no hit
6	89.401	125	1	-0.259	0.056	5.653	7164	WS00822_A08	no hit
6	89.401	125	2	-0.239	0.054	5.749	20813	WS00822_C22	no hit
6	89.401	125	2	0.319	0.085	9.546	1286	WS00823_H07	no hit
6	89.401	125	2	-0.26	0.039	4.277	6748	WS00823_H16	no hit
6	89.401	125	1	-0.268	0.079	5.386	71	WS00824_C15	no hit
6	89.401	125	2	0.271	0.068	6.186	7193	WS00826_I13	no hit
6	89.401	125	2	-0.342	0.073	7.343	2625	WS00829_A09	no hit
6	89.401	125	1	-0.257	0.051	5.199	5640	WS0083_P04	no hit
6	89.401	125	1	0.315	0.043	3.901	4867	WS00830_D04	no hit
6	89.401	125	2	-0.263	0.043	4.701	790	WS00831_H20	no hit
6	89.401	125	2	0.26	0.055	6.147	1700	WS00831_J16	no hit
6	89.401	125	2	-0.239	0.05	5.015	6744	WS00832_F24	no hit
6	89.401	125	1	0.259	0.053	4.707	10420	WS00832_N22	no hit
6	89.401	125	1	0.317	0.063	6.735	9667	WS00834_B11	no hit
6	89.401	125	1	0.306	0.033	3.962	20587	WS00834_N03	no hit
6	89.401	125	2	-0.27	0.076	7.71	14233	WS00836_O22	no hit
6	89.401	125	1	-0.21	0.069	5.561	9684	WS00837_F18	no hit
6	89.401	125	1	0.365	0.094	8.553	4756	WS0084_B22	no hit
6	89.401	125	1	0.273	0.044	3.984	8396	WS0084_C02	no hit
6	89.401	125	2	-0.22	0.046	3.951	1959	WS0085_B03	no hit
6	89.401	125	1	0.235	0.046	5	13336	WS0085_F23	no hit
6	89.401	125	1	-0.299	0.076	5.812	18892	WS0085_P16	no hit
6	89.401	125	1	-0.319	0.061	4.648	5690	WS0086_A08	no hit
6	89.401	125	2	-0.265	0.043	4.044	18893	WS0086_G18	no hit
6	89.401	125	1	0.244	0.058	5.285	15244	WS0086_N21	no hit
6	89.401	125	1	-0.409	0.084	8.464	8875	WS0086_P22	no hit
6	89.401	125	1	0.261	0.071	6.503	11608	WS0087_A23	no hit
6	89.401	125	1	-0.207	0.041	4.938	684	WS0087_B09	no hit
6	89.401	125	2	-0.298	0.065	6.699	15975	WS0089_G19	no hit
6	89.401	125	1	-0.322	0.044	5.394	5056	WS0089_J04	no hit
6	89.401	125	2	-0.282	0.056	5.141	4083	WS0091_C07	no hit
6	89.401	125	2	0.253	0.047	5.194	20008	WS0091_E18	no hit
6	89.401	125	1	-0.372	0.067	5.761	5331	WS00910_E11	no hit
6	89.401	125	2	0.279	0.036	4.183	16254	WS00910_J23	no hit
6	89.401	125	1	0.315	0.049	3.984	11598	WS00911_B08	no hit
6	89.401	125	1	-0.256	0.034	3.878	15817	WS00911_P02	no hit
6	89.401	125	1	-0.236	0.072	5.917	18061	WS00912_D01	no hit
6	89.401	125	1	0.31	0.059	5.67	11695	WS00912_K10	no hit
6	89.401	125	2	-0.226	0.034	5.254	12607	WS00913_N14	no hit
6	89.401	125	1	0.272	0.045	4.286	8511	WS00913_P11	no hit
6	89.401	125	1	-0.338	0.052	5.572	21292	WS00915_P12	no hit
6	89.401	125	2	0.208	0.042	4.565	4481	WS00916_J10	no hit
6	89.401	125	2	0.26	0.041	4.567	10772	WS00917_C14	no hit
6	89.401	125	1	0.27	0.049	5.154	7673	WS00918_J01	no hit
6	89.401	125	1	0.305	0.058	5.362	10445	WS00918_N04	no hit
6	89.401	125	1	0.299	0.04	4.276	19510	WS00919_J03	no hit
6	89.401	125	1	0.292	0.058	5.321	8591	WS00919_J20	no hit
6	89.401	125	1	-0.314	0.088	6.508	11369	WS0092_O07	no hit
6	89.401	125	2	-0.277	0.056	5.909	2758	WS00921_N03	no hit
6	89.401	125	1	0.284	0.059	6.014	10033	WS00922_M05	no hit
6	89.401	125	1	-0.271	0.066	4.107	5935	WS00922_M21	no hit
6	89.401	125	2	-0.226	0.039	3.956	1939	WS00923_E19	no hit
6	89.401	125	2	0.248	0.054	4.606	2422	WS00923_O07	no hit
6	89.401	125	1	0.403	0.104	8.988	12010	WS00924_J13	no hit
6	89.401	125	2	0.341	0.056	5.77	18384	WS00924_K12	no hit
6	89.401	125	1	-0.227	0.051	4.291	182	WS00924_M23	no hit
6	89.401	125	1	-0.284	0.036	4.023	21061	WS00925_G05	no hit
6	89.401	125	1	-0.284	0.047	4.708	10695	WS00926_M04	no hit
6	89.401	125	1	0.262	0.06	4.7	11874	WS00928_G16	no hit
6	89.401	125	2	0.364	0.088	9.999	15979	WS00928_N24	no hit
6	89.401	125	1	0.321	0.066	5.691	13742	WS00929_E22	no hit
6	89.401	125	2	0.26	0.051	5.181	13743	WS00929_I05	no hit
6	89.401	125	2	-0.203	0.052	4.517	11073	WS00929_L06	no hit
6	89.401	125	2	-0.261	0.053	4.698	7435	WS00929_O11	no hit
6	89.401	125	1	-0.299	0.049	5.059	15921	WS0093_F15	no hit
6	89.401	125	1	-0.268	0.071	5.673	11806	WS0093_O10	no hit
6	89.401	125	2	-0.273	0.044	4.478	20221	WS00930_F05	no hit
6	89.401	125	2	-0.219	0.032	4.13	15305	WS00931_A10	no hit
6	89.401	125	2	-0.245	0.04	4.692	291	WS00931_G09	no hit
6	89.401	125	2	-0.274	0.072	7.809	12579	WS00931_H18	no hit
6	89.401	125	1	0.243	0.046	4.11	8477	WS00933_D16	no hit
6	89.401	125	1	-0.345	0.064	6.64	9007	WS00937_G17	no hit
6	89.401	125	1	0.249	0.043	3.874	11452	WS0094_C08	no hit
6	89.401	125	1	-0.279	0.05	4.475	10472	WS0094_M10	no hit
6	89.401	125	2	-0.414	0.122	12.866	7394	WS00940_D05	no hit
6	89.401	125	1	-0.248	0.062	4.565	8307	WS00940_K07	no hit
6	89.401	125	1	-0.276	0.056	5.565	5022	WS00946_A09	no hit
6	89.401	125	2	-0.173	0.036	4.122	17764	WS00946_B10	no hit
6	89.401	125	1	-0.245	0.059	5.418	281	WS0099_E06	no hit
6	89.401	125	1	0.294	0.047	4.347	11682	WS0099_P21	no hit
6	89.401	125	1	-0.315	0.045	5.388	5422	WS0101_D07	no hit
6	89.401	125	2	0.233	0.041	4.364	10428	WS0101_E20	no hit
6	89.401	125	2	-0.337	0.042	3.967	7699	WS0101_M08	no hit
6	89.401	125	2	0.336	0.058	6.071	20455	WS01010_D20	no hit
6	89.401	125	1	0.269	0.039	4.063	17207	WS01010_J23	no hit
6	89.401	125	2	0.227	0.042	3.904	11790	WS01011_E04	no hit
6	89.401	125	1	-0.268	0.071	5.954	867	WS01011_H04	no hit
6	89.401	125	1	-0.335	0.057	5.778	1769	WS01012_M13	no hit
6	89.401	125	1	0.193	0.042	4.133	8145	WS01013_A24	no hit
6	89.401	125	1	-0.341	0.089	5.586	15924	WS01013_D15	no hit
6	89.401	125	2	0.326	0.069	7.726	1364	WS01013_I08	no hit
6	89.401	125	1	-0.306	0.06	6.176	6863	WS01013_M21	no hit
6	89.401	125	1	0.272	0.054	4.892	9593	WS01013_O12	no hit
6	89.401	125	2	-0.257	0.046	4.427	9273	WS01014_C19	no hit
6	89.401	125	2	-0.28	0.06	5.893	7933	WS01015_E14	no hit
6	89.401	125	2	-0.257	0.039	4.49	18413	WS01016_B02	no hit
6	89.401	125	1	-0.282	0.055	5.83	8784	WS01016_B16	no hit
6	89.401	125	2	-0.263	0.045	5.167	19248	WS01016_D15	no hit
6	89.401	125	1	0.344	0.073	7.857	13789	WS01016_I19	no hit
6	89.401	125	2	-0.222	0.034	4.588	13333	WS01016_K03	no hit
6	89.401	125	2	0.266	0.038	4.169	4788	WS01018_H24	no hit
6	89.401	125	2	0.267	0.045	4.812	9743	WS01019_E01	no hit
6	89.401	125	2	0.34	0.065	7.768	13839	WS01019_J17	no hit
6	89.401	125	1	0.297	0.066	4.789	8250	WS0102_K05	no hit
6	89.401	125	1	0.324	0.073	5.929	6628	WS01020_K11	no hit
6	89.401	125	1	-0.261	0.048	5.551	10518	WS01021_D24	no hit
6	89.401	125	1	-0.35	0.053	4.978	7100	WS01024_D07	no hit
6	89.401	125	1	-0.226	0.038	3.859	14783	WS01024_L20	no hit
6	89.401	125	2	-0.255	0.043	4.053	7505	WS01024_N02	no hit
6	89.401	125	1	-0.183	0.038	4.096	18036	WS01025_C09	no hit
6	89.401	125	1	0.342	0.08	10.302	15313	WS01026_B02	no hit
6	89.401	125	1	0.273	0.046	4.156	9477	WS01027_H08	no hit
6	89.401	125	2	-0.393	0.099	9.256	19000	WS01027_M13	no hit
6	89.401	125	1	-0.29	0.064	4.643	1610	WS01028_H20	no hit
6	89.401	125	2	0.396	0.083	6.518	3050	WS01029_B02	no hit
6	89.401	125	1	0.271	0.04	4.57	10335	WS01029_O07	no hit
6	89.401	125	1	0.296	0.067	5.241	8559	WS01030_I03	no hit
6	89.401	125	1	-0.368	0.075	7.429	370	WS01030_L12	no hit
6	89.401	125	1	-0.359	0.064	6.787	12635	WS01031_C02	no hit
6	89.401	125	1	-0.289	0.048	4.55	2168	WS01031_F12	no hit
6	89.401	125	1	-0.3	0.074	5.328	16318	WS01031_K16	no hit
6	89.401	125	1	-0.346	0.099	8.517	16323	WS01031_P09	no hit
6	89.401	125	1	0.239	0.049	4.173	3408	WS01032_C19	no hit
6	89.401	125	1	-0.253	0.065	4.601	6135	WS01032_G04	no hit
6	89.401	125	1	0.324	0.044	4.482	9013	WS01033_B22	no hit
6	89.401	125	2	-0.361	0.081	9.548	7616	WS01033_P09	no hit
6	89.401	125	2	-0.302	0.05	5.322	9403	WS01036_F19	no hit
6	89.401	125	1	-0.216	0.043	4.032	21738	WS01036_H16	no hit
6	89.401	125	2	-0.255	0.044	3.878	13596	WS01037_P05	no hit
6	89.401	125	1	-0.318	0.04	3.936	21385	WS01038_O09	no hit
6	89.401	125	1	-0.243	0.07	6.403	12567	WS01039_C02	no hit
6	89.401	125	1	0.366	0.081	8.51	13737	WS01040_F24	no hit
6	89.401	125	2	0.248	0.053	6.39	12846	WS01041_K02	no hit
6	89.401	125	1	-0.33	0.077	6.213	11941	WS01041_P01	no hit
6	89.401	125	2	0.277	0.052	5.75	5110	WS0105_E03	no hit
6	89.401	125	1	-0.331	0.051	5.333	11489	WS0105_L08	no hit
6	89.401	125	2	-0.263	0.051	6.784	5527	WS0106_J23	no hit
6	89.401	125	1	0.27	0.056	5.025	9693	WS0107_K01	no hit
6	89.401	125	1	-0.278	0.046	5.147	1517	WS0108_A14	no hit
6	89.401	125	1	-0.28	0.061	4.996	15172	WS0108_E09	no hit
6	89.401	125	1	-0.216	0.045	3.926	20143	WS0108_L20	no hit
6	89.401	125	2	0.275	0.062	6.384	12442	WS0109_B23	no hit
6	89.401	125	2	-0.211	0.049	6.008	11919	WS0109_P01	no hit
6	89.401	125	1	0.362	0.073	6.673	11352	WS0261_O15	no hit
6	89.401	125	2	0.29	0.045	4.682	3627	WS0261_P08	no hit
6	89.401	125	2	0.355	0.083	10.035	4814	WS0262_K09	no hit
6	89.401	125	2	-0.276	0.041	5.209	10257	WS0263_K13	no hit
6	89.401	125	1	0.304	0.054	4.543	10178	WS0264_F16	no hit
6	89.401	125	2	-0.38	0.059	7.526	12908	WS0264_K22	no hit
6	89.401	125	2	0.245	0.035	4.101	3711	WS0264_P05	no hit
6	89.401	125	1	-0.25	0.036	3.872	5174	WS0266_D16	no hit
6	89.401	125	2	0.208	0.036	4.097	1534	WS0266_K14	no hit
6	89.401	125	1	-0.326	0.059	5.228	20019	WS0269_H14	no hit
6	89.401	125	1	-0.269	0.095	7.19	21843	WS0269_H17	no hit
AT1G01190
AT1G01300
AT1G01430					AT1G01190
AT1G01490		Count of AT1G01190			AT1G01300
AT1G01650		AT1G01190	Total		AT1G01430
AT1G01900		AT1G01300	1		AT1G01490
AT1G02130		AT1G01430	1		AT1G01650
AT1G02405		AT1G01490	1		AT1G01900
AT1G02560		AT1G01650	1		AT1G02130
AT1G02680		AT1G01900	1		AT1G02405
AT1G02800		AT1G02130	1		AT1G02560
AT1G02880		AT1G02405	1		AT1G02680
AT1G02960		AT1G02560	1		AT1G02800
AT1G03010		AT1G02680	1		AT1G02880
AT1G03070		AT1G02800	1		AT1G02960
AT1G03220		AT1G02880	1		AT1G03010
AT1G03250		AT1G02960	1		AT1G03070
AT1G03260		AT1G03010	1		AT1G03220
AT1G03600		AT1G03070	1		AT1G03250
AT1G04290		AT1G03220	1		AT1G03260
AT1G04420		AT1G03250	1		AT1G03600
AT1G04684		AT1G03260	1		AT1G04290
AT1G04700		AT1G03600	1		AT1G04420
AT1G04750		AT1G04290	1		AT1G04684
AT1G04820		AT1G04420	1		AT1G04700
AT1G04820		AT1G04684	1		AT1G04750
AT1G04940		AT1G04700	1		AT1G04820
AT1G05136		AT1G04750	1		AT1G04940
AT1G05170		AT1G04820	2		AT1G05136
AT1G05450		AT1G04940	1		AT1G05170
AT1G05560		AT1G05136	1		AT1G05450
AT1G05575		AT1G05170	1		AT1G05560
AT1G05870		AT1G05450	1		AT1G05575
AT1G05920		AT1G05560	1		AT1G05870
AT1G06160		AT1G05575	1		AT1G05920
AT1G06590		AT1G05870	1		AT1G06160
AT1G07030		AT1G05920	1		AT1G06590
AT1G07175		AT1G06160	1		AT1G07030
AT1G07175		AT1G06590	1		AT1G07175
AT1G07370		AT1G07030	1		AT1G07370
AT1G07400		AT1G07175	2		AT1G07400
AT1G07400		AT1G07370	1		AT1G07570
AT1G07400		AT1G07400	3		AT1G07660
AT1G07570		AT1G07570	1		AT1G07770
AT1G07660		AT1G07660	4		AT1G07830
AT1G07660		AT1G07770	1		AT1G08080
AT1G07660		AT1G07830	1		AT1G08250
AT1G07660		AT1G08080	4		AT1G08315
AT1G07770		AT1G08250	1		AT1G08370
AT1G07830		AT1G08315	1		AT1G08510
AT1G08080		AT1G08370	1		AT1G08590
AT1G08080		AT1G08510	1		AT1G08780
AT1G08080		AT1G08590	1		AT1G08940
AT1G08080		AT1G08780	1		AT1G09080
AT1G08250		AT1G08940	1		AT1G09100
AT1G08315		AT1G09080	1		AT1G09150
AT1G08370		AT1G09100	1		AT1G09340
AT1G08510		AT1G09150	1		AT1G09680
AT1G08590		AT1G09340	1		AT1G10290
AT1G08780		AT1G09680	1		AT1G10580
AT1G08940		AT1G10290	2		AT1G10800
AT1G09080		AT1G10580	1		AT1G11020
AT1G09100		AT1G10800	1		AT1G11530
AT1G09150		AT1G11020	1		AT1G11790
AT1G09340		AT1G11530	1		AT1G11800
AT1G09680		AT1G11790	1		AT1G11820
[truncated: 1,641 more rows]
