# Supplementary material for: Genetical Genomics Identifies the Genetic Architecture for Growth and Weevil Resistance in Spruce
Source: PLoS One. 2012 Sep 4;7(9):e44397. doi: 10.1371/journal.pone.0044397 (PMC3433439; doi:10.1371/journal.pone.0044397)
Supplement: Table S4 — Comprehensive results for collocation estimations, with p-values. (XLS) [file pone.0044397.s007.xls]

## Sheet: Table S4
	ldr99	p-value	hgt 1995	p-value	hgt 1997	p-value	hgt 1999	p-value	atk 2000	p-value	atk 2001	p-value	sum atk	p-value	egg 2000	p-value	egg 2001	p-value	sum egg	p-value	p-value growth	p-value resist	Query ID	Best hit from SpruceUniseq?	E-value	Reciprical E-value	Hit size (aa)	Matched size [positives + identical] (aa)	Matched Percent	AGI #	Annotation	Matching FLcDNAs	GO Annotations
WS00922_H09	0.153	0.147	0.225	0.082	0.065	0.196	0.037	0.223	0.451	0.004	0.254	0.072	0.468	0.007	0.145	0.142	0.102	0.131	0.418	0.032	0.162	0.0646667	WS00922_H09	TRUE	2.4e-112	5.4e-148	371	353	0.611898	AT1G74640.1	| Symbols: | similar to unknown protein [Oryza sativa (japonica cultivar-group)] (GB:BAD28539.1); contains domain no description (G3D.3.40.50.1820); contains domain alpha/beta-Hydrolases (SSF53474) | chr1:28036510-28038320 FORWARD	WS02745_F22,	GO:0008150	proc	other biological processes	GO:0009535	comp	plastid | chloroplast | other membranes | other cellular components | other cytoplasmic components | other intracellular components
WS01019_A05	0.086	0.263	0.101	0.233	-0.08	0.611	0.111	0.227	0.431	0.005	0.227	0.104	0.217	0.105	0.146	0.159	0.154	0.167	0.227	0.108	0.3335	0.108	WS01019_A05	0	2.3e-11	1.7e-11	1007	56	0.5	AT1G20130.1	| Symbols: | family II extracellular lipase, putative | chr1:6978101-6985306 FORWARD	WS02725_J04, WS0291_I02, WS02749_B14, WS02726_J14, WS02728_M08, WS02741_C17,	GO:0006629	proc	other metabolic processes	GO:0009507	comp	chloroplast	GO:0016298	func	hydrolase activity
WS00918_F22	0.084	0.239	0.153	0.146	0.383	0.028	0.32	0.042	0.446	0.007	0.18	0.12	0.349	0.033	0.18	0.126	0.056	0.19	0.315	0.046	0.11375	0.087	WS00918_F22	0	2.8e-35	2e-35	555	104	0.548077	AT5G24450.1	| Symbols: | similar to unknown protein [Arabidopsis thaliana] (TAIR:AT3G49410.1); similar to Os01g0528100 [Oryza sativa (japonica cultivar-group)] (GB:NP_001043232.1); similar to transcription factor-like protein [Oryza sativa (japonica cultivar-group)] (GB:BAD73508.1); contains domain FAMILY NOT NAMED (PTHR13230); contains domain SUBFAMILY NOT NAMED (PTHR13230:SF1) | chr5:8348783-8353133 FORWARD	no hit	GO:0003674	func	other molecular functions	GO:0005575	comp	other cellular components	GO:0008150	proc	other biological processes
WS00816_L02	0.084	0.234	0.153	0.144	0.141	0.169	0.21	0.095	0.446	0.008	0.046	0.235	0.234	0.087	0.18	0.131	0.197	0.109	0.315	0.054	0.1605	0.104	WS00816_L02	TRUE	9.2e-136	3.4e-119	392	393	0.661578	AT3G56440.1	| Symbols: AtATG18d | AtATG18d (Arabidopsis thaliana homolog of yeast autophagy 18 (ATG18) d) | chr3:20937853-20939776 FORWARD	WS0272_C10,	GO:0005575	comp	other cellular components	GO:0008150	proc	other biological processes
WS0105_C18	0.189	0.121	0.028	0.257	0.019	0.28	0.21	0.094	0.446	0.009	0.046	0.226	0.234	0.074	0.283	0.052	0.056	0.207	0.449	0.016	0.188	0.0973333	WS0105_C18							no hit		no hit
WS0044_N09	-0.07	0.594	-0.018	0.418	0.075	0.258	0.126	0.184	0.416	0.009	0.224	0.096	0.149	0.163	0.267	0.042	0.245	0.088	0.224	0.102	0.3635	0.0833333	WS0044_N09	0	7.9e-10	7.2e-10	625	73	0.410959	AT1G60390.1	| Symbols: | BURP domain-containing protein / polygalacturonase, putative | chr1:22251276-22253221 REVERSE	WS0299_O04,	GO:0004650	func	hydrolase activity	GO:0008150	proc	other biological processes	GO:0012505	comp	other membranes
WS0101_B14	0.144	0.181	0.054	0.29	-0.05	0.497	0.168	0.134	0.436	0.01	0.081	0.266	0.108	0.226	0.211	0.095	0.309	0.055	0.183	0.136	0.2755	0.131333	WS0101_B14	TRUE	8.2e-96	2.5e-122	564	237	0.734177	AT3G01120.1	| Symbols: CGS, ATCYS1, CGS1, MTO1 | MTO1 (METHIONINE OVERACCUMULATION 1) | chr3:39241-41872 REVERSE	WS02914_M22,	GO:0003962	func	transferase activity	GO:0009086	proc	other cellular processes | other metabolic processes
WS00922_L02	0	0.508	0.321	0.05	0.304	0.052	0.012	0.279	0.385	0.01	0.066	0.212	0.401	0.012	0.107	0.179	0.229	0.1	0.213	0.104	0.22225	0.102833	WS00922_L02							no hit		no hit
WS00924_K23	-0.088	0.794	-0.068	0.742	-0.071	0.744	0.07	0.182	0.389	0.01	0.313	0.055	0.083	0.15	0.341	0.019	0.137	0.098	0.126	0.112	0.6155	0.074	WS00924_K23	TRUE	8e-50	4.4e-07	301	161	0.689441	AT3G49430.1	| Symbols: SRP34A | SRP34A (SER/ARG-RICH PROTEIN 34A); RNA binding | chr3:18343653-18345814 FORWARD	no hit	GO:0003723	func	DNA or RNA binding	GO:0005575	comp	other cellular components	GO:0008380	proc	other cellular processes | other metabolic processes
WS0263_O11	0.059	0.328	0.01	0.276	0.115	0.201	0.075	0.262	0.398	0.011	0.029	0.299	0.201	0.097	0.147	0.149	0.039	0.248	0.405	0.024	0.26675	0.138	WS0263_O11							no hit		no hit
WS0092_L05	0.205	0.075	0.106	0.14	0.098	0.122	0.07	0.161	0.389	0.012	0.126	0.113	0.243	0.071	0.053	0.189	0.137	0.113	0.126	0.119	0.1245	0.102833	WS0092_L05	TRUE	4.9e-23	7.1e-73	592	234	0.273504	AT2G24210.1	| Symbols: TPS10 | TPS10 (TERPENE SYNTHASE 10); myrcene/(E)-beta-ocimene synthase | chr2:10301410-10304481 FORWARD	no hit	GO:0009611	proc	response to stress | other biological processes	GO:0009753	proc	other biological processes	GO:0016099	proc	other cellular processes | other metabolic processes	GO:0042408	func	other enzyme activity
WS00113_D16	-0.039	0.47	0.01	0.326	0.002	0.314	0.075	0.276	0.398	0.012	0.154	0.16	0.201	0.103	0.34	0.03	0.17	0.125	0.279	0.064	0.3465	0.0823333	WS00113_D16	TRUE	2.8e-111	4.3e-95	397	287	0.710801	AT5G08370.1	| Symbols: ATAGAL2 | ATAGAL2 (ARABIDOPSIS THALIANA ALPHA-GALACTOSIDASE 2); alpha-galactosidase | chr5:2691117-2693442 REVERSE	WS02910_M11, WS0294_N01, WS02810_D08,	GO:0004557	func	hydrolase activity	GO:0009505	comp	cell wall	GO:0009911	proc	developmental processes | other biological processes	GO:0009965	proc	developmental processes | other biological processes
WS00837_N19	-0.137	0.874	0.127	0.162	0.228	0.088	0.075	0.253	0.398	0.012	0.154	0.153	0.201	0.105	0.147	0.164	0.3	0.066	0.154	0.15	0.34425	0.108333	WS00837_N19							no hit		no hit
WS01010_J13	0.25	0.072	0.069	0.3	0.058	0.273	0.191	0.105	0.382	0.013	-0.011	0.377	0.218	0.085	0.074	0.286	0.111	0.191	0.096	0.229	0.1875	0.196833	WS01010_J13							no hit		no hit
WS00817_J01	0.167	0.157	0.069	0.266	0.058	0.295	0.278	0.056	0.382	0.013	-0.011	0.395	0.218	0.088	0.401	0.01	0	0.347	0.309	0.062	0.1935	0.1525	WS00817_J01							no hit		no hit
WS0097_O22	0.123	0.212	0.04	0.327	0.117	0.208	0.227	0.075	0.406	0.013	-0.031	0.438	0.426	0.005	0.263	0.049	0.082	0.265	0.165	0.132	0.2055	0.150333	WS0097_O22							no hit		no hit
WS0092_M11	0	0.449	-0.089	0.785	0.04	0.229	0.131	0.167	0.385	0.013	0.359	0.039	0.401	0.015	0.22	0.105	0.076	0.177	0.359	0.037	0.4075	0.0643333	WS0092_M11	0	1.1e-38	6.3e-39	114	110	0.727273	AT2G30410.1	| Symbols: KIS | KIS (KIESEL); unfolded protein binding | chr2:12966889-12967629 FORWARD	WS02911_H09, WS02734_F01,	GO:0000910	proc	other cellular processes	GO:0005874	comp	other cellular components | other intracellular components	GO:0007021	proc	protein metabolism | other cellular processes | other metabolic processes	GO:0051082	func	protein binding
WS01017_H05	-0.185	0.949	-0.143	0.89	0.028	0.375	0.067	0.299	0.406	0.013	0.067	0.318	0.259	0.071	0.263	0.049	-0.021	0.403	0.067	0.296	0.62825	0.191667	WS01017_H05	0	4.7e-35	3.1e-35	1215	166	0.433735	AT3G55220.1	| Symbols: | splicing factor, putative | chr3:20478093-20481921 REVERSE	no hit	GO:0003676	func	nucleic acid binding	GO:0005634	comp	nucleus	GO:0008150	proc	other biological processes
WS00712_D03	0.178	0.142	0.204	0.111	0.015	0.432	0.128	0.178	0.379	0.014	-0.041	0.447	0.075	0.299	0.166	0.124	0.069	0.286	0.244	0.074	0.21575	0.207333	WS00712_D03							no hit		no hit
WS0261_L18	0.059	0.198	-0.068	0.754	0.098	0.148	0.223	0.064	0.389	0.014	0.126	0.099	0.403	0.011	0.197	0.109	-0.059	0.683	0.126	0.123	0.291	0.173167	WS0261_L18	0	6.9e-60	3.5e-60	148	146	0.753425	AT1G15370.1	| Symbols: | similar to Lon (GB:ABD28727.1); contains InterPro domain Longin-like; (InterPro:IPR011012) | chr1:5287130-5288370 FORWARD	no hit	GO:0003674	func	other molecular functions	GO:0006810	proc	transport
WS00112_P21	0.115	0.212	0.048	0.237	-0.093	0.794	0.012	0.281	0.385	0.014	0.213	0.11	0.15	0.134	0.107	0.205	0.229	0.095	0.066	0.192	0.381	0.125	WS00112_P21	TRUE	1.9e-128	1.1e-89	465	253	1	AT4G05320.2	| Symbols: UBQ10 | UBQ10 (POLYUBIQUITIN 10); protein binding | chr4:2718557-2719951 FORWARD	WS02728_G23, WS0271_B17,	GO:0005515	func	protein binding	GO:0006464	proc	protein metabolism | other cellular processes | other metabolic processes	GO:0007568	proc	other biological processes	GO:0009751	proc	other biological processes
WS01032_G17	0.083	0.273	0.069	0.3	0.058	0.302	0.104	0.24	0.382	0.014	0.096	0.231	0.309	0.031	0.074	0.302	0.222	0.096	0.202	0.116	0.27875	0.131667	WS01032_G17	0	1.5e-93	7.1e-94	259	237	0.666667	AT4G36130.1	| Symbols: | 60S ribosomal protein L8 (RPL8C) | chr4:17097616-17098659 FORWARD	WS0285_P04, WS02711_L12, WS02715_H17,	GO:0003735	func	structural molecule activity	GO:0005840	comp	ribosome	GO:0006412	proc	protein metabolism | other cellular processes | other metabolic processes
WS0264_M13	0	0.448	0.048	0.233	0.172	0.118	0.37	0.031	0.385	0.014	0.066	0.182	0.15	0.16	0.22	0.085	0.076	0.188	0.066	0.195	0.2075	0.137333	WS0264_M13	TRUE	3.8e-24	no hit	1036	156	0.410256	AT1G20980.1	| Symbols: FBR6, SPL1R2, ATSPL14, SPL14 | SPL14 (SQUAMOSA PROMOTER BINDING PROTEIN-LIKE 14); DNA binding / transcription factor | chr1:7325031-7328922 FORWARD	no hit	GO:0003677	func	DNA or RNA binding	GO:0003700	func	transcription factor activity	GO:0005634	comp	nucleus	GO:0016563	func	other molecular functions	GO:0045449	proc	transcription | other cellular processes | other metabolic processes | other biological processes
WS0011_J04	0	0.488	-0.089	0.765	-0.093	0.774	0.131	0.158	0.385	0.014	0.066	0.191	0.15	0.145	0.22	0.083	0.229	0.098	0.066	0.182	0.54625	0.118833	WS0011_J04							no hit		no hit
WS0071_E08	-0.055	0.512	0.105	0.236	0.2	0.11	0.246	0.08	0.357	0.014	0.014	0.324	0.273	0.064	0.3	0.042	0.025	0.293	0.132	0.193	0.2345	0.155	WS0071_E08	TRUE	3.3e-10	no hit	350	145	0.358621	AT4G06634.2	| Symbols: | nucleic acid binding / zinc ion binding | chr4:3764496-3766174 REVERSE	no hit	GO:0003676	func	nucleic acid binding	GO:0005622	comp	other intracellular components	GO:0008270	func	other binding
WS0099_K20	-0.088	0.782	-0.068	0.762	-0.071	0.751	-0.082	0.795	0.389	0.014	0.126	0.115	0.243	0.06	0.197	0.091	0.137	0.089	-0.062	0.725	0.7725	0.182333	WS0099_K20							no hit		no hit
WS01021_B13	0.25	0.057	0.069	0.26	0.058	0.299	0.191	0.107	0.382	0.015	0.096	0.216	0.491	0.006	0.155	0.15	0.111	0.209	0.096	0.235	0.18075	0.1385	WS01021_B13	TRUE	6e-45	2.8e-115	196	153	0.588235	AT3G22840.1	| Symbols: ELIP, ELIP1 | ELIP1 (EARLY LIGHT-INDUCABLE PROTEIN); chlorophyll binding | chr3:8084635-8085452 REVERSE	WS0298_P08, WS02812_I08, WS02719_F12, WS02737_H17,	GO:0009409	proc	response to stress | response to abiotic or biotic stimulus	GO:0016168	func	other binding
WS00721_B18	0.192	0.121	-0.018	0.389	0.075	0.265	0.216	0.088	0.416	0.015	0.224	0.094	0.149	0.165	0.181	0.113	0.361	0.027	0.224	0.1	0.21575	0.0856667	WS00721_B18							no hit		no hit
WS0024_O14	0.157	0.151	0.127	0.181	0.115	0.177	0.178	0.091	0.398	0.015	-0.096	0.796	0.308	0.045	0.243	0.087	-0.091	0.801	0.405	0.019	0.15	0.293833	WS0024_O14	TRUE	4.7e-105	1.5e-39	275	142	0.78169	ATCG00830.1	| Symbols: RPL2.1 | encodes a chloroplast ribosomal protein L2, a constituent of the large subunit of the ribosomal complex | chrC:84337-85843 REVERSE	WS02712_L10, WS0285_P04, WS02711_L12, WS02715_H17,	GO:0000311	comp	plastid | ribosome | other cellular components | other cytoplasmic components | other intracellular components	GO:0003735	func	structural molecule activity	GO:0006412	proc	protein metabolism | other cellular processes | other metabolic processes
WS0092_N14	0.059	0.326	0.01	0.302	0.228	0.097	0.382	0.023	0.398	0.015	0.154	0.159	0.094	0.227	0.243	0.075	0.17	0.142	0.154	0.159	0.187	0.1295	WS0092_N14	0	1.2e-14	9.5e-15	86	84	0.488095	AT2G07671.1	| Symbols: | H+-transporting two-sector ATPase, C subunit family protein | chr2:3251853-3252110 REVERSE	no hit	GO:0015992	proc	transport	GO:0016020	comp	other membranes	GO:0016469	comp	other membranes | other cellular components	GO:0016887	func	hydrolase activity
WS00735_D04	0	0.475	0.069	0.269	0.058	0.294	0.191	0.117	0.382	0.015	0.202	0.125	0.218	0.1	0.155	0.15	0.222	0.092	0.309	0.044	0.28875	0.0876667	WS00735_D04							no hit		WS02728_E09, WS02728_F08, WS02910_N10, WS02745_H15, WS02749_B14, WS02816_K10, WS0272_E07, WS0283_A03,
WS01014_D22	-0.07	0.576	-0.018	0.419	0.075	0.287	0.126	0.177	0.416	0.015	0.001	0.316	0.149	0.155	0.353	0.019	0.012	0.322	0.113	0.21	0.36475	0.172833	WS01014_D22	TRUE	3.8e-98	4.8e-154	304	317	0.652997	AT1G02840.1	| Symbols: ATSRP34, SRP34, SR1 | SR1 (splicing factor 2); RNA binding | chr1:626918-629583 FORWARD	WS02742_C15, WS02715_K23, WS0282_I21, WS02810_G12, WS02725_J04, WS02741_A20,	GO:0003723	func	DNA or RNA binding	GO:0005634	comp	nucleus	GO:0016607	comp	nucleus | other cellular components | other intracellular components	GO:0035061	comp	nucleus | other cellular components | other intracellular components
WS0083_N10	0.107	0.087	0.37	0.017	0.354	0.024	0.119	0.093	0.316	0.016	-0.05	0.742	0.327	0.029	0.102	0.106	-0.048	0.743	0.406	0.013	0.05525	0.274833	WS0083_N10	TRUE	8.4e-95	4.5e-94	314	255	0.615686	AT2G18360.1	| Symbols: | hydrolase, alpha/beta fold family protein | chr2:7983930-7986303 REVERSE	WS02732_J08, WS02714_E01, WS02919_G06, WS0284_I12,	GO:0006725	proc	other cellular processes | other metabolic processes	GO:0012505	comp	other membranes	GO:0016787	func	hydrolase activity
WS00923_N15	0.115	0.176	0.048	0.22	0.04	0.212	0.251	0.079	0.385	0.016	-0.081	0.757	0.15	0.135	0.22	0.096	-0.076	0.747	0.359	0.024	0.17175	0.295833	WS00923_N15	0	4.1e-14	2.3e-14	163	72	0.486111	AT5G49280.1	| Symbols: | hydroxyproline-rich glycoprotein family protein | chr5:19994068-19994556 REVERSE	no hit	GO:0003674	func	other molecular functions	GO:0008150	proc	other biological processes	GO:0031225	comp	other membranes | other cellular components
WS00820_D17	0.115	0.216	0.048	0.204	0.172	0.149	0.251	0.066	0.385	0.016	0.213	0.101	0.401	0.021	0.107	0.188	-0.076	0.779	0.359	0.04	0.15875	0.190833	WS00820_D17	TRUE	3.2e-39	1.8e-08	273	148	0.52027	AT5G13200.1	| Symbols: | GRAM domain-containing protein / ABA-responsive protein-related | chr5:4207084-4208082 FORWARD	WS02748_E05, WS0299_C03, WS02719_B05, WS0278_P14,	GO:0003674	func	other molecular functions	GO:0005575	comp	other cellular components	GO:0008150	proc	other biological processes
WS0073_C04	0.115	0.185	0.184	0.127	0.04	0.241	0.012	0.27	0.385	0.017	0.066	0.185	0.401	0.012	0.107	0.185	-0.076	0.752	0.213	0.096	0.20575	0.207833	WS0073_C04							no hit		WS02719_I18, WS02716_N17,
WS01013_I24	0.115	0.216	0.048	0.231	-0.093	0.79	-0.107	0.837	0.385	0.017	0.213	0.109	0.275	0.061	0.107	0.228	0.229	0.084	0.213	0.106	0.5185	0.100833	WS01013_I24	0	2.1e-17	1.5e-17	245	50	0.74	AT1G68360.1	| Symbols: | zinc finger protein-related | chr1:25625341-25626075 REVERSE	no hit	GO:0003700	func	transcription factor activity	GO:0005622	comp	other intracellular components	GO:0045449	proc	transcription | other cellular processes | other metabolic processes | other biological processes
WS0078_A13	0.037	0.342	0.105	0.217	0.093	0.232	0.054	0.292	0.357	0.017	0.014	0.322	0.173	0.136	0.119	0.204	0.147	0.149	0.132	0.158	0.27075	0.164333	WS0078_A13	TRUE	1.5e-190	1.8e-122	424	424	0.808962	AT1G10670.1	| Symbols: ACLA-1 | ACLA-1 (ATP-citrate lyase A-1) | chr1:3535788-3538099 FORWARD	WS0283_M06, WS0277_N08,	GO:0003878	func	transferase activity	GO:0005829	comp	cytosol	GO:0006085	proc	other cellular processes | other metabolic processes	GO:0006633	proc	other cellular processes | other metabolic processes	GO:0007568	proc	other biological processes	GO:0009346	comp
WS0079_H08	0	0.424	-0.129	0.87	-0.038	0.435	0.104	0.242	0.382	0.017	0.096	0.231	0.309	0.047	0.155	0.158	0.111	0.203	-0.011	0.374	0.49275	0.171667	WS0079_H08							no hit		no hit
WS00818_H14	0	0.427	0.184	0.13	0.04	0.223	0.131	0.17	0.385	0.017	0.066	0.204	0.025	0.283	0.107	0.208	0.229	0.081	0.066	0.2	0.2375	0.1655	WS00818_H14	TRUE	1.9e-12	no hit	721	61	0.622951	AT3G59570.1	| Symbols: | RabGAP/TBC domain-containing protein | chr3:22012007-22016379 REVERSE	no hit	GO:0005097	func	other molecular functions	GO:0005622	comp	other intracellular components	GO:0032313	proc	signal transduction | other cellular processes | other biological processes
WS01032_L24	0	0.462	0.168	0.137	0.058	0.323	0.017	0.384	0.382	0.017	-0.011	0.388	0.309	0.038	0.237	0.082	-0.111	0.82	0.309	0.038	0.3265	0.2305	WS01032_L24	TRUE	4.8e-27	3e-24	205	83	0.698795	AT4G16720.1	| Symbols: | 60S ribosomal protein L15 (RPL15A) | chr4:9400178-9401337 REVERSE	WS0299_I03, WS02816_N13,	GO:0003735	func	structural molecule activity	GO:0005830	comp	cytosol | ribosome | other cellular components | other cytoplasmic components | other intracellular components	GO:0005840	comp	ribosome	GO:0006412	proc	protein metabolism | other cellular processes | other metabolic processes
WS0262_I24	0.115	0.19	0.184	0.143	0.04	0.236	0.131	0.202	0.385	0.018	0.066	0.21	0.15	0.129	-0.006	0.48	0.229	0.099	0.066	0.178	0.19275	0.185667	WS0262_I24	TRUE	2.2e-24	9.8e-20	183	175	0.371429	AT5G42510.1	| Symbols: | disease resistance-responsive family protein | chr5:17015496-17016044 REVERSE	WS0297_K02, WS02718_J22, WS02753_H08, WS02749_N09, WS02912_D17, WS02913_F24, WS02914_C22, WS0282_G20, WS02810_L21,	GO:0003674	func	other molecular functions	GO:0006952	proc	other biological processes	GO:0012505	comp	other membranes
WS00920_E12	0.115	0.191	0.184	0.124	-0.093	0.782	0.251	0.078	0.385	0.018	0.213	0.093	0.275	0.061	0.22	0.103	0.076	0.199	0.213	0.127	0.29375	0.100167	WS00920_E12	0	1.5e-25	8.2e-26	131	73	0.767123	AT1G29250.1	| Symbols: | nucleic acid binding | chr1:10223447-10224578 REVERSE	WS02753_M05, WS0277_L20, WS0287_D06,	GO:0003676	func	nucleic acid binding	GO:0005575	comp	other cellular components	GO:0008150	proc	other biological processes
WS00916_P21	0.059	0.295	0.01	0.325	0.115	0.181	0.178	0.133	0.398	0.018	-0.096	0.775	0.308	0.036	0.147	0.177	-0.091	0.792	0.154	0.157	0.2335	0.325833	WS00916_P21	TRUE	7.3e-191	1.9e-117	708	432	0.800926	AT1G71270.1	| Symbols: TTD8, POK | POK (POKY POLLEN TUBE) | chr1:26867398-26873479 FORWARD	no hit	GO:0003674	func	other molecular functions	GO:0005794	comp	Golgi apparatus	GO:0009860	proc	developmental processes | other cellular processes | other biological processes | cell organization and biogenesis
WS00916_N06	0	0.446	-0.089	0.794	0.04	0.226	0.131	0.169	0.385	0.018	0.213	0.094	0.401	0.011	0.22	0.109	0.076	0.179	0.213	0.086	0.40875	0.0828333	WS00916_N06	0	1.9e-17	1.2e-17	503	80	0.5875	AT5G06550.1	| Symbols: | similar to transcription factor jumonji (jmjC) domain-containing protein [Arabidopsis thaliana] (TAIR:AT1G78280.1); similar to hypothetical protein DDBDRAFT_0205230 [Dictyostelium discoideum AX4] (GB:XP_641202.1); similar to Os11g0572800 [Oryza sativa (japonica cultivar-group)] (GB:NP_001068128.1); contains InterPro domain Cyclin-like F-box; (InterPro:IPR001810); contains InterPro do…	no hit	GO:0003674	func	other molecular functions	GO:0007166	proc	signal transduction
WS00939_B16	-0.055	0.52	-0.004	0.4	-0.013	0.4	0.246	0.074	0.357	0.018	0.368	0.029	0.273	0.066	0.21	0.095	0.147	0.176	0.25	0.074	0.3485	0.0763333	WS00939_B16	TRUE	5.4e-60	1.6e-158	141	138	0.833333	AT2G20930.1	| Symbols: | similar to intracellular transporter [Arabidopsis thaliana] (TAIR:AT1G80500.1); similar to unknown protein [Oryza sativa (japonica cultivar-group)] (GB:BAD46590.1); similar to Os09g0541500 [Oryza sativa (japonica cultivar-group)] (GB:NP_001063814.1); contains InterPro domain Longin-like; (InterPro:IPR011012) | chr2:9007871-9008737 REVERSE	no hit	GO:0003674	func	other molecular functions	GO:0005575	comp	other cellular components	GO:0006810	proc	transport
WS0268_D01	0.303	0.034	0.101	0.258	0.003	0.446	0.261	0.057	0.354	0.019	0.134	0.193	0.138	0.187	0.146	0.178	0.25	0.066	0.227	0.095	0.19875	0.123	WS0268_D01							no hit		no hit
WS01029_I23	0.167	0.129	-0.03	0.437	-0.038	0.42	0.191	0.132	0.382	0.019	0.096	0.232	0.309	0.04	0.237	0.072	0	0.37	0.096	0.238	0.2795	0.161833	WS01029_I23							no hit		no hit
WS01040_D01	0.083	0.28	0.268	0.08	0.154	0.162	0.017	0.4	0.382	0.019	-0.011	0.408	0.309	0.042	0.155	0.15	0	0.355	0.096	0.229	0.2305	0.2005	WS01040_D01							no hit		no hit
WS00819_J05	0	0.449	-0.03	0.426	0.058	0.301	0.364	0.02	0.382	0.019	-0.011	0.39	0.127	0.206	0.319	0.03	0	0.365	-0.011	0.407	0.299	0.236167	WS00819_J05							no hit		no hit
WS0085_M21	-0.115	0.826	0.184	0.126	0.172	0.109	0.012	0.313	0.385	0.019	0.066	0.172	0.275	0.045	0.107	0.205	0.076	0.178	0.066	0.184	0.3435	0.133833	WS0085_M21	TRUE	6.6e-08	no hit	948	86	0.418605	AT1G54490.1	| Symbols: EIN5, XRN4, AIN1 | AIN1 (ACC INSENSITIVE 1); 5'-3' exonuclease/ nucleic acid binding | chr1:20353967-20360317 FORWARD	no hit	GO:0003676	func	nucleic acid binding	GO:0005622	comp	other intracellular components	GO:0008409	func	hydrolase activity	GO:0009630	proc	other biological processes | response to abiotic or biotic stimulus	GO:0009723	proc	other biological processes	GO:0009826	proc
WS00812_B07	0.144	0.166	0.149	0.19	0.042	0.343	0.168	0.132	0.351	0.02	-0.021	0.414	0.108	0.223	0.054	0.332	0.096	0.233	0.285	0.072	0.20775	0.215667	WS00812_B07	TRUE	2.8e-35	1.6e-70	1188	115	0.634783	AT1G49040.1	| Symbols: SCD1 | SCD1 (STOMATAL CYTOKINESIS-DEFECTIVE 1) | chr1:18143087-18152494 REVERSE	no hit	GO:0000911	proc	other cellular processes	GO:0005515	func	protein binding	GO:0009825	proc	other cellular processes | other biological processes | cell organization and biogenesis	GO:0010235	proc	developmental processes | other cellular processes | other biological processes
WS0262_A18	0.064	0.322	0.244	0.084	0.134	0.193	0.085	0.294	0.351	0.02	0.183	0.138	0.282	0.049	0.133	0.195	-0.011	0.401	0.183	0.149	0.22325	0.158667	WS0262_A18	0	6.6e-78	3.4e-78	256	208	0.740385	AT5G38480.1	| Symbols: RCI1, GRF3 | GRF3 (GENERAL REGULATORY FACTOR 3); protein phosphorylated amino acid binding | chr5:15427507-15428515 FORWARD	WS02732_C01, WS0292_N15, WS0293_P24, WS0291_A19, WS02712_M19, WS0276_N17, WS0293_C13, WS02712_K08, WS02721_B16, WS02721_G15, WS0274_B12,	GO:0005515	func	protein binding	GO:0005575	comp	other cellular components	GO:0045309	func	protein binding
WS0106_D19	-0.176	0.924	-0.041	0.452	0.227	0.094	0.085	0.258	0.351	0.02	0.183	0.133	0.282	0.057	0.133	0.193	0.202	0.11	-0.021	0.399	0.432	0.152	WS0106_D19	TRUE	9.1e-42	no hit	515	210	0.504762	AT5G62640.2	| Symbols: ELF5 | ELF5 (EARLY FLOWERING 5) | chr5:25166810-25169577 REVERSE	no hit	GO:0003674	func	other molecular functions	GO:0005634	comp	nucleus	GO:0048573	proc	developmental processes | other biological processes | response to abiotic or biotic stimulus
WS00924_C10	0.221	0.089	0.215	0.107	0.093	0.227	0.054	0.311	0.357	0.021	0.014	0.277	0.173	0.145	0.029	0.372	0.025	0.279	0.368	0.026	0.1835	0.186667	WS00924_C10	0	8.4e-55	4.4e-55	534	194	0.57732	AT1G07230.1	| Symbols: | phosphoesterase family protein | chr1:2220508-2222777 REVERSE	WS0282_L17, WS0293_D01,	GO:0012505	comp	other membranes	GO:0016788	func	hydrolase activity
WS00819_J02	0.083	0.241	0.168	0.151	0.346	0.033	0.191	0.1	0.382	0.021	0.202	0.11	0.582	0.004	0.237	0.065	0.111	0.22	0.415	0.012	0.13125	0.072	WS00819_J02							no hit		no hit
WS0094_N23	0.037	0.335	0.105	0.223	0.093	0.241	-0.042	0.497	0.357	0.021	0.014	0.334	0.072	0.288	0.21	0.103	0.27	0.065	0.25	0.085	0.324	0.149333	WS0094_N23							no hit		no hit
WS0076_B16	0.014	0.4	0.187	0.127	0.252	0.052	0.111	0.217	0.354	0.021	0.042	0.336	0.217	0.094	0.217	0.091	0.058	0.293	0.134	0.201	0.199	0.172667	WS0076_B16							no hit		no hit
WS0044_L07	0	0.492	0.048	0.21	0.04	0.241	0.012	0.279	0.385	0.021	0.066	0.202	0.275	0.075	0.107	0.184	0.229	0.089	0.213	0.085	0.3055	0.109333	WS0044_L07							no hit		no hit
WS0079_H03	-0.055	0.537	-0.004	0.398	0.2	0.094	0.054	0.293	0.357	0.021	0.014	0.283	0.273	0.056	0.21	0.095	0.025	0.236	0.132	0.175	0.3305	0.144333	WS0079_H03							no hit		no hit
WS01017_I20	-0.031	0.543	0.04	0.349	-0.06	0.541	-0.013	0.493	0.324	0.022	-0.031	0.431	0.175	0.127	0.036	0.361	-0.021	0.4	0.067	0.301	0.4815	0.273667	WS01017_I20							no hit		no hit
IS0012_O15	0.253	0.06	0.116	0.215	0.187	0.109	-0.026	0.471	0.379	0.023	-0.041	0.461	0.399	0.011	0.093	0.25	-0.03	0.442	0.434	0.011	0.21375	0.199667	IS0012_O15							no hit		no hit
WS00713_C19	0.189	0.115	0.278	0.058	0.262	0.082	0.101	0.194	0.334	0.023	-0.089	0.786	0.234	0.076	0.18	0.101	-0.084	0.777	0.449	0.02	0.11225	0.297167	WS00713_C19	TRUE	5e-76	6.2e-24	840	159	0.849057	AT2G38280.1	| Symbols: ATAMPD, FAC1 | FAC1 (EMBRYONIC FACTOR1); AMP deaminase | chr2:16040845-16045871 REVERSE	no hit	GO:0003876	func	hydrolase activity | other enzyme activity	GO:0005792	comp	other cellular components	GO:0009168	proc	other cellular processes | other metabolic processes	GO:0009793	proc	developmental processes | other biological processes
WS01024_J15	0.083	0.278	0.268	0.061	0.058	0.288	0.017	0.387	0.382	0.023	-0.117	0.821	0.309	0.03	0.074	0.261	-0.111	0.809	0.202	0.122	0.2535	0.344333	WS01024_J15	TRUE	1.8e-187	3.1e-119	1253	446	0.784753	AT1G02890.1	| Symbols: | AAA-type ATPase family protein | chr1:645372-651797 REVERSE	no hit	GO:0009507	comp	chloroplast	GO:0016887	func	hydrolase activity
WS00911_M12	0.07	0.281	0.087	0.268	-0.008	0.484	0.095	0.24	0.332	0.023	0.121	0.18	0.199	0.094	0.127	0.178	0.047	0.353	0.21	0.095	0.31825	0.153833	WS00911_M12							no hit		no hit
WS00812_H19	0.064	0.307	-0.136	0.867	0.042	0.354	0.168	0.177	0.351	0.023	0.183	0.133	0.37	0.022	0.29	0.042	0.202	0.115	0.081	0.256	0.42625	0.0985	WS00812_H19	0	9.6e-06	9.3e-06	105	54	0.407407	AT1G19240.1	| Symbols: | similar to Os01g0144700 [Oryza sativa (japonica cultivar-group)] (GB:NP_001042006.1) | chr1:6649553-6650375 REVERSE	WS02718_P24,	GO:0003674	func	other molecular functions	GO:0005575	comp	other cellular components	GO:0008150	proc	other biological processes
WS01017_O12	-0.016	0.499	-0.136	0.862	0.042	0.344	0.168	0.133	0.351	0.023	-0.021	0.394	0.021	0.35	0.054	0.339	0.202	0.113	-0.124	0.847	0.4595	0.344333	WS01017_O12	TRUE	2.5e-30	2.6e-117	130	125	0.528	AT2G20940.1	| Symbols: | similar to unknown protein [Arabidopsis thaliana] (TAIR:AT2G27290.1); similar to Os09g0541600 [Oryza sativa (japonica cultivar-group)] (GB:NP_001063815.1); similar to hypothetical protein [Oryza sativa (japonica cultivar-group)] (GB:BAC79191.1); contains InterPro domain Protein of unknown function DUF1279; (InterPro:IPR009688) | chr2:9009345-9009734 REVERSE	no hit	GO:0003674	func	other molecular functions	GO:0008150	proc	other biological processes	GO:0012505	comp	other membranes
WS01017_G07	-0.083	0.634	0.069	0.262	-0.038	0.478	-0.069	0.561	0.382	0.023	0.202	0.117	0.218	0.091	0.237	0.098	0.333	0.034	0.202	0.106	0.48375	0.0781667	WS01017_G07							no hit		no hit
WS0063_E19	-0.055	0.544	-0.004	0.372	-0.013	0.422	-0.138	0.883	0.357	0.024	0.132	0.167	0.173	0.151	0.21	0.097	0.025	0.285	0.014	0.295	0.55525	0.169833	WS0063_E19							no hit		WS0297_L02, WS02817_I16, WS0292_D16, WS0276_O18,
WS0109_G04	0.123	0.203	0.04	0.356	0.117	0.218	0.147	0.19	0.324	0.025	0.067	0.297	0.342	0.023	0.187	0.119	0.082	0.279	0.165	0.156	0.24175	0.149833	WS0109_G04							no hit		WS0295_N04, WS02726_G20,
WS0041_C02	0.084	0.249	0.028	0.275	-0.102	0.778	-0.009	0.439	0.334	0.025	0.046	0.259	0.119	0.204	0.283	0.054	-0.084	0.758	0.18	0.147	0.43525	0.241167	WS0041_C02							no hit		no hit
WS0042_C02	0.064	0.304	0.054	0.295	0.134	0.194	0.251	0.059	0.351	0.025	0.081	0.249	0.282	0.055	0.133	0.176	0.096	0.233	0.183	0.139	0.213	0.146167	WS0042_C02	TRUE	3.1e-41	2.1e-34	558	158	0.531646	AT1G22540.1	| Symbols: | proton-dependent oligopeptide transport (POT) family protein | chr1:7964191-7966211 FORWARD	WS0272_L12, WS0285_J16, WS0292_O19,	GO:0005215	func	transporter activity	GO:0006857	proc	transport	GO:0016020	comp	other membranes
WS0091_L04	0.037	0.343	0.215	0.092	0.093	0.26	0.054	0.316	0.357	0.025	0.014	0.286	0.173	0.157	0.21	0.101	0.025	0.263	0.25	0.086	0.25275	0.153	WS0091_L04							no hit		no hit
WS0037_L11	-0.021	0.481	0.028	0.252	-0.102	0.802	-0.009	0.446	0.334	0.025	0.315	0.064	0.119	0.198	0.283	0.053	0.197	0.113	0.046	0.228	0.49525	0.1135	WS0037_L11	0	2.8e-26	2.1e-26	277	84	0.392857	AT5G19870.1	| Symbols: | similar to unknown protein [Arabidopsis thaliana] (TAIR:AT1G55230.1); similar to Os09g0444900 [Oryza sativa (japonica cultivar-group)] (GB:NP_001063301.1); similar to Os08g0462800 [Oryza sativa (japonica cultivar-group)] (GB:NP_001061987.1); similar to plant viral-response family protein-like [Oryza sativa (japonica cultivar-group)] (GB:BAD38318.1); contains InterPro domain Protein o…	WS02814_B01, WS02734_J10,	GO:0012505	comp	other membranes
WS00723_F04	-0.031	0.549	-0.051	0.487	0.117	0.22	0.067	0.309	0.324	0.025	0.165	0.18	0.175	0.148	0.187	0.121	0.185	0.122	0.165	0.14	0.39125	0.122667	WS00723_F04							no hit		no hit
WS0104_H05	0.277	0.049	0.04	0.354	0.206	0.1	0.227	0.084	0.324	0.026	-0.13	0.851	0.259	0.076	0.036	0.393	0.082	0.277	0.165	0.146	0.14675	0.294833	WS0104_H05	0	1.2e-27	7.1e-28	475	130	0.492308	AT3G28610.1	| Symbols: | ATP binding / ATPase | chr3:10726227-10727651 FORWARD	WS02918_H08,	GO:0005524	func	nucleotide binding	GO:0012505	comp	other membranes	GO:0016887	func	hydrolase activity
WS01021_H05	0.14	0.179	0.087	0.263	0.073	0.263	0.095	0.28	0.332	0.026	-0.058	0.543	0.199	0.112	0.196	0.114	0.14	0.182	0.121	0.202	0.24625	0.1965	WS01021_H05							no hit		no hit
WS00923_K20	0.084	0.261	0.153	0.153	0.019	0.282	-0.009	0.487	0.334	0.026	0.046	0.223	0.234	0.081	-0.027	0.483	0.056	0.196	0.18	0.117	0.29575	0.187667	WS00923_K20	TRUE	1.1e-59	8.6e-40	257	235	0.519149	AT3G60600.1	| Symbols: VAP, (AT)VAP, VAP27, VAP27-1 | VAP27-1 (VAMP/SYNAPTOBREVIN-ASSOCIATED PROTEIN 27-1); protein binding | chr3:22411512-22413383 FORWARD	WS0298_A10, WS0287_J18, WS0291_G13, WS02714_L16,	GO:0000326	comp	other cellular components | other cytoplasmic components | other intracellular components	GO:0005515	func	protein binding	GO:0005789	comp	ER | other membranes | other cellular components | other cytoplasmic components | other intracellular components	GO:0016021	comp	other membranes | other cellular components	GO:0046907	proc	transport | other biological processes | cell organization and biogenesis
WS01031_C01	-0.021	0.479	-0.098	0.791	-0.102	0.817	0.21	0.11	0.334	0.026	0.046	0.209	0.005	0.316	0.18	0.116	0.197	0.109	0.18	0.137	0.54925	0.152167	WS01031_C01	TRUE	4.7e-148	1.8e-121	393	358	0.773743	AT3G51800.1	| Symbols: ATG2 | ATG2 (G2p-related protein); metalloexopeptidase | chr3:19222238-19224545 REVERSE	WS0291_E07,	GO:0005575	comp	other cellular components	GO:0006508	proc	protein metabolism | other cellular processes | other metabolic processes	GO:0008235	func	hydrolase activity
WS01024_M06	-0.055	0.521	0.105	0.193	-0.013	0.4	-0.138	0.863	0.357	0.026	0.25	0.075	0.475	0.007	0.21	0.085	0.147	0.155	0.25	0.076	0.49425	0.0706667	WS01024_M06							no hit		no hit
WS0102_A06	0.189	0.11	0.028	0.261	0.019	0.276	0.101	0.228	0.334	0.027	0.046	0.228	0.349	0.035	0.18	0.129	0.056	0.225	0.315	0.047	0.21875	0.115167	WS0102_A06	TRUE	3.3e-108	5.5e-119	785	284	0.735915	AT1G73430.1	| Symbols: | sec34-like family protein | chr1:27607757-27614490 FORWARD	no hit	GO:0003674	func	other molecular functions	GO:0005801	comp	Golgi apparatus | other cellular components | other cytoplasmic components | other intracellular components	GO:0006886	proc	transport | other biological processes | cell organization and biogenesis	GO:0009507	comp	chloroplast	GO:0016020	comp	other membranes
WS00918_O04	0.105	0.233	0.086	0.246	0.075	0.258	0.126	0.216	0.323	0.027	0.001	0.34	0.339	0.029	0.009	0.418	-0.105	0.822	0.224	0.105	0.23825	0.290167	WS00918_O04							no hit		no hit
WS00940_B12	-0.031	0.525	0.132	0.198	0.028	0.375	-0.093	0.662	0.324	0.027	0.165	0.151	0.175	0.126	0.338	0.02	0.185	0.131	0.165	0.154	0.44	0.1015	WS00940_B12	0	3.6e-54	2.5e-54	147	147	0.707483	AT2G09990.1	| Symbols: | 40S ribosomal protein S16 (RPS16A) | chr2:3788525-3788965 FORWARD	WS02722_B16, WS02717_A01, WS02715_E13, WS02717_E06, WS0276_F04,	GO:0003735	func	structural molecule activity	GO:0005830	comp	cytosol | ribosome | other cellular components | other cytoplasmic components | other intracellular components	GO:0005843	comp	cytosol | ribosome | other cellular components | other cytoplasmic components | other intracellular components	GO:0006412	proc	protein metabolism | other cellular processes | other metabolic processes
WS02610_O13	0.14	0.17	0.04	0.392	0.172	0.122	0.37	0.012	0.324	0.028	0.156	0.163	0.136	0.17	0.188	0.105	0.178	0.132	0.156	0.151	0.174	0.124833	WS02610_O13							no hit		no hit
WS00833_M17	0.084	0.232	-0.098	0.794	-0.102	0.816	0.21	0.109	0.334	0.028	0.046	0.239	0.119	0.191	0.283	0.065	0.056	0.225	0.18	0.126	0.48775	0.145667	WS00833_M17							no hit		no hit
WS0061_H11	0.084	0.258	0.153	0.148	0.019	0.288	0.101	0.208	0.334	0.028	0.046	0.254	0.119	0.167	0.18	0.121	0.056	0.198	0.315	0.045	0.2255	0.1355	WS0061_H11	0	2.2e-47	1.6e-47	523	119	0.731092	AT1G11260.1	| Symbols: STP1 | STP1 (SUGAR TRANSPORTER 1); carbohydrate transporter/ sugar porter | chr1:3777460-3780133 FORWARD	WS0276_P19, WS0282_O22, WS02910_N22, WS02717_A11, WS02718_L09,	GO:0005351	func	transporter activity	GO:0006810	proc	transport	GO:0008643	proc	transport	GO:0015144	func	transporter activity	GO:0016020	comp	other membranes
WS00925_F03	0.046	0.36	0.04	0.353	0.117	0.218	0.067	0.292	0.324	0.028	0.165	0.141	0.259	0.057	0.338	0.025	-0.021	0.401	0.264	0.066	0.30575	0.119667	WS00925_F03							no hit		no hit
WS0263_B02	0.037	0.375	0.105	0.221	0.2	0.114	0.054	0.309	0.357	0.028	0.132	0.199	0.173	0.151	0.3	0.05	0.025	0.266	0.25	0.066	0.25475	0.126667	WS0263_B02	TRUE	9.6e-70	1.5e-84	256	254	0.574803	AT5G66010.1	| Symbols: | RNA binding | chr5:26416838-26417979 FORWARD	no hit	GO:0003723	func	DNA or RNA binding	GO:0005575	comp	other cellular components	GO:0008150	proc	other biological processes
WS0092_N02	-0.071	0.757	-0.055	0.729	0.148	0.091	0.119	0.114	0.316	0.028	0.178	0.067	0.327	0.032	0.102	0.111	-0.048	0.71	-0.05	0.704	0.42275	0.275333	WS0092_N02	TRUE	4.6e-37	8.6e-36	1090	122	0.590164	AT3G16620.1	| Symbols: ATTOC120 | ATTOC120 (Arabidopsis thaliana translocon outer complex protein 120); GTP binding / protein translocase | chr3:5658475-5661744 REVERSE	no hit	GO:0005525	func	nucleotide binding	GO:0009707	comp	plastid | chloroplast | other membranes | other cellular components | other cytoplasmic components | other intracellular components | plastid | chloroplast | other membranes | other cellular components | other cytoplasmic components | other intracellular components	GO:0015450	func	transporter activity	GO:0045036	proc	transport | other biological processes | cell organization and biogenesis
WS00111_O11	0.123	0.203	0.075	0.292	0.138	0.159	0.293	0.042	0.311	0.029	0.108	0.232	0.33	0.026	0.244	0.07	0.127	0.183	0.282	0.052	0.174	0.0986667	WS00111_O11	TRUE	2.5e-85	1.8e-87	397	327	0.556575	AT2G30020.1	| Symbols: | protein phosphatase 2C, putative / PP2C, putative | chr2:12821514-12822981 FORWARD	WS0288_E02, WS02717_M12, WS0278_B10, WS0282_P11, WS02811_E09, WS02815_K22, WS0298_A19, WS02725_C02, WS0276_A04, WS02728_N15,	GO:0006470	proc	protein metabolism | other cellular processes | other metabolic processes	GO:0008287	comp	other cellular components	GO:0009507	comp	chloroplast	GO:0015071	func	hydrolase activity
WS00929_J20	0.026	0.231	0.225	0.066	0.212	0.08	0.037	0.204	0.315	0.029	-0.072	0.77	0.329	0.027	0.145	0.106	-0.068	0.776	0.254	0.068	0.14525	0.296	WS00929_J20	TRUE	1.7e-16	4.8e-149	339	156	0.365385	AT3G03750.1	| Symbols: | SET domain-containing protein | chr3:939983-941518 FORWARD	no hit	GO:0005634	comp	nucleus	GO:0008270	func	other binding	GO:0016568	proc	DNA or RNA metabolism | cell organization and biogenesis	GO:0018024	func	transferase activity
WS0101_O04	0.059	0.307	0.01	0.315	0.002	0.328	0.28	0.068	0.293	0.029	0.154	0.156	0.201	0.096	0.051	0.312	-0.091	0.78	0.279	0.071	0.2545	0.240667	WS0101_O04							no hit		no hit
WS00933_C08	-0.021	0.459	-0.098	0.793	-0.102	0.764	-0.009	0.415	0.334	0.029	0.18	0.126	0.234	0.092	0.283	0.05	0.056	0.232	0.046	0.235	0.60775	0.127333	WS00933_C08	TRUE	9.9e-36	1.3e-42	409	127	0.590551	AT1G30080.1	| Symbols: | glycosyl hydrolase family 17 protein | chr1:10551215-10553151 REVERSE	WS0281_C04, WS0285_J04, WS0274_L07,	GO:0004553	func	hydrolase activity	GO:0005975	proc	other metabolic processes	GO:0012505	comp	other membranes
WS00922_L09	-0.055	0.52	0.105	0.22	0.306	0.062	0.15	0.162	0.357	0.029	0.014	0.284	0.374	0.019	0.21	0.11	-0.098	0.79	0.132	0.179	0.241	0.235167	WS00922_L09	TRUE	3.1e-76	1.7e-65	623	254	0.551181	AT1G23760.1	| Symbols: JP630 | JP630; polygalacturonase | chr1:8402131-8404136 FORWARD	WS0299_O04, WS0294_J16, WS02738_A08, WS02914_H03, WS02751_H13, WS02743_P17,	GO:0004650	func	hydrolase activity	GO:0008150	proc	other biological processes
WS01028_J10	-0.071	0.726	-0.055	0.739	0.148	0.079	0.119	0.091	0.316	0.029	0.178	0.053	0.132	0.091	0.277	0.047	-0.048	0.684	-0.05	0.705	0.40875	0.268167	WS01028_J10							no hit		no hit
WS0261_M07	-0.071	0.777	-0.055	0.752	0.148	0.079	0.119	0.108	0.316	0.029	-0.05	0.746	0.132	0.092	-0.074	0.764	0.19	0.061	-0.05	0.724	0.429	0.402667	WS0261_M07	0	1.3e-12	6.9e-13	201	190	0.321053	AT4G29110.1	| Symbols: | similar to unknown protein [Arabidopsis thaliana] (TAIR:AT1G52140.1); similar to Avr9/Cf-9 rapidly elicited protein 146 [Nicotiana tabacum] (GB:AAG43551.1); contains domain DNA-binding domain (SSF54171) | chr4:14348872-14349474 FORWARD	WS02719_K24, WS0283_J06, WS02719_N04, WS02724_I18, WS02736_H02, WS02919_F10, WS02735_K22,	GO:0003674	func	other molecular functions	GO:0005575	comp	other cellular components	GO:0008150	proc	other biological processes
WS00946_B02	-0.102	0.816	-0.079	0.784	-0.082	0.76	-0.096	0.814	0.315	0.029	0.091	0.153	0.189	0.098	0.145	0.13	0.272	0.058	0.091	0.172	0.7935	0.106667	WS00946_B02	TRUE	1.4e-23	no hit	661	120	0.458333	AT3G46510.1	| Symbols: | armadillo/beta-catenin repeat family protein / U-box domain-containing family protein | chr3:17135091-17137524 REVERSE	WS02730_F06,	GO:0000151	comp	other cellular components | other intracellular components	GO:0004842	func	other enzyme activity	GO:0005488	func	other binding	GO:0016567	proc	protein metabolism | other cellular processes | other metabolic processes
WS00924_H21	0.286	0.044	0.37	0.024	0.148	0.075	0.119	0.096	0.316	0.03	-0.05	0.711	0.327	0.026	-0.074	0.74	-0.048	0.687	0.406	0.022	0.05975	0.369333	WS00924_H21	0	2.3e-61	1.1e-61	733	178	0.651685	AT1G04200.1	| Symbols: | similar to PREDICTED: similar to dymeclin [Rattus norve (GB:XP_001054727.1); similar to Os01g0773100 [Oryza sativa (japonica cultivar-group)] (GB:NP_001044398.1); contains domain SUBFAMILY NOT NAMED (PTHR12895:SF1); contains domain FAMILY NOT NAMED (PTHR12895) | chr1:1109675-1113874 FORWARD	no hit	GO:0003674	func	other molecular functions	GO:0005575	comp	other cellular components	GO:0006499	proc	protein metabolism | other cellular processes | other metabolic processes
WS01032_N12	0.084	0.222	0.028	0.279	0.141	0.152	0.21	0.083	0.334	0.03	0.18	0.113	0.234	0.079	0.18	0.124	0.197	0.1	0.18	0.142	0.184	0.098	WS01032_N12	TRUE	1.1e-53	no hit	959	127	0.464567	AT1G44910.1	| Symbols: | protein binding | chr1:16978370-16985258 FORWARD	no hit	GO:0005515	func	protein binding	GO:0008150	proc	other biological processes
WS0076_E14	0.105	0.237	-0.018	0.388	0.175	0.134	0.216	0.093	0.323	0.03	0.001	0.333	0.244	0.079	0.009	0.39	-0.105	0.799	0.113	0.202	0.213	0.3055	WS0076_E14	TRUE	9e-74	7.5e-117	186	179	0.776536	AT2G18600.1	| Symbols: | RUB1-conjugating enzyme, putative | chr2:8080419-8081647 REVERSE	WS02729_M18, WS02742_P05, WS02730_C15, WS0285_M23, WS02729_E10, WS02717_E19, WS02818_C04, WS02713_M22, WS0277_E18, WS02724_C11, WS02712_E23, WS02724_I17, WS0294_P20, WS02732_P18, WS0291_D16, WS0285_I11, WS02715_P19, WS0294_J10, WS0273_F01, WS0291_G02, WS02720_F01, WS02724_H13, WS0274_F16,	GO:0004842	func	other enzyme activity	GO:0005575	comp	other cellular components	GO:0006464	proc	protein metabolism | other cellular processes | other metabolic processes	GO:0006512	proc	protein metabolism | other cellular processes | other metabolic processes	GO:0008639	func	other enzyme activity
WS00931_J12	0.084	0.269	0.153	0.163	0.019	0.263	0.101	0.206	0.334	0.03	0.046	0.23	0.119	0.185	0.283	0.045	0.197	0.116	0.046	0.221	0.22525	0.137833	WS00931_J12	TRUE	1.7e-79	1e-124	559	298	0.439597	AT5G48385.1	| Symbols: | similar to hydroxyproline-rich glycoprotein family protein [Arabidopsis thaliana] (TAIR:AT4G14900.1); similar to unknown [Solanum tuberosum] (GB:ABB86244.1); contains InterPro domain Frigida-like; (InterPro:IPR012474) | chr5:19626697-19628938 FORWARD	WS0285_N18, WS02719_J05, WS02722_D18, WS02712_D08, WS02910_C23, WS02729_E04,	GO:0003674	func	other molecular functions	GO:0005575	comp	other cellular components	GO:0008150	proc	other biological processes
WS00938_F06	0.046	0.387	0.04	0.335	0.028	0.39	0.227	0.085	0.324	0.03	0.067	0.298	0.091	0.26	0.112	0.226	-0.021	0.416	0.264	0.067	0.29925	0.216167	WS00938_F06							no hit		no hit
WS00912_I17	-0.021	0.444	0.028	0.271	0.141	0.17	0.101	0.208	0.334	0.03	0.046	0.235	0.349	0.028	0.077	0.236	-0.084	0.743	0.046	0.227	0.27325	0.249833	WS00912_I17	TRUE	1.8e-139	6.3e-125	617	368	0.684783	AT5G13520.1	| Symbols: | peptidase M1 family protein | chr5:4342120-4344574 REVERSE	no hit	GO:0004179	func	hydrolase activity	GO:0005575	comp	other cellular components	GO:0006508	proc	protein metabolism | other cellular processes | other metabolic processes
WS0093_P14	-0.016	0.487	0.054	0.33	0.134	0.195	0.168	0.143	0.351	0.03	-0.021	0.44	0.195	0.116	0.211	0.092	-0.011	0.344	0.285	0.073	0.28875	0.1825	WS0093_P14	0	5.9e-45	4.6e-45	170	136	0.625	AT4G09320.1	| Symbols: NDPK1 | NDPK1 (nucleoside diphosphate kinase 1); ATP binding / nucleoside diphosphate kinase | chr4:5923421-5924363 FORWARD	WS02721_E11, WS02734_K04, WS02723_D21, WS02735_P04,	GO:0004550	func	kinase activity | transferase activity	GO:0005524	func	nucleotide binding	GO:0005575	comp	other cellular components	GO:0006183	proc	other cellular processes | other metabolic processes	GO:0006228	proc	other cellular processes | other metabolic processes	GO:0006241	proc
WS00929_N16	-0.071	0.751	0.157	0.091	0.354	0.03	0.119	0.114	0.316	0.03	-0.05	0.702	0.327	0.031	0.102	0.131	-0.048	0.696	0.178	0.072	0.2465	0.277	WS00929_N16	0	1.4e-61	6.7e-62	459	156	0.762821	AT5G22330.1	| Symbols: ATTIP49A, RIN1 | ATTIP49A/RIN1 (RESISTANCE TO PSEUDOMONAS SYRINGAE PV MACULICOLA INTERACTOR 1); ATP binding / DNA helicase/ nucleoside-triphosphatase/ nucleotide binding | chr5:7391029-7394074 REVERSE	no hit	GO:0005515	func	protein binding	GO:0005634	comp	nucleus	GO:0009817	proc	other biological processes | response to abiotic or biotic stimulus	GO:0048507	proc	developmental processes | other biological processes
WS00712_L15	-0.126	0.836	0.153	0.163	0.019	0.295	-0.009	0.434	0.334	0.03	0.18	0.143	0.119	0.185	0.18	0.121	0.197	0.129	0.046	0.213	0.432	0.136833	WS00712_L15							no hit		no hit
WS0105_M16	-0.126	0.854	-0.098	0.776	0.019	0.292	0.101	0.208	0.334	0.03	0.18	0.113	0.119	0.193	0.49	0.002	0.056	0.205	0.046	0.24	0.5325	0.1305	WS0105_M16	0	1.2e-09	1.2e-09	514	55	0.545455	AT2G17760.1	| Symbols: | aspartyl protease family protein | chr2:7720570-7723351 FORWARD	no hit	GO:0004194	func	hydrolase activity	GO:0006508	proc	protein metabolism | other cellular processes | other metabolic processes	GO:0031225	comp	other membranes | other cellular components
WS01018_A10	-0.126	0.859	0.153	0.146	0.019	0.276	-0.009	0.456	0.334	0.03	0.18	0.123	0.349	0.034	0.283	0.043	0.056	0.19	0.18	0.132	0.43425	0.092	WS01018_A10							no hit		no hit
WS0048_K17	-0.126	0.869	0.028	0.231	0.019	0.29	-0.009	0.464	0.334	0.03	0.315	0.058	0.119	0.152	0.283	0.044	0.337	0.046	0.18	0.115	0.4635	0.0741667	WS0048_K17	TRUE	1.7e-86	1.9e-49	815	178	0.898876	AT1G60490.1	| Symbols: ATVPS34 | ATVPS34 (Arabidopsis thaliana vacuolar protein sorting 34); phosphatidylinositol 3-kinase | chr1:22289457-22293855 REVERSE	no hit	GO:0005942	comp	cytosol | other cellular components | other cytoplasmic components | other intracellular components	GO:0006499	proc	protein metabolism | other cellular processes | other metabolic processes	GO:0016303	func	kinase activity | transferase activity
WS00112_E05	0.201	0.049	0.26	0.027	0.249	0.029	0.215	0.042	0.222	0.031	-0.035	0.746	0.23	0.032	-0.052	0.781	-0.034	0.748	0.286	0.026	0.03675	0.394	WS00112_E05	TRUE	2.5e-62	no hit	443	160	0.7625	AT2G22360.1	| Symbols: | DNAJ heat shock family protein | chr2:9505242-9507539 FORWARD	WS02910_L15,	GO:0005524	func	nucleotide binding	GO:0006457	proc	protein metabolism | other cellular processes | other metabolic processes	GO:0009535	comp	plastid | chloroplast | other membranes | other cellular components | other cytoplasmic components | other intracellular components	GO:0031072	func	protein binding	GO:0051082	func	protein binding
WS01025_F14	0.295	0.053	0.278	0.062	0.262	0.066	0.21	0.085	0.334	0.031	-0.089	0.788	0.234	0.085	-0.027	0.478	-0.084	0.772	0.315	0.052	0.0665	0.367667	WS01025_F14	TRUE	1.6e-181	1.3e-102	567	552	0.59058	AT3G07780.1	| Symbols: | protein binding / zinc ion binding | chr3:2485110-2486882 FORWARD	WS0271_B11,	GO:0005515	func	protein binding	GO:0008270	func	other binding	GO:0009507	comp	chloroplast
WS00821_H17	0.189	0.115	-0.098	0.777	0.019	0.304	0.101	0.208	0.334	0.031	0.046	0.236	0.234	0.079	0.18	0.133	-0.084	0.766	0.046	0.226	0.351	0.245167	WS00821_H17	TRUE	3.2e-62	4.9e-142	494	185	0.610811	AT3G16560.1	| Symbols: | protein phosphatase 2C-related / PP2C-related | chr3:5636057-5637708 REVERSE	WS0276_A04,	GO:0005575	comp	other cellular components	GO:0008150	proc	other biological processes	GO:0015071	func	hydrolase activity
WS0074_D21	0.107	0.128	-0.055	0.703	0.148	0.084	0.305	0.032	0.316	0.031	-0.05	0.704	0.132	0.118	-0.074	0.75	-0.048	0.694	-0.05	0.698	0.23675	0.499167	WS0074_D21	TRUE	3e-146	1.4e-120	323	326	0.806748	AT1G64040.1	| Symbols: TOPP3 | TOPP3 (Type one serine/threonine protein phosphatase 3); protein phosphatase type 1 | chr1:23762289-23763937 REVERSE	WS02711_L14, WS0286_A23,	GO:0000163	func	hydrolase activity	GO:0000164	comp	other cellular components | other cytoplasmic components | other intracellular components	GO:0005634	comp	nucleus	GO:0005730	comp	nucleus | other cellular components | other intracellular components	GO:0005737	comp	other cytoplasmic components	GO:0006470	proc
WS00917_H19	0.104	0.218	0.116	0.215	0.187	0.126	0.206	0.103	0.3	0.031	0.149	0.168	0.318	0.036	0.093	0.254	0.069	0.308	0.054	0.336	0.1655	0.188833	WS00917_H19	0	5.2e-10	4.6e-10	259	74	0.445946	AT5G35550.1	| Symbols: AtMYB123, MYB123, TT2 | TT2 (TRANSPARENT TESTA 2); DNA binding / transcription factor | chr5:13744037-13744959 FORWARD	WS02910_O04, WS02813_H08, WS02713_L19, WS02721_K19, WS02719_I18, WS02716_N17, WS02753_G22,	GO:0003677	func	DNA or RNA binding	GO:0003700	func	transcription factor activity	GO:0005634	comp	nucleus	GO:0006355	proc	transcription | other cellular processes | other metabolic processes | other biological processes	GO:0010023	proc	other cellular processes | other metabolic processes
WS0261_O16	0.084	0.244	0.028	0.256	0.019	0.307	0.21	0.111	0.334	0.031	0.18	0.127	0.234	0.072	0.283	0.06	0.197	0.111	0.18	0.124	0.2295	0.0875	WS0261_O16	TRUE	2.6e-83	6.4e-164	330	332	0.548193	AT5G67270.1	| Symbols: ATEB1C | ATEB1C (MICROTUBULE END BINDING PROTEIN 1); microtubule binding | chr5:26857474-26859210 REVERSE	WS0289_P05,	GO:0005618	comp	cell wall	GO:0005634	comp	nucleus	GO:0005730	comp	nucleus | other cellular components | other intracellular components	GO:0005819	comp	other cellular components | other intracellular components	GO:0008017	func	protein binding	GO:0009524	comp
WS0073_P20	0.084	0.251	-0.098	0.8	-0.102	0.775	0.101	0.24	0.334	0.031	0.046	0.228	0.234	0.081	0.283	0.052	-0.084	0.773	0.18	0.133	0.5165	0.216333	WS0073_P20							no hit		WS02914_N08,
WS0056_B11	-0.031	0.532	0.04	0.364	0.117	0.202	0.227	0.091	0.324	0.031	0.165	0.146	0.342	0.032	0.112	0.217	0.082	0.242	0.067	0.291	0.29725	0.159833	WS0056_B11							no hit		no hit
WS0041_A22	-0.07	0.577	-0.018	0.437	0.075	0.273	0.126	0.187	0.323	0.031	0.113	0.199	0.244	0.07	0.267	0.06	0.012	0.266	0.336	0.044	0.3685	0.111667	WS0041_A22	0	5.6e-09	3.6e-09	490	75	0.4	AT2G15560.1	| Symbols: | similar to unknown protein [Arabidopsis thaliana] (TAIR:AT3G62200.1); similar to EDA32 (embryo sac development arrest 32) [Arabidopsis thaliana] (TAIR:AT3G62210.1); similar to Os07g0637200 [Oryza sativa (japonica cultivar-group)] (GB:NP_001060400.1); similar to Protein of unknown function DUF537 [Medicago truncatula] (GB:ABE81607.1); similar to Os08g0230500 [Oryza sativa (japonica cu…	no hit	GO:0003674	func	other molecular functions	GO:0005575	comp	other cellular components	GO:0008150	proc	other biological processes
WS01013_I08	-0.07	0.584	-0.122	0.858	0.075	0.269	0.307	0.044	0.323	0.031	0.224	0.102	0.149	0.164	0.353	0.022	0.128	0.179	0.001	0.32	0.43875	0.136333	WS01013_I08							no hit		no hit
WS00931_D23	-0.102	0.804	0.073	0.156	0.065	0.184	0.303	0.031	0.315	0.031	0.254	0.057	0.05	0.197	0.396	0.011	0.272	0.054	0.091	0.158	0.29375	0.0846667	WS00931_D23							no hit		no hit
WS00813_E05	0.107	0.11	0.157	0.083	-0.058	0.722	-0.067	0.738	0.316	0.032	0.178	0.061	0.327	0.047	0.102	0.143	0.19	0.058	0.406	0.017	0.41325	0.0596667	WS00813_E05	TRUE	5.8e-102	5.5e-09	363	355	0.512676	AT4G09670.1	| Symbols: | oxidoreductase family protein | chr4:6107379-6109046 REVERSE	WS02733_H23,	GO:0005575	comp	other cellular components	GO:0006118	proc	electron transport or energy pathways	GO:0008152	proc	other metabolic processes	GO:0016491	func	other enzyme activity
WS0094_H07	0.017	0.343	0.086	0.243	0.075	0.269	0.216	0.084	0.323	0.032	-0.111	0.82	0.244	0.063	0.095	0.254	-0.105	0.812	0.113	0.213	0.23475	0.365667	WS0094_H07							no hit		no hit
WS0058_L16	0.017	0.378	0.086	0.247	0.075	0.263	-0.056	0.538	0.323	0.032	0.001	0.331	0.53	0.001	0.181	0.125	-0.105	0.815	0.113	0.204	0.3565	0.251333	WS0058_L16	TRUE	2.2e-54	1.7e-06	262	257	0.44358	AT4G22530.1	| Symbols: | embryo-abundant protein-related | chr4:11859258-11860140 REVERSE	WS02747_I22, WS02719_K08,	GO:0005575	comp	other cellular components	GO:0008150	proc	other biological processes
WS00922_M23	0.017	0.381	-0.018	0.407	-0.026	0.471	0.035	0.329	0.323	0.032	0.113	0.207	0.244	0.084	0.181	0.122	0.012	0.292	0.113	0.203	0.397	0.156667	WS00922_M23	0	2.3e-14	1.8e-14	1424	75	0.546667	AT1G15520.1	| Symbols: PDR12, ATPDR12 | ATPDR12/PDR12 (PLEIOTROPIC DRUG RESISTANCE 12); ATPase, coupled to transmembrane movement of substances | chr1:5331988-5338170 REVERSE	WS0281_M12,	GO:0005886	comp	plasma membrane	GO:0006855	proc	transport | other biological processes	GO:0009607	proc	response to abiotic or biotic stimulus	GO:0009723	proc	other biological processes	GO:0009751	proc	other biological processes	GO:0009753	proc
WS00922_F09	0	0.45	-0.129	0.852	0.154	0.157	0.104	0.206	0.293	0.032	0.096	0.222	0.127	0.181	0.155	0.136	0.222	0.101	-0.011	0.385	0.41625	0.176167	WS00922_F09							no hit		no hit
WS01010_E01	-0.07	0.571	0.086	0.254	0.175	0.155	0.126	0.191	0.323	0.032	0.001	0.328	0.244	0.054	0.009	0.395	0.128	0.16	0.224	0.097	0.29275	0.177667	WS01010_E01	TRUE	2.7e-33	no hit	244	233	0.39485	AT5G47220.1	| Symbols: ATERF2, ATERF-2, ERF2 | ATERF-2/ATERF2/ERF2 (ETHYLENE RESPONSE FACTOR 2); DNA binding / transcription factor/ transcriptional activator | chr5:19189250-19189981 REVERSE	no hit	GO:0003677	func	DNA or RNA binding	GO:0003700	func	transcription factor activity	GO:0005634	comp	nucleus	GO:0006355	proc	transcription | other cellular processes | other metabolic processes | other biological processes	GO:0009864	proc	signal transduction | other biological processes | response to abiotic or biotic stimulus	GO:0009873	proc
WS0091_N16	-0.157	0.905	-0.122	0.845	0.075	0.278	0.216	0.09	0.323	0.032	0.224	0.103	0.244	0.073	0.267	0.071	0.128	0.208	0.001	0.324	0.5295	0.135167	WS0091_N16	TRUE	2.1e-17	2.5e-69	110	73	0.520548	AT3G55570.1	| Symbols: | similar to unknown protein [Arabidopsis thaliana] (TAIR:AT3G09950.1); similar to hypothetical protein [Oryza sativa (japonica cultivar-group)] (GB:BAA94540.1) | chr3:20621145-20621650 REVERSE	WS02726_J13, WS02742_G14,	GO:0003674	func	other molecular functions	GO:0005575	comp	other cellular components	GO:0008150	proc	other biological processes
WS00812_I16	0.231	0.061	0.187	0.139	-0.08	0.591	0.261	0.05	0.278	0.033	0.042	0.352	0.06	0.304	0.075	0.289	0.25	0.062	0.134	0.193	0.21025	0.2055	WS00812_I16							no hit		WS0282_H24, WS02812_K24,
WS00824_K12	0.189	0.117	0.028	0.272	0.019	0.257	0.21	0.083	0.334	0.033	0.18	0.122	0.005	0.314	0.077	0.235	0.056	0.202	0.18	0.118	0.18225	0.170667	WS00824_K12	0	5.7e-25	3.1e-25	556	77	0.74026	AT4G26480.1	| Symbols: | KH domain-containing protein | chr4:13372893-13378398 REVERSE	WS02918_J05,	GO:0003676	func	nucleic acid binding	GO:0005575	comp	other cellular components	GO:0030418	proc	other cellular processes | other metabolic processes
WS01021_M09	0.105	0.233	0.086	0.26	0.175	0.109	0.126	0.199	0.323	0.033	0.113	0.212	0.53	0.002	0.009	0.414	0.012	0.291	0.336	0.038	0.20025	0.165	WS01021_M09	0	3e-08	3.5e-08	506	54	0.518519	AT1G31910.1	| Symbols: | GHMP kinase family protein | chr1:11459030-11461629 FORWARD	no hit	GO:0005524	func	nucleotide binding	GO:0016301	func	kinase activity	GO:0016310	proc	other cellular processes | other metabolic processes
WS00113_I12	0.105	0.238	0.086	0.246	0.075	0.283	0.216	0.106	0.323	0.033	0.113	0.219	0.244	0.076	0.095	0.235	0.012	0.316	0.224	0.099	0.21825	0.163	WS00113_I12	TRUE	1.4e-14	1.3e-56	421	135	0.348148	AT1G10095.1	| Symbols: | protein prenyltransferase | chr1:3297480-3300355 REVERSE	no hit	GO:0005575	comp	other cellular components	GO:0008318	func	transferase activity	GO:0018346	proc	protein metabolism | other cellular processes | other metabolic processes
WS0089_E10	0.026	0.251	0.225	0.077	0.359	0.028	0.303	0.052	0.315	0.033	0.254	0.083	0.329	0.034	0.02	0.272	0.272	0.059	0.091	0.145	0.102	0.104333	WS0089_E10	TRUE	6.5e-43	1.1e-08	299	235	0.319149	AT2G46225.1	| Symbols: ABI1L1 | ABI1L1 (ABI-1-LIKE 1) | chr2:18989186-18991147 FORWARD	no hit	GO:0003674	func	other molecular functions	GO:0010090	proc	developmental processes | other cellular processes | other biological processes | cell organization and biogenesis	GO:0031209	comp	other cellular components | other cytoplasmic components | other intracellular components	GO:0045010	proc	cell organization and biogenesis
WS0032_G24	0.026	0.275	-0.079	0.754	-0.082	0.764	-0.096	0.805	0.315	0.033	0.254	0.081	0.189	0.12	0.145	0.144	0.272	0.056	0.091	0.135	0.6495	0.0948333	WS0032_G24	TRUE	3.9e-57	1.8e-44	208	135	0.888889	AT2G37270.1	| Symbols: ATRPS5B | ATRPS5B (RIBOSOMAL PROTEIN 5B); structural constituent of ribosome | chr2:15654962-15656121 REVERSE	WS02736_L04, WS02712_M09, WS02728_K10,	GO:0003735	func	structural molecule activity	GO:0005830	comp	cytosol | ribosome | other cellular components | other cytoplasmic components | other intracellular components	GO:0005840	comp	ribosome	GO:0005843	comp	cytosol | ribosome | other cellular components | other cytoplasmic components | other intracellular components	GO:0006412	proc	protein metabolism | other cellular processes | other metabolic processes
WS00713_F12	0.064	0.292	-0.136	0.866	0.042	0.361	0.168	0.133	0.351	0.033	-0.021	0.424	0.195	0.125	0.133	0.184	-0.011	0.376	0.081	0.263	0.413	0.234167	WS00713_F12	0	1.3e-06	1.9e-06	294	34	0.617647	AT4G37800.1	| Symbols: | xyloglucan:xyloglucosyl transferase, putative / xyloglucan endotransglycosylase, putative / endo-xyloglucan transferase, putative | chr4:17775697-17777366 REVERSE	no hit	GO:0005618	comp	cell wall	GO:0005975	proc	other metabolic processes	GO:0006073	proc	other cellular processes | other metabolic processes	GO:0012505	comp	other membranes	GO:0016798	func	hydrolase activity	GO:0048046	comp
WS00932_K15	-0.021	0.489	0.028	0.258	0.141	0.169	0.101	0.229	0.334	0.033	0.18	0.109	0.234	0.089	0.387	0.017	0.056	0.213	0.315	0.053	0.28625	0.0856667	WS00932_K15	0	1.6e-42	7.5e-43	364	269	0.394052	AT4G37970.1	| Symbols: | mannitol dehydrogenase, putative | chr4:17849666-17852139 FORWARD	WS02730_K08, WS0295_B14, WS0273_B04, WS02911_D06, WS0279_E02, WS0283_H14, WS02727_O20, WS02728_J09, WS0273_P03, WS02711_K17, WS0288_G09,	GO:0005575	comp	other cellular components	GO:0008270	func	other binding	GO:0016491	func	other enzyme activity
WS0015_E02	-0.071	0.743	-0.055	0.72	-0.058	0.725	0.119	0.094	0.316	0.033	0.178	0.091	-0.062	0.715	0.102	0.128	0.429	0.017	-0.05	0.704	0.5705	0.281333	WS0015_E02							no hit		no hit
WS0039_P04	-0.071	0.747	-0.055	0.711	0.148	0.08	0.119	0.111	0.316	0.033	0.178	0.073	0.327	0.029	0.102	0.128	-0.048	0.692	-0.05	0.682	0.41225	0.272833	WS0039_P04	TRUE	1.1e-192	3.5e-51	713	430	0.793023	AT5G27640.1	| Symbols: EIF3B, ATEIF3B-1, EIF3B-1, ATTIF3B1, TIF3B1 | TIF3B1 (EUKARYOTIC TRANSLATION INITIATION FACTOR 3B); nucleic acid binding / translation initiation factor | chr5:9781210-9784762 REVERSE	WS0293_G11,	GO:0003676	func	nucleic acid binding	GO:0003743	func	nucleic acid binding | other molecular functions	GO:0005737	comp	other cytoplasmic components	GO:0005852	comp	other cellular components | other cytoplasmic components | other intracellular components	GO:0006413	proc	protein metabolism | other cellular processes | other metabolic processes | cell organization and biogenesis
WS0041_J08	-0.05	0.767	-0.039	0.75	0.249	0.023	0.215	0.051	0.222	0.033	-0.035	0.753	0.23	0.037	-0.052	0.749	-0.034	0.736	-0.035	0.733	0.39775	0.506833	WS0041_J08							no hit		no hit
WS0101_G19	-0.102	0.822	0.073	0.15	0.065	0.172	0.037	0.202	0.315	0.033	0.254	0.054	0.189	0.072	0.271	0.044	0.272	0.057	0.091	0.119	0.3365	0.0631667	WS0101_G19							no hit		no hit
WS01030_D18	0.286	0.031	-0.055	0.737	-0.058	0.693	0.305	0.024	0.316	0.034	-0.05	0.69	0.132	0.097	0.102	0.12	-0.048	0.685	0.178	0.066	0.37125	0.282	WS01030_D18	TRUE	9.3e-72	1.1e-36	214	194	0.716495	AT4G17615.1	| Symbols: ATCBL1, SCABP5 | CBL1 (CALCINEURIN B-LIKE PROTEIN 1); calcium ion binding | chr4:9817155-9819008 FORWARD	WS02721_J17, WS0279_D10, WS0295_I20, WS0298_N24,	GO:0005509	func	other binding	GO:0006499	proc	protein metabolism | other cellular processes | other metabolic processes	GO:0009738	proc	signal transduction | other biological processes
WS00817_P10	0.281	0.057	0.073	0.181	-0.082	0.756	0.17	0.109	0.315	0.034	-0.072	0.731	0.329	0.042	0.145	0.147	-0.068	0.753	0.254	0.066	0.27575	0.2955	WS00817_P10	TRUE	4.1e-78	no hit	543	178	0.814607	AT4G00490.1	| Symbols: BMY9 | BMY9 (beta-amylase 9); beta-amylase | chr4:222422-224862 FORWARD	no hit	GO:0000272	proc	other metabolic processes	GO:0009507	comp	chloroplast	GO:0016161	func	hydrolase activity
WS00945_A24	0.189	0.111	0.028	0.271	0.019	0.282	0.101	0.231	0.334	0.034	0.046	0.236	0.119	0.177	0.077	0.24	0.197	0.114	0.046	0.206	0.22375	0.167833	WS00945_A24	0	3.2e-23	1.7e-23	220	104	0.461538	AT1G49230.1	| Symbols: | zinc finger (C3HC4-type RING finger) family protein | chr1:18212988-18213647 FORWARD	WS02749_F11, WS02810_F06, WS02816_D19, WS02738_C13, WS0274_J07, WS02716_G07, WS02728_A19, WS0297_H06, WS02710_H20, WS0296_D21, WS02752_H23, WS02732_D09, WS0294_J07, WS02716_J13, WS02749_D12, WS0285_O09, WS0289_N02, WS02910_F04, WS02710_L14, WS02729_F02, WS02742_I12,	GO:0005515	func	protein binding	GO:0008270	func	other binding
WS01018_G07	0.153	0.146	0.073	0.161	-0.082	0.773	0.17	0.139	0.315	0.034	0.254	0.07	0.189	0.107	0.145	0.157	0.102	0.14	0.091	0.166	0.30475	0.112333	WS01018_G07							no hit		no hit
WS01020_K12	0.026	0.258	0.073	0.187	-0.082	0.769	-0.096	0.787	0.315	0.034	-0.072	0.744	0.05	0.196	0.02	0.267	0.102	0.146	0.254	0.072	0.50025	0.243167	WS01020_K12							no hit		no hit
WS01030_K07	-0.102	0.832	0.073	0.187	0.065	0.189	-0.096	0.766	0.315	0.034	-0.072	0.748	0.189	0.091	0.145	0.169	0.102	0.138	0.091	0.163	0.4935	0.223833	WS01030_K07	0	4.2e-37	2.5e-37	142	105	0.695238	AT3G25400.1	| Symbols: | similar to hypothetical protein TTHERM_00522540 [Tetrahymena thermophila SB210] (GB:XP_001014432.1); similar to Os02g0479300 [Oryza sativa (japonica cultivar-group)] (GB:NP_001046848.1); similar to Os04g0515400 [Oryza sativa (japonica cultivar-group)] (GB:NP_001053311.1); contains InterPro domain EAR; (InterPro:IPR009039) | chr3:9214473-9215381 FORWARD	no hit	GO:0003674	func	other molecular functions	GO:0005575	comp	other cellular components	GO:0008150	proc	other biological processes
WS00815_M17	0.28	0.056	0.19	0.144	0.175	0.134	0.035	0.341	0.323	0.035	0.113	0.203	0.339	0.026	0.095	0.257	0.128	0.193	0.336	0.022	0.16875	0.122667	WS00815_M17							no hit		no hit
WS00925_F08	0.28	0.058	-0.122	0.82	-0.127	0.841	0.035	0.362	0.323	0.035	0.224	0.107	0.244	0.081	0.181	0.124	0.245	0.091	0.001	0.348	0.52025	0.131	WS00925_F08							no hit		no hit
WS0019_A03	0.178	0.117	-0.061	0.524	0.101	0.207	0.051	0.329	0.3	0.035	-0.041	0.46	0.075	0.282	0.166	0.136	0.069	0.286	0.149	0.162	0.29425	0.226833	WS0019_A03	TRUE	1.5e-17	3.2e-55	570	195	0.297436	AT1G61680.1	| Symbols: | terpene synthase/cyclase family protein | chr1:22776120-22778352 REVERSE	no hit	GO:0000287	func	other binding	GO:0008152	proc	other metabolic processes	GO:0009507	comp	chloroplast	GO:0016829	func	other enzyme activity
WS00727_F23	0.167	0.153	0.069	0.269	0.058	0.317	0.017	0.362	0.293	0.035	-0.117	0.834	0.218	0.092	-0.008	0.5	0	0.369	0.202	0.129	0.27525	0.3265	WS00727_F23							no hit		no hit
WS00914_M11	0.105	0.215	-0.018	0.413	0.075	0.255	0.216	0.093	0.323	0.035	0.001	0.313	0.244	0.06	0.181	0.104	0.128	0.167	0.113	0.179	0.244	0.143	WS00914_M11	TRUE	1.9e-97	7.5e-81	784	146	0.869863	AT1G62750.1	| Symbols: ATSCO1, ATSCO1/CPEF-G | ATSCO1/ATSCO1/CPEF-G (SNOWY COTYLEDON1); translation elongation factor/ translation factor, nucleic acid binding | chr1:23237287-23239986 REVERSE	WS0289_F11,	GO:0003746	func	nucleic acid binding | other molecular functions	GO:0008135	func	nucleic acid binding | other molecular functions	GO:0009507	comp	chloroplast	GO:0009658	proc	cell organization and biogenesis	GO:0010187	proc	developmental processes | other biological processes	GO:0010229	proc
WS00931_N06	0.104	0.234	-0.061	0.543	0.015	0.405	0.051	0.35	0.3	0.035	0.149	0.179	0.237	0.09	0.166	0.131	0.168	0.148	0.149	0.174	0.383	0.126167	WS00931_N06	0	3e-73	1.5e-73	586	247	0.619433	AT2G33210.1	| Symbols: | chaperonin, putative | chr2:14082170-14085645 REVERSE	WS02726_F15,	GO:0005515	func	protein binding	GO:0005524	func	nucleotide binding	GO:0005739	comp	mitochondria	GO:0006954	proc	response to stress | other biological processes	GO:0051082	func	protein binding
WS0042_I18	0.105	0.244	0.086	0.238	0.075	0.264	0.126	0.182	0.323	0.035	-0.111	0.83	0.244	0.068	0.009	0.381	0.012	0.287	0.113	0.205	0.232	0.301	WS0042_I18	0	1.7e-31	1.1e-31	304	112	0.598214	AT3G51680.1	| Symbols: | short-chain dehydrogenase/reductase (SDR) family protein | chr3:19184601-19185646 REVERSE	WS02711_D22, WS0291_L17, WS02714_M12, WS0292_K10, WS02750_N24, WS02735_C07, WS0296_J02, WS02733_I12, WS02722_C04, WS0299_M02, WS02717_H12, WS02713_D08, WS0295_I13,	GO:0005575	comp	other cellular components	GO:0008152	proc	other metabolic processes	GO:0016491	func	other enzyme activity
WS00941_B07	0.026	0.245	0.073	0.171	-0.082	0.758	-0.096	0.823	0.315	0.035	0.091	0.162	0.189	0.087	0.145	0.153	-0.068	0.737	0.254	0.071	0.49925	0.2075	WS00941_B07							no hit		WS02818_M09, WS0282_G17, WS02750_O16,
WS01018_B10	0.026	0.263	0.073	0.195	0.065	0.201	0.037	0.253	0.315	0.035	-0.072	0.707	0.05	0.216	0.145	0.156	-0.068	0.746	0.091	0.141	0.228	0.3335	WS01018_B10	TRUE	5.1e-48	8.1e-151	384	277	0.429603	AT5G22120.1	| Symbols: | nucleotide binding | chr5:7334615-7336758 REVERSE	no hit	GO:0000166	func	nucleotide binding	GO:0005575	comp	other cellular components	GO:0008150	proc	other biological processes
WS00932_D19	-0.083	0.637	-0.03	0.433	-0.134	0.845	-0.069	0.561	0.293	0.035	0.202	0.119	0.127	0.207	0.155	0.144	0.222	0.09	-0.011	0.383	0.619	0.163	WS00932_D19							no hit		WS02729_B05,
WS0072_E01	-0.071	0.748	-0.055	0.709	0.148	0.096	0.119	0.127	0.316	0.035	0.178	0.069	0.327	0.038	0.102	0.131	-0.048	0.72	-0.05	0.708	0.42	0.2835	WS0072_E01	TRUE	3.1e-55	1.2e-111	185	164	0.646341	AT1G05070.1	| Symbols: | similar to unknown protein [Arabidopsis thaliana] (TAIR:AT2G32580.1); similar to unknown protein [Phytophthora sojae] (GB:AAO24648.1); contains InterPro domain Protein of unknown function DUF1068; (InterPro:IPR010471) | chr1:1457171-1458530 REVERSE	WS0282_B16, WS0292_J24,	GO:0003674	func	other molecular functions	GO:0008150	proc	other biological processes	GO:0012505	comp	other membranes
WS0086_K19	-0.102	0.821	0.073	0.171	0.212	0.092	0.037	0.221	0.315	0.035	0.091	0.171	0.329	0.036	0.145	0.147	0.102	0.12	0.254	0.075	0.32625	0.0973333	WS0086_K19	TRUE	6.7e-46	4.5e-24	674	114	0.719298	AT1G27120.1	| Symbols: | galactosyltransferase family protein | chr1:9421376-9423897 FORWARD	no hit	GO:0006486	proc	protein metabolism | other cellular processes | other metabolic processes	GO:0012505	comp	other membranes	GO:0016020	comp	other membranes	GO:0016757	func	transferase activity	GO:0016758	func	transferase activity
WS01018_B17	0.28	0.05	-0.018	0.422	-0.026	0.435	0.035	0.356	0.323	0.036	0.113	0.215	0.244	0.073	0.181	0.107	0.128	0.19	0.224	0.115	0.31575	0.122667	WS01018_B17	TRUE	1.5e-89	no hit	291	268	0.589552	AT4G03210.1	| Symbols: XTH9 | XTH9 (XYLOGLUCAN ENDOTRANSGLUCOSYLASE/HYDROLASE 9); hydrolase, acting on glycosyl bonds | chr4:1416019-1417197 FORWARD	no hit	GO:0005618	comp	cell wall	GO:0005975	proc	other metabolic processes	GO:0006073	proc	other cellular processes | other metabolic processes	GO:0012505	comp	other membranes	GO:0016762	func	transferase activity	GO:0016798	func
WS0076_N09	0.277	0.054	-0.051	0.5	0.028	0.357	0.388	0.01	0.324	0.036	-0.031	0.426	0.259	0.069	0.187	0.103	-0.021	0.395	0.067	0.275	0.23025	0.217333	WS0076_N09							no hit		no hit
WS0078_A18	0.201	0.054	-0.039	0.729	-0.041	0.749	0.215	0.048	0.222	0.036	-0.035	0.745	-0.044	0.757	-0.052	0.788	-0.034	0.767	-0.035	0.746	0.395	0.639833	WS0078_A18	TRUE	4.1e-46	6.8e-64	246	138	0.586957	AT3G47160.1	| Symbols: | protein binding / zinc ion binding | chr3:17371223-17372864 REVERSE	WS02710_N17,	GO:0005515	func	protein binding	GO:0008270	func	other binding
WS0075_L09	0.107	0.113	0.157	0.089	0.148	0.092	0.119	0.094	0.316	0.036	-0.05	0.714	0.327	0.033	-0.074	0.757	-0.048	0.7	0.178	0.065	0.097	0.384167	WS0075_L09							no hit		no hit
WS0042_E08	0.189	0.12	0.028	0.274	0.262	0.072	0.43	0.003	0.334	0.036	0.046	0.24	0.234	0.096	0.283	0.057	0.056	0.209	0.315	0.045	0.11725	0.113833	WS0042_E08							no hit		no hit
WS0102_C21	0.153	0.136	0.073	0.173	0.065	0.19	0.17	0.121	0.315	0.036	0.091	0.146	0.189	0.107	0.02	0.25	-0.068	0.756	0.091	0.142	0.155	0.2395	WS0102_C21	0	1.4e-50	9.1e-51	461	130	0.807692	AT5G23300.1	| Symbols: PYRD | PYRD (PYRIMIDINE D); dihydroorotate dehydrogenase | chr5:7847795-7850246 REVERSE	no hit	GO:0004152	func	other enzyme activity	GO:0005739	comp	mitochondria	GO:0006207	proc	other cellular processes | other metabolic processes	GO:0009220	proc	other cellular processes | other metabolic processes
WS0063_A04	0.173	0.139	-0.096	0.637	0.201	0.096	0.134	0.173	0.291	0.036	0.011	0.427	0.238	0.079	0.224	0.088	0.115	0.219	0.181	0.143	0.26125	0.165333	WS0063_A04							no hit		no hit
WS00819_K16	0.084	0.246	0.028	0.268	0.019	0.276	0.101	0.218	0.334	0.036	0.046	0.231	0.349	0.019	0.077	0.257	-0.084	0.756	0.18	0.12	0.252	0.2365	WS00819_K16	TRUE	1.7e-36	9.3e-97	438	279	0.369176	AT3G21810.1	| Symbols: | zinc finger (CCCH-type) family protein | chr3:7684859-7688367 FORWARD	WS02720_J17,	GO:0003676	func	nucleic acid binding	GO:0005575	comp	other cellular components	GO:0008150	proc	other biological processes
WS00928_P18	0.026	0.249	0.073	0.202	-0.082	0.801	-0.096	0.778	0.315	0.036	0.091	0.159	0.329	0.034	0.145	0.124	-0.068	0.741	0.091	0.14	0.5075	0.205667	WS00928_P18	0	4.3e-19	2.2e-19	93	100	0.53	AT1G16170.1	| Symbols: | similar to unknown protein [Arabidopsis thaliana] (TAIR:AT1G79660.1); similar to Os08g0266200 [Oryza sativa (japonica cultivar-group)] (GB:NP_001061402.1) | chr1:5538868-5539146 REVERSE	WS0296_O09,	GO:0003674	func	other molecular functions	GO:0005575	comp	other cellular components	GO:0008150	proc	other biological processes
WS00829_J11	0.055	0.334	0.075	0.273	-0.019	0.485	0.08	0.299	0.311	0.036	0.021	0.382	0.033	0.388	0.244	0.066	-0.055	0.499	0.108	0.255	0.34775	0.271	WS00829_J11							no hit		no hit
WS00919_G19	0.03	0.385	0.116	0.197	0.015	0.437	-0.026	0.529	0.3	0.036	-0.041	0.457	0.237	0.086	0.239	0.067	-0.03	0.417	0.054	0.306	0.387	0.228167	WS00919_G19	TRUE	3.1e-20	no hit	745	119	0.436975	AT1G51810.1	| Symbols: | kinase | chr1:19230788-19234253 REVERSE	no hit	GO:0006468	proc	protein metabolism | other cellular processes | other metabolic processes	GO:0016301	func	kinase activity
WS0078_M04	-0.045	0.559	-0.061	0.526	0.101	0.231	0.051	0.315	0.3	0.036	-0.041	0.463	-0.088	0.641	0.239	0.049	0.069	0.325	-0.041	0.466	0.40775	0.33	WS0078_M04							no hit		no hit
WS0054_M20	-0.045	0.565	-0.061	0.535	0.101	0.242	0.051	0.346	0.3	0.036	0.054	0.288	0.237	0.064	0.166	0.14	0.168	0.128	0.054	0.34	0.422	0.166	WS0054_M20	0	2.3e-13	1.9e-13	47	49	0.714286	AT3G07230.1	| Symbols: | wound-responsive protein-related | chr3:2299926-2300189 FORWARD	WS02715_N05, WS02739_J02,	GO:0003674	func	other molecular functions	GO:0005575	comp	other cellular components	GO:0008150	proc	other biological processes
WS01010_F22	-0.05	0.79	-0.039	0.73	-0.041	0.774	-0.047	0.771	0.222	0.036	0.286	0.019	0.23	0.037	0.195	0.047	0.302	0.025	0.286	0.028	0.76625	0.032	WS01010_F22							no hit		no hit
WS0105_D08	-0.102	0.824	0.225	0.073	0.212	0.08	0.037	0.223	0.315	0.036	-0.072	0.746	0.329	0.036	0.145	0.124	-0.068	0.73	0.091	0.135	0.3	0.301167	WS0105_D08	TRUE	3.7e-29	no hit	84	76	0.736842	AT1G65000.1	| Symbols: | similar to unknown protein [Arabidopsis thaliana] (TAIR:AT5G38060.1); similar to unknown protein [Oryza sativa (japonica cultivar-group)] (GB:AAP21387.1) | chr1:24150819-24152036 FORWARD	WS02910_L16,	GO:0003674	func	other molecular functions	GO:0005575	comp	other cellular components	GO:0008150	proc	other biological processes
WS0085_G04	0.105	0.217	0.19	0.109	0.276	0.05	0.126	0.217	0.323	0.037	0.224	0.089	0.244	0.075	0.267	0.049	0.128	0.196	0.224	0.096	0.14825	0.0903333	WS0085_G04	TRUE	8.4e-07	no hit	92	43	0.465116	AT1G67910.1	| Symbols: | similar to unknown protein [Arabidopsis thaliana] (TAIR:AT1G24577.1); similar to hypothetical protein [Plantago major] (GB:CAH59418.1) | chr1:25475197-25475472 REVERSE	no hit	GO:0003674	func	other molecular functions	GO:0008150	proc	other biological processes	GO:0009507	comp	chloroplast
WS00918_B14	0.105	0.223	0.19	0.108	0.175	0.122	0.307	0.035	0.323	0.037	-0.111	0.808	0.149	0.161	0.095	0.249	-0.105	0.816	0.001	0.331	0.122	0.400333	WS00918_B14	TRUE	2.9e-109	1.8e-90	395	381	0.51706	AT2G19160.1	| Symbols: | similar to unknown protein [Arabidopsis thaliana] (TAIR:AT4G30060.1); similar to Protein of unknown function DUF266, plant [Medicago truncatula] (GB:ABD28621.1); contains InterPro domain Protein of unknown function DUF266, plant; (InterPro:IPR004949) | chr2:8318003-8320677 FORWARD	WS02712_O23,	GO:0003674	func	other molecular functions	GO:0008150	proc	other biological processes
WS00821_M01	0.026	0.229	-0.079	0.775	-0.082	0.773	-0.096	0.805	0.315	0.037	0.091	0.147	0.189	0.091	0.145	0.151	0.272	0.063	0.091	0.153	0.6455	0.107	WS00821_M01	TRUE	8.9e-83	5.2e-40	221	219	0.748858	AT5G65260.1	| Symbols: | polyadenylate-binding protein family protein / PABP family protein | chr5:26097727-26100210 REVERSE	WS02910_I04,	GO:0003723	func	DNA or RNA binding	GO:0005575	comp	other cellular components	GO:0008150	proc	other biological processes
WS00923_M13	0.104	0.24	0.027	0.369	0.015	0.4	0.128	0.183	0.3	0.037	0.149	0.154	0.318	0.036	0.239	0.082	-0.03	0.446	0.244	0.101	0.298	0.142667	WS00923_M13	0	1.1e-07	7.1e-08	88	52	0.461538	AT1G13590.1	| Symbols: ATPSK1 | ATPSK1 (PHYTOSULFOKINE 1 PRECURSOR); growth factor | chr1:4647976-4648609 FORWARD	WS02723_C19,	GO:0008083	func	receptor binding or activity	GO:0016049	proc	other cellular processes | other biological processes | cell organization and biogenesis	GO:0031012	comp	other cellular components
WS01024_B16	0	0.45	-0.03	0.453	0.154	0.162	0.278	0.055	0.293	0.037	-0.011	0.397	0.127	0.175	0.237	0.073	0	0.36	0.202	0.125	0.28	0.1945	WS01024_B16	0	5.6e-81	2.7e-81	409	189	0.783069	AT4G24780.1	| Symbols: | pectate lyase family protein | chr4:12770641-12772237 REVERSE	WS0299_B03, WS0271_B08,	GO:0008150	proc	other biological processes	GO:0012505	comp	other membranes	GO:0016829	func	other enzyme activity	GO:0030570	func	other enzyme activity
WS00919_J05	-0.071	0.752	-0.055	0.717	0.148	0.098	0.119	0.105	0.316	0.037	0.178	0.067	0.327	0.044	0.102	0.118	-0.048	0.716	-0.05	0.718	0.418	0.283333	WS00919_J05	0	1.3e-10	1e-10	315	85	0.388235	AT2G02880.1	| Symbols: | mucin-related | chr2:841302-843150 FORWARD	no hit	GO:0003674	func	other molecular functions	GO:0008150	proc	other biological processes
WS0048_G16	-0.05	0.772	-0.039	0.753	-0.041	0.756	-0.047	0.769	0.222	0.037	-0.035	0.744	0.23	0.037	0.195	0.043	-0.034	0.747	-0.035	0.767	0.7625	0.395833	WS0048_G16	TRUE	4.1e-46	no hit	664	130	0.738462	AT3G27960.1	| Symbols: | kinesin light chain-related | chr3:10381750-10383830 REVERSE	no hit	GO:0005488	func	other binding	GO:0005575	comp	other cellular components	GO:0008150	proc	other biological processes
WS00816_E04	0.105	0.241	-0.018	0.419	-0.127	0.848	-0.056	0.533	0.323	0.038	0.224	0.097	0.149	0.163	0.181	0.113	0.361	0.036	0.224	0.105	0.51025	0.092	WS00816_E04	0	8.5e-30	5.4e-30	414	163	0.441718	AT1G08250.1	| Symbols: | prephenate dehydratase family protein | chr1:2588991-2590232 REVERSE	WS0287_B07, WS02722_H06, WS02911_O22, WS02714_D04,	GO:0004664	func	other enzyme activity	GO:0009094	proc	other cellular processes | other metabolic processes
WS0269_O18	0.083	0.281	0.268	0.064	0.058	0.318	-0.069	0.552	0.293	0.038	0.096	0.246	0.309	0.036	0.074	0.283	0	0.346	0.202	0.141	0.30375	0.181667	WS0269_O18							no hit		no hit
WS00927_F24	-0.021	0.455	0.028	0.27	-0.102	0.809	0.101	0.206	0.334	0.038	0.046	0.239	0.234	0.076	0.18	0.126	0.056	0.222	0.046	0.221	0.435	0.153667	WS00927_F24	TRUE	1.1e-70	no hit	338	305	0.531148	AT2G35680.1	| Symbols: | dual specificity protein phosphatase family protein | chr2:15004083-15005669 REVERSE	no hit	GO:0005575	comp	other cellular components	GO:0006470	proc	protein metabolism | other cellular processes | other metabolic processes	GO:0008138	func	hydrolase activity	GO:0016311	proc	other cellular processes | other metabolic processes
WS02613_A07	-0.021	0.469	0.028	0.28	0.019	0.3	0.21	0.098	0.334	0.038	0.046	0.234	0.005	0.331	0.077	0.24	0.056	0.228	0.046	0.233	0.28675	0.217333	WS02613_A07	TRUE	3.9e-105	3.7e-161	308	274	0.686131	AT5G66530.1	| Symbols: | aldose 1-epimerase family protein | chr5:26571047-26572801 REVERSE	WS02747_I03, WS02717_C20,	GO:0004034	func	other enzyme activity	GO:0006012	proc	other cellular processes | other metabolic processes	GO:0009507	comp	chloroplast
WS0108_B13	-0.07	0.59	0.086	0.249	0.175	0.143	0.035	0.343	0.323	0.038	0.113	0.195	0.149	0.158	0.267	0.074	0.245	0.088	0.336	0.044	0.33125	0.0995	WS0108_B13							no hit		no hit
WS00733_G13	-0.071	0.72	-0.055	0.71	-0.058	0.729	-0.067	0.746	0.316	0.038	0.178	0.068	0.132	0.109	0.277	0.043	0.19	0.073	0.406	0.015	0.72625	0.0576667	WS00733_G13	TRUE	2.6e-11	3.2e-129	141	63	0.47619	AT3G52740.1	| Symbols: | similar to unknown protein [Arabidopsis thaliana] (TAIR:AT3G44450.1); similar to conserved hypothetical protein [Medicago truncatula] (GB:ABE77849.1) | chr3:19557424-19557846 REVERSE	WS0271_B14,	GO:0003674	func	other molecular functions	GO:0005575	comp	other cellular components	GO:0008150	proc	other biological processes
WS02612_O22	-0.071	0.749	-0.055	0.706	0.148	0.084	0.119	0.102	0.316	0.038	0.178	0.069	0.327	0.035	0.102	0.132	-0.048	0.704	-0.05	0.695	0.41025	0.278833	WS02612_O22	TRUE	8.3e-13	no hit	728	84	0.571429	AT1G25540.2	| Symbols: PFT1 | PFT1 (PHYTOCHROME AND FLOWERING TIME 1) | chr1:8969379-8973288 REVERSE	no hit	GO:0003713	func	protein binding | other molecular functions	GO:0005634	comp	nucleus	GO:0010114	proc	response to abiotic or biotic stimulus	GO:0010218	proc	response to abiotic or biotic stimulus	GO:0045941	proc	transcription | other cellular processes | other metabolic processes | other biological processes
WS00936_D16	-0.05	0.779	-0.039	0.754	-0.041	0.762	-0.047	0.75	0.222	0.038	-0.035	0.751	-0.044	0.76	-0.052	0.76	0.302	0.029	-0.035	0.74	0.76125	0.513	WS00936_D16							no hit		WS02814_K12,
WS00811_D06	0.153	0.122	0.073	0.164	0.065	0.197	0.17	0.115	0.315	0.039	0.091	0.143	0.468	0.013	0.396	0.008	0.102	0.144	0.418	0.023	0.1495	0.0616667	WS00811_D06							no hit		no hit
WS0035_O02	0.157	0.152	0.01	0.321	0.002	0.339	0.075	0.264	0.293	0.039	0.154	0.162	0.201	0.11	0.051	0.286	0.039	0.257	0.154	0.137	0.269	0.165167	WS0035_O02	TRUE	1.1e-38	3.5e-19	615	168	0.464286	AT1G20950.1	| Symbols: | pyrophosphate--fructose-6-phosphate 1-phosphotransferase-related / pyrophosphate-dependent 6-phosphofructose-1-kinase-related | chr1:7297456-7301325 REVERSE	no hit	GO:0006096	proc	other cellular processes | other metabolic processes	GO:0010317	comp	other cellular components	GO:0047334	func	kinase activity | transferase activity
WS0105_K05	0.084	0.235	0.028	0.268	0.141	0.163	0.101	0.218	0.334	0.039	0.046	0.227	0.119	0.175	0.283	0.055	0.197	0.112	0.046	0.235	0.221	0.1405	WS0105_K05							no hit		no hit
WS00914_I08	0.105	0.253	-0.018	0.381	-0.026	0.432	0.126	0.19	0.323	0.039	0.113	0.226	0.149	0.168	0.095	0.235	0.128	0.198	0.113	0.214	0.314	0.18	WS00914_I08	TRUE	1.5e-54	7.1e-31	396	176	0.545455	AT5G65980.1	| Symbols: | auxin efflux carrier family protein | chr5:26409670-26411458 FORWARD	no hit	GO:0009672	func	transporter activity	GO:0009926	proc	transport	GO:0012505	comp	other membranes	GO:0016021	comp	other membranes | other cellular components
WS00925_G13	0.059	0.297	0.127	0.172	0.115	0.198	0.075	0.282	0.293	0.039	0.029	0.278	0.094	0.213	0.051	0.347	0.039	0.255	0.029	0.266	0.23725	0.233	WS00925_G13	TRUE	3.5e-152	1.4e-142	309	309	0.935275	AT5G23540.1	| Symbols: | 26S proteasome regulatory subunit, putative | chr5:7937775-7939342 FORWARD	WS0272_F11,	GO:0005634	comp	nucleus	GO:0006511	proc	protein metabolism | other cellular processes | other metabolic processes	GO:0008541	comp	other cellular components | other intracellular components	GO:0030163	proc	protein metabolism | other metabolic processes
WS00941_P09	0	0.456	-0.129	0.854	-0.134	0.855	0.104	0.239	0.293	0.039	0.096	0.232	-0.055	0.471	0.074	0.297	0.333	0.029	-0.011	0.384	0.601	0.242	WS00941_P09							no hit		WS02718_F21,
WS00924_P23	-0.039	0.515	0.127	0.158	0.115	0.184	-0.129	0.849	0.293	0.039	0.279	0.069	0.522	0.004	0.243	0.074	0.17	0.129	0.029	0.243	0.4265	0.093	WS00924_P23	0	5.3e-45	2.6e-45	406	61	0.868852	AT5G26751.1	| Symbols: ATSK11 | ATSK11 (Arabidopsis thaliana SHAGGY-related kinase 11); protein kinase | chr5:9399585-9401842 REVERSE	WS02719_O14, WS0274_M10, WS02728_K01,	GO:0004672	func	kinase activity | transferase activity	GO:0004674	func	kinase activity | transferase activity	GO:0005575	comp	other cellular components	GO:0009933	proc	developmental processes | other biological processes	GO:0016310	proc	other cellular processes | other metabolic processes
WS00922_G14	-0.05	0.774	0.26	0.031	0.249	0.032	-0.047	0.76	0.222	0.039	-0.035	0.737	0.23	0.033	0.195	0.054	-0.034	0.749	0.286	0.023	0.39925	0.2725	WS00922_G14	TRUE	7.8e-91	1.3e-120	294	244	0.704918	AT3G63250.2	| Symbols: HMT-2, ATHMT-2 | ATHMT-2/HMT-2; homocysteine S-methyltransferase | chr3:23381550-23382949 REVERSE	no hit	GO:0008898	func	transferase activity	GO:0012505	comp	other membranes
WS01030_J09	-0.05	0.781	-0.039	0.746	-0.041	0.741	-0.047	0.778	0.222	0.039	-0.035	0.771	0.23	0.039	0.195	0.044	-0.034	0.735	-0.035	0.742	0.7615	0.395	WS01030_J09							no hit		no hit
WS0083_C03	0.201	0.049	0.26	0.031	0.249	0.038	0.215	0.029	0.222	0.04	-0.035	0.734	0.23	0.047	-0.052	0.784	-0.034	0.744	0.286	0.039	0.03675	0.398	WS0083_C03							no hit		no hit
WS0099_B08	0.253	0.055	0.027	0.361	0.015	0.398	0.051	0.349	0.3	0.04	0.054	0.291	0.237	0.08	0.02	0.425	0.069	0.295	0.339	0.037	0.29075	0.194667	WS0099_B08	TRUE	1e-77	2.6e-106	321	158	0.639241	AT4G25720.1	| Symbols: | glutamine cyclotransferase family protein | chr4:13099938-13102479 REVERSE	no hit	GO:0003824	func	other enzyme activity	GO:0008150	proc	other biological processes
WS00815_P21	0.253	0.056	0.027	0.377	0.101	0.232	0.128	0.201	0.3	0.04	0.054	0.325	0.075	0.319	-0.053	0.597	0.168	0.137	-0.041	0.437	0.2165	0.309167	WS00815_P21	TRUE	1e-08	no hit	193	63	0.365079	AT3G45920.1	| Symbols: | receptor protein kinase-related | chr3:16893167-16893856 FORWARD	no hit	GO:0004672	func	kinase activity | transferase activity	GO:0004674	func	kinase activity | transferase activity	GO:0005524	func	nucleotide binding	GO:0005575	comp	other cellular components	GO:0006468	proc	protein metabolism | other cellular processes | other metabolic processes
WS00925_N08	0.281	0.075	-0.079	0.758	-0.082	0.775	0.17	0.123	0.315	0.04	-0.072	0.74	0.05	0.215	0.02	0.251	0.102	0.148	0.091	0.146	0.43275	0.256667	WS00925_N08	TRUE	1.4e-61	5.4e-18	305	282	0.521277	AT3G07560.1	| Symbols: APM2, PEX13 | APM2/PEX13 (ABERRANT PEROXISOME MORPHOLOGY 2); protein binding | chr3:2411622-2413316 REVERSE	WS0286_H22, WS02913_M21,	GO:0005515	func	protein binding	GO:0005778	comp	other membranes | other cellular components | other cytoplasmic components | other intracellular components	GO:0006635	proc	other cellular processes | other metabolic processes	GO:0016558	proc	transport | other biological processes | cell organization and biogenesis
WS01020_N05	0.153	0.14	0.225	0.076	0.065	0.19	0.17	0.119	0.315	0.04	-0.072	0.742	0.189	0.124	0.02	0.286	0.102	0.124	0.254	0.078	0.13125	0.232333	WS01020_N05	0	2.1e-13	2.1e-13	457	100	0.4	AT3G57120.1	| Symbols: | protein kinase family protein | chr3:21150078-21151448 FORWARD	no hit	GO:0005575	comp	other cellular components	GO:0006468	proc	protein metabolism | other cellular processes | other metabolic processes	GO:0016301	func	kinase activity
WS0076_A23	0.107	0.148	-0.055	0.744	0.148	0.079	0.305	0.028	0.316	0.04	-0.05	0.719	0.327	0.024	0.102	0.137	-0.048	0.707	0.178	0.063	0.24975	0.281667	WS0076_A23	TRUE	4.8e-36	3.9e-142	292	181	0.491713	AT4G29960.1	| Symbols: | similar to conserved hypothetical protein [Medicago truncatula] (GB:ABE84586.1) | chr4:14660759-14662280 REVERSE	no hit	GO:0003674	func	other molecular functions	GO:0005575	comp	other cellular components	GO:0008150	proc	other biological processes
WS01021_A19	0.104	0.235	-0.061	0.545	0.273	0.058	0.128	0.208	0.3	0.04	-0.041	0.471	0.156	0.166	0.093	0.271	0.168	0.156	0.149	0.182	0.2615	0.214333	WS01021_A19	0	2.7e-26	1.4e-26	189	127	0.503937	AT4G17500.1	| Symbols: ATERF-1 | ATERF-1 (ETHYLENE RESPONSIVE ELEMENT BINDING FACTOR 1); DNA binding / transcription factor/ transcriptional activator | chr4:9759658-9760224 FORWARD	WS0282_K22, WS0272_A02, WS02748_A18, WS02727_F21, WS02746_B14, WS0291_D22, WS02810_O07, WS02711_L17, WS02722_I04, WS0288_A15, WS02729_D14, WS0278_D08, WS02732_A16, WS02718_F08,	GO:0003677	func	DNA or RNA binding	GO:0003700	func	transcription factor activity	GO:0005643	comp	nucleus | other membranes | other cellular components | other intracellular components	GO:0006355	proc	transcription | other cellular processes | other metabolic processes | other biological processes	GO:0016563	func	other molecular functions
WS0083_F12	0.084	0.239	0.028	0.296	0.141	0.178	0.21	0.111	0.334	0.04	0.18	0.151	0.234	0.085	0.18	0.145	0.056	0.223	0.18	0.142	0.206	0.131	WS0083_F12	0	2.1e-45	1.3e-45	1117	126	0.722222	AT5G19820.1	| Symbols: EMB2734 | EMB2734 (EMBRYO DEFECTIVE 2734); lyase | chr5:6695733-6701249 REVERSE	no hit	GO:0009793	proc	developmental processes | other biological processes	GO:0016829	func	other enzyme activity	GO:0030089	comp	plastid | other membranes | plasma membrane | other cellular components | other cytoplasmic components | other intracellular components
WS00822_M09	0.062	0.308	0.104	0.261	0.231	0.081	0.221	0.071	0.306	0.04	-0.016	0.485	0.055	0.336	0.295	0.03	0.25	0.071	0.224	0.088	0.18025	0.175	WS00822_M09	TRUE	4.9e-18	no hit	310	110	0.481818	AT5G61030.1	| Symbols: GR-RBP3 | GR-RBP3 (glycine-rich RNA-binding protein 3); RNA binding | chr5:24578096-24579378 FORWARD	WS02725_J04, WS0291_I02, WS0283_I07, WS0273_P21, WS02920_E21, WS02913_C03, WS0274_O18, WS0278_K16, WS02730_I21, WS0286_H22, WS02724_G18, WS0281_F14, WS0281_C23, WS0283_N03, WS02918_D18,	GO:0003723	func	DNA or RNA binding	GO:0005739	comp	mitochondria
WS0036_E14	0.03	0.384	0.116	0.203	-0.156	0.887	0.051	0.327	0.3	0.04	0.054	0.343	0.156	0.144	0.166	0.149	0.069	0.305	0.054	0.33	0.45025	0.2185	WS0036_E14	TRUE	2e-28	5.6e-122	452	143	0.41958	AT4G39840.1	| Symbols: | similar to hypothetical protein MtrDRAFT_AC125389g23v2 [Medicago truncatula] (GB:ABE94089.1) | chr4:18485262-18486617 FORWARD	no hit	GO:0003674	func	other molecular functions	GO:0008150	proc	other biological processes	GO:0012505	comp	other membranes
WS0078_I17	-0.021	0.47	-0.098	0.774	0.141	0.183	0.101	0.217	0.334	0.04	0.315	0.052	0.349	0.037	0.18	0.123	0.056	0.214	0.315	0.056	0.411	0.087	WS0078_I17	0	3e-09	2e-09	181	84	0.357143	AT1G65720.1	| Symbols: | similar to Os03g0110300 [Oryza sativa (japonica cultivar-group)] (GB:NP_001048714.1); similar to Unknown protein [Oryza sativa (japonica cultivar-group)] (GB:AAN61478.1) | chr1:24444134-24444676 REVERSE	WS02752_K06, WS02749_A02, WS0295_B10,	GO:0003674	func	other molecular functions	GO:0008150	proc	other biological processes	GO:0012505	comp	other membranes
WS0092_C16	0	0.471	0.069	0.263	0.154	0.155	0.104	0.24	0.293	0.04	-0.117	0.834	0.218	0.096	0.074	0.276	-0.111	0.813	0.309	0.05	0.28225	0.3515	WS0092_C16							no hit		no hit
WS00725_P03	-0.021	0.495	-0.098	0.803	0.019	0.242	-0.009	0.486	0.334	0.04	0.18	0.112	0.349	0.024	0.077	0.222	0.056	0.204	-0.089	0.776	0.5065	0.229667	WS00725_P03							no hit		WS02752_F08,
WS0107_C03	-0.045	0.566	0.027	0.375	0.187	0.116	0.206	0.096	0.3	0.04	0.434	0.015	0.156	0.141	0.239	0.076	0.367	0.021	0.244	0.076	0.28825	0.0615	WS0107_C03	TRUE	5e-25	2.5e-15	154	149	0.375839	AT3G07490.1	| Symbols: AGD11 | AGD11 (ARF-GAP DOMAIN 11); calcium ion binding | chr3:2391195-2391656 FORWARD	WS02813_E22, WS02914_B11, WS0273_H18, WS0285_J18, WS02920_F14, WS02716_P09, WS0283_D07, WS02711_N09, WS02714_H11, WS0298_M24, WS02730_P05, WS0285_E04, WS0298_N10, WS02737_N14, WS02719_O06,	GO:0005509	func	other binding	GO:0005575	comp	other cellular components
WS0097_N08	-0.07	0.572	0.086	0.261	0.175	0.141	0.126	0.176	0.323	0.04	0.224	0.087	0.339	0.036	0.181	0.126	0.128	0.219	0.336	0.038	0.2875	0.091	WS0097_N08							no hit		no hit
WS00812_K14	-0.071	0.75	-0.055	0.731	-0.058	0.707	-0.067	0.74	0.316	0.04	0.406	0.017	0.327	0.029	0.277	0.048	0.19	0.068	0.178	0.059	0.732	0.0435	WS00812_K14							no hit		no hit
WS01028_D03	0.28	0.054	-0.018	0.427	-0.127	0.847	-0.056	0.523	0.323	0.041	0.224	0.101	0.149	0.195	0.009	0.416	0.245	0.067	0.224	0.106	0.46275	0.154333	WS01028_D03							no hit		no hit
WS00919_D05	0.167	0.123	-0.129	0.861	0.058	0.302	0.104	0.249	0.293	0.041	0.096	0.232	0.127	0.19	0.237	0.073	0.222	0.098	0.096	0.23	0.38375	0.144	WS00919_D05	TRUE	1.6e-76	2.3e-121	307	305	0.504918	AT4G29520.1	| Symbols: | similar to Saposin B [Medicago truncatula] (GB:ABE80541.1); contains InterPro domain Saposin B; (InterPro:IPR008139) | chr4:14494062-14495663 REVERSE	WS02745_G14,	GO:0012505	comp	other membranes
IS0011_E04	0.178	0.134	0.116	0.208	0.273	0.059	0.206	0.07	0.3	0.041	0.149	0.182	0.318	0.034	0.093	0.251	-0.03	0.42	0.244	0.068	0.11775	0.166	IS0011_E04	N/A	N/A	N/A	N/A	N/A	N/A
WS00821_J04	0.059	0.314	0.01	0.294	0.228	0.086	0.28	0.054	0.293	0.041	0.029	0.256	0.308	0.049	0.147	0.155	-0.091	0.787	0.154	0.134	0.187	0.237	WS00821_J04	0	7.1e-15	5e-15	443	68	0.588235	AT2G22360.1	| Symbols: | DNAJ heat shock family protein | chr2:9505242-9507539 FORWARD	WS02714_B13, WS02910_L15, WS0277_H19, WS0272_J12,	GO:0005524	func	nucleotide binding	GO:0006457	proc	protein metabolism | other cellular processes | other metabolic processes	GO:0009535	comp	plastid | chloroplast | other membranes | other cellular components | other cytoplasmic components | other intracellular components	GO:0031072	func	protein binding	GO:0051082	func	protein binding
WS01028_M20	0.059	0.326	0.127	0.188	0.228	0.072	0.075	0.248	0.293	0.041	-0.096	0.8	0.308	0.047	0.243	0.069	-0.091	0.785	0.154	0.148	0.2085	0.315	WS01028_M20	TRUE	2.1e-51	9.9e-112	245	217	0.502304	AT3G18215.1	| Symbols: | similar to unknown protein [Arabidopsis thaliana] (TAIR:AT5G24600.1); similar to hypothetical protein [Oryza sativa (japonica cultivar-group)] (GB:BAC55679.1); similar to Os02g0292800 [Oryza sativa (japonica cultivar-group)] (GB:NP_001046597.1); similar to Os08g0153900 [Oryza sativa (japonica cultivar-group)] (GB:NP_001061011.1); contains InterPro domain Protein of unknown function D…	WS02725_P22,	GO:0003674	func	other molecular functions	GO:0005575	comp	other cellular components	GO:0008150	proc	other biological processes
WS01035_P02	-0.07	0.565	-0.018	0.413	-0.026	0.456	-0.056	0.528	0.323	0.041	0.001	0.342	-0.042	0.448	0.181	0.116	0.361	0.024	0.113	0.209	0.4905	0.196667	WS01035_P02	TRUE	2.6e-147	7.2e-109	411	407	0.663391	AT4G34640.1	| Symbols: ERG9, SQS1 | SQS1 (SQUALENE SYNTHASE 1); farnesyl-diphosphate farnesyltransferase | chr4:16538494-16541660 FORWARD	WS0297_C19,	GO:0004310	func	transferase activity	GO:0005789	comp	ER | other membranes | other cellular components | other cytoplasmic components | other intracellular components	GO:0016126	proc	other cellular processes | other metabolic processes
WS0262_K05	-0.05	0.761	-0.039	0.749	-0.041	0.749	-0.047	0.77	0.222	0.041	-0.035	0.741	-0.044	0.75	-0.052	0.776	0.302	0.02	-0.035	0.756	0.75725	0.514	WS0262_K05	0	1.4e-09	1.1e-09	803	59	0.525424	AT3G03770.1	| Symbols: | leucine-rich repeat transmembrane protein kinase, putative | chr3:945310-948443 REVERSE	no hit	GO:0004672	func	kinase activity | transferase activity	GO:0004674	func	kinase activity | transferase activity	GO:0005524	func	nucleotide binding	GO:0006468	proc	protein metabolism | other cellular processes | other metabolic processes	GO:0007169	proc	signal transduction	GO:0012505	comp
WS01035_C05	-0.05	0.784	0.26	0.033	0.249	0.038	-0.047	0.758	0.222	0.041	-0.035	0.734	0.23	0.04	0.195	0.059	-0.034	0.765	0.286	0.03	0.40325	0.278167	WS01035_C05	0	4.2e-37	3.1e-37	486	169	0.455621	AT4G21540.2	| Symbols: | diacylglycerol kinase | chr4:11459621-11462368 FORWARD	no hit	GO:0004143	func	kinase activity | transferase activity	GO:0007205	proc	signal transduction | other biological processes
WS0037_A14	-0.102	0.823	-0.079	0.756	-0.082	0.766	-0.096	0.781	0.315	0.041	0.091	0.17	0.189	0.1	0.145	0.143	0.102	0.139	-0.072	0.736	0.7815	0.2215	WS0037_A14	TRUE	1.7e-54	2.5e-123	169	150	0.713333	AT3G23490.1	| Symbols: CYN | CYN (CYANASE); cyanate hydratase | chr3:8423245-8424422 REVERSE	WS02724_C06, WS02719_J01, WS0291_I01, WS02737_C23, WS02715_C02, WS02717_B18,	GO:0008824	func	other enzyme activity	GO:0009439	proc	other cellular processes | other metabolic processes
WS00821_F22	0.25	0.067	0.268	0.071	0.25	0.079	0.364	0.015	0.293	0.042	-0.117	0.811	0.218	0.113	0.074	0.298	-0.111	0.81	0.202	0.114	0.058	0.364667	WS00821_F22	TRUE	1.6e-108	1.2e-99	427	353	0.572238	AT1G32860.1	| Symbols: | glycosyl hydrolase family 17 protein | chr1:11907288-11908783 REVERSE	WS0281_C04, WS0274_L07, WS0285_J04, WS02719_D14, WS02741_E07,	GO:0004553	func	hydrolase activity	GO:0005975	proc	other metabolic processes	GO:0031225	comp	other membranes | other cellular components
WS00931_O08	0.25	0.072	0.069	0.313	0.154	0.138	0.278	0.059	0.293	0.042	0.096	0.211	0.218	0.087	0.074	0.302	0.222	0.124	0.309	0.049	0.1455	0.135833	WS00931_O08	TRUE	8.6e-85	1.5e-70	579	302	0.516556	AT1G60420.1	| Symbols: | DC1 domain-containing protein | chr1:22265643-22267908 FORWARD	WS0286_E07, WS0284_J01, WS02726_M02,	GO:0005575	comp	other cellular components	GO:0006118	proc	electron transport or energy pathways	GO:0009055	func	other enzyme activity	GO:0015035	func	other enzyme activity	GO:0016491	func	other enzyme activity	GO:0045454	proc
WS0078_F09	0.153	0.144	-0.079	0.745	-0.082	0.759	0.037	0.225	0.315	0.042	0.091	0.161	0.05	0.203	0.02	0.263	0.442	0.017	0.091	0.168	0.46825	0.142333	WS0078_F09	TRUE	3.4e-19	7.5e-06	116	88	0.556818	AT5G25940.1	| Symbols: | early nodulin-related | chr5:9054255-9055154 REVERSE	no hit	GO:0003674	func	other molecular functions	GO:0005739	comp	mitochondria
WS0091_O22	0.059	0.155	0.106	0.114	0.098	0.116	0.07	0.142	0.233	0.042	-0.062	0.767	0.243	0.052	0.197	0.065	0.137	0.071	0.126	0.106	0.13175	0.183833	WS0091_O22							no hit		no hit
WS00931_O20	0.123	0.212	-0.051	0.488	0.117	0.197	0.147	0.179	0.324	0.042	0.067	0.289	0.007	0.43	0.187	0.133	0.185	0.122	-0.13	0.853	0.269	0.3115	WS00931_O20	TRUE	3.7e-52	4.3e-60	296	187	0.540107	AT1G73010.1	| Symbols: | phosphoric monoester hydrolase | chr1:27468441-27469841 REVERSE	WS0278_N17,	GO:0005575	comp	other cellular components	GO:0008152	proc	other metabolic processes	GO:0016791	func	hydrolase activity
WS0261_K22	0.026	0.248	-0.079	0.762	0.065	0.21	0.17	0.121	0.315	0.042	0.254	0.063	0.329	0.055	0.145	0.158	-0.068	0.717	0.254	0.077	0.33525	0.185333	WS0261_K22	TRUE	1.1e-86	1.1e-65	219	216	0.759259	AT5G11770.1	| Symbols: | NADH-ubiquinone oxidoreductase 20 kDa subunit, mitochondrial | chr5:3791149-3792930 REVERSE	WS0287_J20,	GO:0005739	comp	mitochondria	GO:0006120	proc	other cellular processes | other metabolic processes | electron transport or energy pathways	GO:0008137	func	other enzyme activity
WS0057_C08	0.017	0.367	-0.018	0.385	0.175	0.153	0.126	0.193	0.323	0.042	0.001	0.3	0.149	0.173	0.181	0.128	-0.105	0.773	0.224	0.105	0.2745	0.2535	WS0057_C08	0	2.4e-25	1.9e-25	125	126	0.5	AT3G05560.1	| Symbols: | 60S ribosomal protein L22-2 (RPL22B) | chr3:1614647-1615210 FORWARD	WS02713_C14,	GO:0003735	func	structural molecule activity	GO:0005830	comp	cytosol | ribosome | other cellular components | other cytoplasmic components | other intracellular components	GO:0005840	comp	ribosome	GO:0006412	proc	protein metabolism | other cellular processes | other metabolic processes
IS0012_P11	0.017	0.391	0.086	0.254	-0.026	0.422	0.035	0.363	0.323	0.042	0.001	0.337	0.149	0.153	0.267	0.049	0.012	0.32	0.113	0.219	0.3575	0.186667	IS0012_P11	TRUE	6.5e-09	no hit	735	345	0.223188	AT2G22795.1	| Symbols: | similar to unknown protein [Arabidopsis thaliana] (TAIR:AT4G37820.1); similar to hypothetical protein B14911_03489 [Bacillus sp. NRRL B-14911] (GB:ZP_01168655.1) | chr2:9704460-9706664 REVERSE	no hit	GO:0003674	func	other molecular functions	GO:0008150	proc	other biological processes
WS00814_G03	0	0.462	0.168	0.137	0.25	0.07	0.104	0.222	0.293	0.042	-0.011	0.383	0.309	0.034	0.155	0.161	0.111	0.223	0.202	0.112	0.22275	0.159167	WS00814_G03	TRUE	1.8e-52	no hit	525	162	0.598765	AT5G41460.1	| Symbols: | fringe-related protein | chr5:16606952-16609425 REVERSE	no hit	GO:0008150	proc	other biological processes	GO:0016757	func	transferase activity
WS00910_N13	0	0.466	0.069	0.31	0.058	0.305	0.191	0.119	0.293	0.042	0.096	0.252	0.218	0.081	0.319	0.033	0	0.382	0.096	0.229	0.3	0.169833	WS00910_N13							no hit		no hit
WS0099_A07	-0.021	0.479	0.153	0.146	0.141	0.174	-0.009	0.447	0.334	0.042	0.18	0.122	0.349	0.026	0.18	0.125	0.056	0.234	0.18	0.132	0.3115	0.1135	WS0099_A07	TRUE	1e-33	4e-41	395	185	0.383784	AT2G27360.1	| Symbols: | lipase, putative | chr2:11713311-11714983 FORWARD	WS02910_L19, WS0277_C06, WS02735_E20, WS02816_G06, WS02745_A16, WS02715_G09, WS02735_E14, WS02743_C16, WS02716_G18, WS02917_C05, WS0282_C24, WS0278_J23, WS0272_N06, WS02916_J11, WS02738_O15,	GO:0004091	func	hydrolase activity	GO:0006114	proc	other cellular processes | other metabolic processes | electron transport or energy pathways	GO:0006629	proc	other metabolic processes	GO:0012505	comp	other membranes
WS00712_L17	-0.039	0.524	0.01	0.317	0.002	0.314	0.178	0.126	0.293	0.042	0.154	0.155	0.201	0.107	0.243	0.076	-0.091	0.796	0.405	0.023	0.32025	0.199833	WS00712_L17							no hit		no hit
WS00820_K22	-0.07	0.56	0.19	0.113	0.276	0.055	0.035	0.375	0.323	0.042	0.113	0.196	0.149	0.183	0.095	0.248	0.012	0.297	0.224	0.114	0.27575	0.18	WS00820_K22							no hit		no hit
WS0076_H14	-0.045	0.577	-0.061	0.541	0.101	0.23	-0.026	0.509	0.3	0.042	0.149	0.16	0.156	0.169	0.093	0.242	0.268	0.071	0.054	0.311	0.46425	0.165833	WS0076_H14	TRUE	3.1e-80	1.5e-73	568	224	0.620536	AT3G04350.1	| Symbols: | similar to unknown protein [Arabidopsis thaliana] (TAIR:AT5G18490.1); similar to unknown protein [Arabidopsis thaliana] (TAIR:AT5G43950.1); similar to unknown protein [Arabidopsis thaliana] (TAIR:AT1G04090.1); similar to pre-mRNA processing protein PRP39, putative, expressed [Oryza sativa (japonica cultivar-group)] (GB:ABF93921.1); similar to Protein of unknown function DUF946, plant…	no hit	GO:0003674	func	other molecular functions	GO:0005575	comp	other cellular components	GO:0008150	proc	other biological processes
WS01024_A01	-0.05	0.762	-0.039	0.76	-0.041	0.782	-0.047	0.768	0.222	0.042	-0.035	0.75	-0.044	0.744	-0.052	0.77	0.302	0.025	-0.035	0.743	0.768	0.512333	WS01024_A01							no hit		no hit
WS00823_E13	-0.102	0.812	0.073	0.197	-0.082	0.75	0.037	0.238	0.315	0.042	0.091	0.159	0.05	0.236	0.145	0.171	0.102	0.14	-0.072	0.752	0.49925	0.25	WS00823_E13							no hit		no hit
WS00814_C09	-0.102	0.815	0.073	0.189	0.212	0.103	0.17	0.111	0.315	0.042	0.254	0.064	0.329	0.044	0.145	0.14	0.272	0.06	-0.072	0.742	0.3045	0.182	WS00814_C09							no hit		no hit
WS00824_M24	0.286	0.038	0.157	0.083	-0.058	0.697	0.119	0.126	0.316	0.043	-0.05	0.68	0.327	0.036	0.102	0.122	-0.048	0.667	0.406	0.018	0.236	0.261	WS00824_M24							no hit		no hit
WS0099_G20	0.201	0.053	-0.039	0.76	-0.041	0.75	0.215	0.042	0.222	0.043	-0.035	0.761	0.23	0.031	0.195	0.041	-0.034	0.749	0.286	0.026	0.40125	0.275167	WS0099_G20	0	4.9e-18	3e-18	223	129	0.403101	AT4G15940.1	| Symbols: | fumarylacetoacetate hydrolase family protein | chr4:9038376-9040178 FORWARD	WS02720_I05, WS02747_H15,	GO:0003824	func	other enzyme activity	GO:0005739	comp	mitochondria	GO:0008152	proc	other metabolic processes
WS0071_K06	0.201	0.055	-0.039	0.749	-0.041	0.758	0.215	0.045	0.222	0.043	-0.035	0.756	-0.044	0.767	-0.052	0.818	-0.034	0.747	-0.035	0.757	0.40175	0.648	WS0071_K06	TRUE	1.5e-42	6.3e-135	230	226	0.460177	AT5G42765.1	| Symbols: | similar to unknown protein [Oryza sativa (japonica cultivar-group)] (GB:AAP68897.1); similar to Os03g0774400 [Oryza sativa (japonica cultivar-group)] (GB:NP_001051422.1); similar to expressed protein [Oryza sativa (japonica cultivar-group)] (GB:ABF99113.1); contains InterPro domain Twin-arginine translocation pathway signal; (InterPro:IPR006311) | chr5:17167733-17168869 REVERSE	WS02727_L14, WS02714_E07, WS02720_D11, WS0299_N03, WS0298_L11, WS0283_P14, WS0278_C18, WS02737_F15, WS02716_D04, WS02712_A21, WS02719_B07, WS0272_K03, WS02722_J08, WS02745_F15, WS02731_B24,	GO:0008150	proc	other biological processes
WS00928_G06	0.059	0.274	0.244	0.073	0.002	0.308	0.28	0.041	0.293	0.043	0.029	0.257	0.201	0.113	0.147	0.165	-0.091	0.782	0.154	0.168	0.174	0.254667	WS00928_G06	TRUE	1.3e-17	8.1e-21	163	160	0.3375	AT2G04240.1	| Symbols: XERICO | XERICO; protein binding / zinc ion binding | chr2:1461813-1462301 REVERSE	WS02729_F02, WS02742_I12, WS02716_G07, WS02710_L14, WS0285_O09, WS02710_H20, WS02728_A19, WS02743_K10, WS02814_H03, WS02749_F11, WS02816_D19, WS0297_H06, WS02738_C13, WS0274_J07, WS0289_N02, WS02810_F06, WS0294_J07, WS02711_F11, WS02749_D12, WS02716_J13, WS02910_F04, WS02732_D09, WS0296_D21, WS02752_H23,	GO:0005515	func	protein binding	GO:0006970	proc	response to stress | response to abiotic or biotic stimulus	GO:0008270	func	other binding	GO:0009651	proc	response to stress | response to abiotic or biotic stimulus
WS0048_J23	0.059	0.285	-0.106	0.806	-0.111	0.82	0.28	0.066	0.293	0.043	0.154	0.149	0.201	0.107	0.243	0.08	0.039	0.241	0.154	0.175	0.49425	0.1325	WS0048_J23							no hit		no hit
WS0263_C07	0.083	0.289	-0.03	0.422	-0.134	0.877	0.104	0.229	0.293	0.043	-0.117	0.816	0.309	0.035	0.155	0.16	-0.111	0.842	0.096	0.226	0.45425	0.353667	WS0263_C07	TRUE	9.7e-109	4.3e-131	598	339	0.59882	AT4G10620.1	| Symbols: | similar to GTP binding [Arabidopsis thaliana] (TAIR:AT3G57180.1); similar to SDL-1 protein [Medicago truncatula] (GB:ABD33306.1); similar to Os06g0498900 [Oryza sativa (japonica cultivar-group)] (GB:NP_001057702.1); similar to Os09g0364500 [Oryza sativa (japonica cultivar-group)] (GB:NP_001063000.1); contains domain GTP-BINDING PROTEIN-RELATED PLANT/BACTERIA (PTHR11089:SF3); contains…	WS02715_L03, WS0296_O19, WS02728_N10, WS0289_D02, WS02751_B20, WS02745_J23,	GO:0008150	proc	other biological processes	GO:0009507	comp	chloroplast
WS0093_I04	0.014	0.41	-0.07	0.58	0.003	0.455	0.111	0.226	0.278	0.043	0.042	0.354	0.138	0.175	0.287	0.038	0.058	0.323	-0.05	0.472	0.41775	0.234167	WS0093_I04	TRUE	3.7e-45	3.2e-106	135	135	0.688889	AT4G31720.2	| Symbols: STG1, TAFII15 | TAFII15 (SALT TOLERANCE DURING GERMINATION 1); transcription factor | chr4:15354229-15355710 REVERSE	WS02715_N16,	GO:0003700	func	transcription factor activity	GO:0005634	comp	nucleus	GO:0006352	proc	transcription | other cellular processes | other metabolic processes | cell organization and biogenesis
WS00919_L11	-0.021	0.463	-0.098	0.783	0.141	0.143	0.101	0.214	0.334	0.043	0.315	0.04	0.349	0.04	0.18	0.114	0.056	0.229	0.315	0.043	0.40075	0.0848333	WS00919_L11	TRUE	1e-159	4.7e-117	470	450	0.637778	AT1G72280.1	| Symbols: AERO1 | AERO1 (ARABIDOPSIS ENDOPLASMIC RETICULUM OXIDOREDUCTINS 1) | chr1:27215701-27218168 REVERSE	no hit	GO:0003674	func	other molecular functions	GO:0005783	comp	ER	GO:0008150	proc	other biological processes
WS0032_G03	-0.05	0.752	-0.039	0.754	-0.041	0.755	-0.047	0.767	0.222	0.043	0.286	0.032	0.23	0.052	0.195	0.059	-0.034	0.745	-0.035	0.73	0.757	0.276833	WS0032_G03	0	5.4e-13	4.1e-13	1406	116	0.387931	AT4G19050.1	| Symbols: | mob1/phocein family protein | chr4:10438224-10443797 REVERSE	WS0287_K18, WS0282_G17, WS02750_O16, WS0288_I18, WS02727_N10, WS02726_A23, WS02814_G01, WS02721_G17, WS02722_M12, WS02726_F10, WS0287_C17, WS02743_D08,	GO:0005515	func	protein binding	GO:0005575	comp	other cellular components	GO:0006952	proc	other biological processes	GO:0016491	func	other enzyme activity	GO:0046914	func	other binding
WS0084_B21	-0.071	0.758	-0.055	0.705	0.148	0.096	0.119	0.116	0.316	0.043	0.178	0.072	0.327	0.033	0.102	0.126	-0.048	0.688	-0.05	0.691	0.41875	0.2755	WS0084_B21							no hit		no hit
WS01016_J06	-0.05	0.766	-0.039	0.764	-0.041	0.766	-0.047	0.794	0.222	0.043	0.286	0.03	0.23	0.037	0.195	0.04	-0.034	0.725	-0.035	0.753	0.7725	0.271333	WS01016_J06							no hit		WS02716_K13,
WS00919_C19	-0.05	0.77	-0.039	0.769	-0.041	0.759	-0.047	0.771	0.222	0.043	-0.035	0.743	0.23	0.032	0.195	0.041	-0.034	0.726	-0.035	0.761	0.76725	0.391	WS00919_C19	TRUE	1.9e-25	5.7e-114	364	78	0.717949	AT5G05230.1	| Symbols: | similar to unknown protein [Arabidopsis thaliana] (TAIR:AT2G40640.1); similar to hypothetical protein [Oryza sativa (japonica cultivar-group)] (GB:AAO60024.1); contains domain RING/U-box (SSF57850); contains domain no description (G3D.3.30.40.10) | chr5:1551594-1553544 FORWARD	no hit	GO:0003674	func	other molecular functions	GO:0005575	comp	other cellular components	GO:0008150	proc	other biological processes
WS0019_M10	-0.05	0.781	-0.039	0.746	-0.041	0.739	0.215	0.055	0.222	0.043	0.286	0.028	-0.044	0.75	0.195	0.037	0.302	0.026	-0.035	0.751	0.58025	0.2725	WS0019_M10							no hit		WS02710_H03,
WS00934_L15	-0.05	0.8	0.26	0.033	0.249	0.032	-0.047	0.773	0.222	0.043	-0.035	0.739	0.23	0.033	0.195	0.041	-0.034	0.76	0.286	0.037	0.4095	0.2755	WS00934_L15	0	6.2e-43	4.1e-43	247	165	0.569697	AT2G05840.1	| Symbols: PAA2 | PAA2 (20S proteasome alpha subunit A2); peptidase | chr2:2234223-2236050 FORWARD	WS02716_P20, WS02730_C01, WS0282_I18, WS02728_N21, WS0283_A05, WS0293_K08, WS0276_M22, WS02711_P15,	GO:0005839	comp	other cellular components | other intracellular components	GO:0006511	proc	protein metabolism | other cellular processes | other metabolic processes	GO:0008233	func	hydrolase activity
WS00730_M20	0.25	0.086	0.069	0.265	0.058	0.287	0.104	0.252	0.293	0.044	-0.011	0.379	0.218	0.078	0.074	0.291	0.111	0.217	0.309	0.035	0.2225	0.174	WS00730_M20	TRUE	3.1e-73	1.6e-29	408	344	0.473837	AT2G26560.1	| Symbols: PLP2, PLA2A, PLA IIA | PLP2 (PHOSPHOLIPASE A 2A); nutrient reservoir | chr2:11300990-11302786 REVERSE	WS02721_F13, WS0276_K19,	GO:0005737	comp	other cytoplasmic components	GO:0006629	proc	other metabolic processes	GO:0009626	proc	other cellular processes | other biological processes	GO:0016020	comp	other membranes	GO:0016298	func	hydrolase activity	GO:0045735	func
WS01017_H07	0.107	0.125	-0.055	0.726	-0.058	0.688	0.119	0.115	0.316	0.044	0.178	0.067	0.327	0.023	0.277	0.052	-0.048	0.701	0.178	0.071	0.4135	0.159667	WS01017_H07	0	5.1e-32	2.8e-32	214	177	0.389831	AT2G40380.1	| Symbols: | prenylated rab acceptor (PRA1) family protein | chr2:16871812-16872453 REVERSE	WS02718_P10,	GO:0003674	func	other molecular functions	GO:0008150	proc	other biological processes	GO:0009507	comp	chloroplast
WS00943_I17	0.167	0.145	0.168	0.137	0.058	0.325	0.278	0.062	0.293	0.044	0.096	0.271	0.218	0.095	0.074	0.264	0	0.368	0.202	0.108	0.16725	0.191667	WS00943_I17	0	7.8e-52	5e-52	249	192	0.578125	AT5G24600.1	| Symbols: | similar to unknown protein [Arabidopsis thaliana] (TAIR:AT3G18215.1); similar to hypothetical protein [Oryza sativa (japonica cultivar-group)] (GB:BAC55679.1); similar to Os02g0292800 [Oryza sativa (japonica cultivar-group)] (GB:NP_001046597.1); similar to Os08g0153900 [Oryza sativa (japonica cultivar-group)] (GB:NP_001061011.1); contains InterPro domain Protein of unknown function D…	WS02725_P22,	GO:0008150	proc	other biological processes
WS00912_K11	0.105	0.22	-0.018	0.417	0.175	0.15	0.216	0.098	0.323	0.044	0.336	0.036	0.149	0.172	0.267	0.066	0.245	0.081	0.224	0.079	0.22125	0.0796667	WS00912_K11	0	3.6e-47	2.1e-47	123	121	0.768595	AT2G19680.1	| Symbols: | mitochondrial ATP synthase g subunit family protein | chr2:8508947-8509704 FORWARD	WS0288_O11,	GO:0015992	proc	transport	GO:0016469	comp	other membranes | other cellular components	GO:0046933	func	transporter activity	GO:0046961	func	hydrolase activity | transporter activity
WS01031_J11	0.083	0.255	0.168	0.147	0.058	0.315	0.191	0.099	0.293	0.044	-0.117	0.833	0.218	0.104	-0.008	0.474	0	0.344	0.202	0.102	0.204	0.316833	WS01031_J11	0	1.8e-36	1.1e-36	92	92	0.826087	AT2G43810.1	| Symbols: | small nuclear ribonucleoprotein F, putative / U6 snRNA-associated Sm-like protein, putative / Sm protein F, putative | chr2:18156802-18157956 FORWARD	WS02740_O19, WS02721_N04, WS02728_G03,	GO:0003674	func	other molecular functions	GO:0005634	comp	nucleus	GO:0005732	comp	nucleus | other cellular components | other intracellular components	GO:0016071	proc	other cellular processes | other metabolic processes
WS00913_N08	0.026	0.267	0.073	0.172	-0.082	0.756	0.17	0.128	0.315	0.044	0.091	0.162	0.05	0.227	0.271	0.055	0.102	0.15	0.254	0.07	0.33075	0.118	WS00913_N08	TRUE	7.6e-109	2.7e-114	905	274	0.726277	AT3G09560.2	| Symbols: | lipin family protein | chr3:2934958-2938678 REVERSE	WS02725_O04, WS02712_P09, WS02719_N02, WS0287_L03, WS02710_P03, WS0282_D18, WS0291_C07,	GO:0008150	proc	other biological processes
WS0073_B10	0.017	0.367	0.086	0.25	0.276	0.052	0.398	0.013	0.323	0.044	0.224	0.098	0.244	0.087	0.267	0.068	0.128	0.174	0.336	0.043	0.1705	0.0856667	WS0073_B10	TRUE	1.4e-27	no hit	322	112	0.580357	AT1G14550.1	| Symbols: | anionic peroxidase, putative | chr1:4979023-4980319 FORWARD	no hit	GO:0004601	func	other enzyme activity | other molecular functions	GO:0006979	proc	response to stress | other cellular processes | other metabolic processes | other biological processes	GO:0012505	comp	other membranes
WS01016_C18	0.017	0.394	0.086	0.26	-0.026	0.442	-0.056	0.536	0.323	0.044	-0.111	0.82	0.053	0.289	0.095	0.222	0.012	0.309	0.224	0.092	0.408	0.296	WS01016_C18							no hit		no hit
WS01024_J16	0	0.449	-0.03	0.421	-0.038	0.47	0.104	0.202	0.293	0.044	0.096	0.248	0.4	0.012	0.237	0.086	-0.111	0.82	0.096	0.238	0.3855	0.241333	WS01024_J16	TRUE	4.9e-50	5.7e-66	507	178	0.651685	AT2G27350.5	| Symbols: | OTU-like cysteine protease family protein | chr2:11706858-11709441 REVERSE	no hit	GO:0008150	proc	other biological processes	GO:0008234	func	hydrolase activity	GO:0009507	comp	chloroplast
WS00920_F01	-0.083	0.636	-0.129	0.839	-0.038	0.44	0.017	0.409	0.293	0.044	0.202	0.135	0.127	0.187	0.155	0.169	0.222	0.105	-0.011	0.366	0.581	0.167667	WS00920_F01	TRUE	7.6e-22	2.5e-86	363	234	0.371795	AT5G65170.1	| Symbols: | VQ motif-containing protein | chr5:26058444-26059532 FORWARD	no hit	GO:0003674	func	other molecular functions	GO:0005575	comp	other cellular components	GO:0008150	proc	other biological processes
WS0083_G13	-0.05	0.762	-0.039	0.732	-0.041	0.77	-0.047	0.775	0.222	0.044	0.286	0.015	0.23	0.027	0.195	0.05	-0.034	0.753	-0.035	0.737	0.75975	0.271	WS0083_G13	0	2.8e-17	2.6e-17	540	90	0.488889	AT5G61250.2	| Symbols: | glycosyl hydrolase family 79 N-terminal domain-containing protein | chr5:24649520-24651823 REVERSE	no hit	GO:0004566	func	hydrolase activity	GO:0012505	comp	other membranes
WS0078_M08	-0.05	0.785	-0.039	0.748	-0.041	0.732	-0.047	0.764	0.222	0.044	-0.035	0.748	-0.044	0.743	-0.052	0.774	0.302	0.031	-0.035	0.726	0.75725	0.511	WS0078_M08	TRUE	6e-45	2.2e-50	117	109	0.743119	AT5G08565.1	| Symbols: | positive transcription elongation factor/ zinc ion binding | chr5:2775965-2777155 FORWARD	WS02745_E11,	GO:0005634	comp	nucleus	GO:0008159	func	other molecular functions	GO:0008270	func	other binding	GO:0045941	proc	transcription | other cellular processes | other metabolic processes | other biological processes
WS00712_E20	-0.102	0.808	-0.079	0.742	-0.082	0.797	0.037	0.23	0.315	0.044	0.418	0.024	0.189	0.104	0.271	0.079	0.102	0.131	0.091	0.137	0.64425	0.0865	WS00712_E20							no hit		no hit
WS0107_O24	0.253	0.062	0.116	0.228	0.015	0.413	-0.026	0.518	0.3	0.045	0.054	0.325	0.399	0.009	0.166	0.131	0.069	0.301	0.149	0.171	0.30525	0.163667	WS0107_O24							no hit		no hit
WS0087_H14	0.25	0.078	-0.03	0.43	0.154	0.151	0.191	0.125	0.293	0.045	0.096	0.223	0.309	0.045	0.074	0.302	0.111	0.247	0.096	0.252	0.196	0.185667	WS0087_H14							no hit		WS02718_J08,
WS00922_M11	0.178	0.127	0.027	0.363	0.015	0.403	0.283	0.051	0.3	0.045	0.149	0.165	0.156	0.154	0.239	0.065	0.268	0.063	0.339	0.044	0.236	0.0893333	WS00922_M11							no hit		no hit
WS0263_E04	0.157	0.15	0.01	0.307	0.115	0.189	-0.027	0.489	0.293	0.045	0.154	0.143	0.415	0.012	0.243	0.071	0.039	0.203	0.154	0.134	0.28375	0.101333	WS0263_E04	0	1.5e-23	8.3e-24	383	136	0.419118	AT2G15320.1	| Symbols: | leucine-rich repeat family protein | chr2:6673609-6674757 REVERSE	WS0296_O03,	GO:0005515	func	protein binding	GO:0007165	proc	signal transduction
WS0017_K15	0.144	0.167	0.054	0.325	0.134	0.182	0.168	0.152	0.266	0.045	0.285	0.047	0.195	0.1	0.211	0.098	0.309	0.049	0.285	0.055	0.2065	0.0656667	WS0017_K15	TRUE	5.8e-06	no hit	497	94	0.351064	AT5G40470.1	| Symbols: | similar to F-box family protein (FBL4) [Arabidopsis thaliana] (TAIR:AT4G15475.1); similar to Leucine Rich Repeat family protein, expressed [Oryza sativa (japonica cultivar-group)] (GB:ABA95013.1); contains InterPro domain Leucine-rich repeat 2; (InterPro:IPR013101) | chr5:16225483-16226973 REVERSE	no hit	GO:0003674	func	other molecular functions	GO:0008150	proc	other biological processes	GO:0009507	comp	chloroplast
WS01024_M01	0.105	0.242	-0.018	0.416	0.075	0.282	0.216	0.078	0.323	0.045	0.001	0.335	-0.042	0.488	0.095	0.251	0.245	0.081	0.113	0.218	0.2545	0.236333	WS01024_M01	TRUE	1.1e-22	2.9e-06	223	83	0.626506	AT5G38910.1	| Symbols: | germin-like protein, putative | chr5:15596041-15596814 FORWARD	no hit	GO:0008150	proc	other biological processes	GO:0012505	comp	other membranes	GO:0030145	func	other binding	GO:0045735	func	other molecular functions	GO:0046872	func	other binding	GO:0048046	comp
WS00918_O14	0.059	0.247	0.01	0.331	0.115	0.182	-0.027	0.486	0.293	0.045	-0.096	0.775	0.094	0.208	0.147	0.153	0.17	0.134	0.154	0.144	0.3115	0.243167	WS00918_O14	TRUE	3.6e-15	3.7e-08	220	135	0.385185	AT4G22950.1	| Symbols: GL19, AGL19 | AGL19 (AGAMOUS-LIKE 19); transcription factor | chr4:12023957-12027432 REVERSE	WS02917_G16, WS02716_C05, WS02726_N23, WS0276_F08,	GO:0003700	func	transcription factor activity	GO:0005634	comp	nucleus	GO:0006355	proc	transcription | other cellular processes | other metabolic processes | other biological processes	GO:0010048	proc	response to stress | response to abiotic or biotic stimulus	GO:0048510	proc	developmental processes | other biological processes | developmental processes | other biological processes
WS0109_D04	0.059	0.285	0.244	0.067	-0.111	0.828	0.178	0.133	0.293	0.045	0.029	0.299	-0.013	0.423	-0.045	0.484	0.17	0.157	0.029	0.27	0.32825	0.279667	WS0109_D04	TRUE	2.8e-38	1.7e-14	502	119	0.621849	AT1G61890.1	| Symbols: | MATE efflux family protein | chr1:22871768-22874828 REVERSE	WS0278_A23, WS02810_C18,	GO:0005215	func	transporter activity	GO:0006855	proc	transport | other biological processes	GO:0015297	func	transporter activity	GO:0016020	comp	other membranes
WS0034_A07	0.059	0.307	0.127	0.17	-0.111	0.827	-0.027	0.462	0.293	0.045	0.154	0.159	0.415	0.02	0.243	0.084	-0.091	0.797	0.279	0.064	0.4415	0.194833	WS0034_A07							no hit		WS02722_F13, WS02724_F02,
WS00922_M10	0.014	0.422	0.101	0.229	0.336	0.02	0.261	0.071	0.278	0.045	0.134	0.173	0.217	0.083	0.287	0.037	0.154	0.164	0.319	0.036	0.1855	0.0896667	WS00922_M10	TRUE	1.3e-43	no hit	852	208	0.461538	AT2G32800.1	| Symbols: AP4.3A | AP4.3A; ATP binding / protein kinase | chr2:13923555-13926110 FORWARD	no hit	GO:0004672	func	kinase activity | transferase activity	GO:0005524	func	nucleotide binding	GO:0005575	comp	other cellular components	GO:0006468	proc	protein metabolism | other cellular processes | other metabolic processes
WS00828_E12	0	0.451	-0.03	0.417	0.25	0.075	0.364	0.019	0.293	0.045	0.309	0.044	0.309	0.044	0.237	0.077	0.111	0.219	0.309	0.059	0.2405	0.0813333	WS00828_E12	0	4.3e-08	4.1e-08	403	45	0.577778	AT5G10320.2	| Symbols: | similar to 80A08_29 [Brassica rapa subsp. pekinensis] (GB:AAZ67614.1) | chr5:3244181-3246604 REVERSE	no hit	GO:0003674	func	other molecular functions
WS00712_N08	0	0.496	0.069	0.298	0.154	0.144	0.104	0.245	0.293	0.045	-0.011	0.36	0.491	0.001	0.074	0.305	-0.111	0.822	0.096	0.235	0.29575	0.294667	WS00712_N08	0	2.8e-14	1.9e-14	327	89	0.41573	AT2G44510.1	| Symbols: | p21Cip1-binding protein-related | chr2:18384487-18386106 FORWARD	no hit	GO:0003674	func	other molecular functions	GO:0005739	comp	mitochondria	GO:0008150	proc	other biological processes
WS0036_N23	-0.039	0.497	0.127	0.163	0.002	0.311	-0.027	0.452	0.293	0.045	-0.096	0.791	0.094	0.225	0.051	0.32	0.039	0.233	0.029	0.23	0.35575	0.307333	WS0036_N23							no hit		no hit
WS00940_C13	-0.083	0.611	-0.03	0.401	0.154	0.167	0.278	0.066	0.293	0.045	0.202	0.104	0.309	0.049	0.319	0.03	0.111	0.217	0.096	0.237	0.31125	0.113667	WS00940_C13							no hit		WS0294_D11, WS02737_E01, WS02912_F07, WS02817_I24, WS02719_A24,
WS0023_M18	-0.083	0.661	0.069	0.273	0.058	0.321	-0.069	0.535	0.293	0.045	0.096	0.257	0.309	0.04	0.237	0.082	0	0.358	0.096	0.242	0.4475	0.170667	WS0023_M18	TRUE	1.1e-244	8.4e-123	493	493	0.837728	AT4G35090.1	| Symbols: CAT2 | CAT2 (CATALASE 2); catalase | chr4:16700942-16703220 REVERSE	WS02729_D04, WS02711_F10, WS0271_P03,	GO:0004096	func	other enzyme activity | other molecular functions	GO:0005739	comp	mitochondria	GO:0005777	comp	other cellular components | other cytoplasmic components | other intracellular components	GO:0042744	proc	response to stress | other cellular processes | other metabolic processes | other biological processes
WS0261_K18	-0.119	0.742	0.027	0.365	0.015	0.423	0.128	0.188	0.3	0.045	0.054	0.311	0.156	0.168	0.458	0.001	0.069	0.288	0.244	0.082	0.4295	0.149167	WS0261_K18	TRUE	1.6e-29	no hit	525	160	0.425	AT1G69500.1	| Symbols: | oxygen binding | chr1:26127623-26129572 FORWARD	WS02729_B07, WS0291_L17, WS02711_D22, WS02724_K22,	GO:0005575	comp	other cellular components	GO:0006118	proc	electron transport or energy pathways	GO:0019825	func	other binding
WS00921_J11	-0.05	0.772	-0.039	0.762	-0.041	0.746	-0.047	0.764	0.222	0.045	0.286	0.023	0.23	0.045	0.195	0.052	-0.034	0.754	-0.035	0.728	0.761	0.2745	WS00921_J11	TRUE	1.4e-75	1.2e-06	489	439	0.421412	AT3G25150.1	| Symbols: | nuclear transport factor 2 (NTF2) family protein / RNA recognition motif (RRM)-containing protein | chr3:9157168-9159369 REVERSE	no hit	GO:0003723	func	DNA or RNA binding	GO:0005622	comp	other intracellular components	GO:0006913	proc	transport | other biological processes | cell organization and biogenesis
WS0034_M22	-0.05	0.792	-0.039	0.739	-0.041	0.749	-0.047	0.797	0.222	0.045	0.286	0.033	0.23	0.036	0.195	0.059	-0.034	0.753	-0.035	0.747	0.76925	0.278833	WS0034_M22	TRUE	3.1e-112	2.5e-81	251	250	0.872	AT5G66140.1	| Symbols: PAD2 | PAD2 (20S proteasome alpha subunit D2); peptidase | chr5:26454671-26455903 REVERSE	WS0283_A05, WS0293_K08,	GO:0005839	comp	other cellular components | other intracellular components	GO:0006511	proc	protein metabolism | other cellular processes | other metabolic processes	GO:0008233	func	hydrolase activity	GO:0019773	comp	other cellular components | other intracellular components
WS0045_C17	0.333	0.019	0.069	0.265	0.058	0.302	0.364	0.021	0.293	0.046	-0.117	0.83	0.309	0.035	-0.008	0.441	0	0.36	0.202	0.117	0.15175	0.304833	WS0045_C17	TRUE	1.2e-62	2e-47	306	196	0.596939	AT5G64260.1	| Symbols: | phosphate-responsive protein, putative | chr5:25721206-25722123 FORWARD	WS0291_O17, WS02747_P05, WS02710_C24, WS02737_A18, WS02724_B04, WS02812_D03, WS02742_E12, WS0292_E21, WS0283_K16,	GO:0003674	func	other molecular functions	GO:0008150	proc	other biological processes	GO:0009505	comp	cell wall
WS0104_G10	0.231	0.071	0.101	0.247	0.003	0.426	0.036	0.405	0.278	0.046	-0.142	0.884	0.06	0.312	0.075	0.291	0.058	0.335	-0.05	0.465	0.28725	0.388833	WS0104_G10	0	4e-22	3.2e-21	231	57	0.473684	AT3G14260.1	| Symbols: | similar to unknown protein [Arabidopsis thaliana] (TAIR:AT1G53870.1); similar to unknown protein [Arabidopsis thaliana] (TAIR:AT1G53890.1); similar to Protein of unknown function DUF567 [Medicago truncatula] (GB:ABE86462.1); contains InterPro domain Protein of unknown function DUF567; (InterPro:IPR007612) | chr3:4747993-4748786 REVERSE	WS02738_A20, WS02738_I22, WS02731_H23, WS0285_O22,	GO:0003674	func	other molecular functions	GO:0008150	proc	other biological processes
WS00938_C09	0.192	0.107	0.19	0.117	0.175	0.142	0.035	0.319	0.323	0.046	-0.111	0.829	0.244	0.08	0.009	0.417	-0.105	0.803	0.224	0.096	0.17125	0.3785	WS00938_C09							no hit		no hit
WS00934_E09	0.167	0.129	0.168	0.146	0.154	0.163	0.191	0.111	0.293	0.046	-0.117	0.813	0.127	0.193	0.074	0.296	0.111	0.228	0.096	0.248	0.13725	0.304	WS00934_E09	0	3.1e-73	1.5e-73	217	218	0.646789	AT2G27530.1	| Symbols: | 60S ribosomal protein L10A (RPL10aB) | chr2:11770520-11771647 REVERSE	WS02721_O03, WS0271_A16, WS02733_J14, WS0272_K04, WS02735_M11,	GO:0003735	func	structural molecule activity	GO:0006412	proc	protein metabolism | other cellular processes | other metabolic processes	GO:0015934	comp	ribosome | other cellular components | other cytoplasmic components | other intracellular components
WS00712_A23	0.157	0.163	0.01	0.322	0.002	0.316	0.178	0.136	0.293	0.046	0.029	0.28	0.094	0.241	0.147	0.154	0.039	0.226	0.154	0.145	0.23425	0.182	WS00712_A23	0	1.4e-45	8.7e-46	633	139	0.568345	AT5G57800.1	| Symbols: FLP1, YRE, WAX2 | WAX2; catalytic | chr5:23437815-23441058 FORWARD	no hit	GO:0003824	func	other enzyme activity	GO:0010025	proc	other cellular processes | other metabolic processes	GO:0016020	comp	other membranes	GO:0042335	proc	other biological processes	GO:0048235	proc	other cellular processes | other biological processes
WS0261_F13	0.026	0.237	0.073	0.161	0.065	0.211	0.17	0.112	0.315	0.046	0.418	0.018	0.189	0.119	0.145	0.144	0.102	0.131	0.254	0.084	0.18025	0.0903333	WS0261_F13							no hit		no hit
WS00816_J16	0.086	0.27	-0.07	0.568	0.003	0.443	0.186	0.117	0.278	0.046	0.134	0.208	0.138	0.186	0.217	0.109	0.25	0.069	0.134	0.176	0.3495	0.132333	WS00816_J16	0	2.8e-47	1.8e-47	220	168	0.589286	AT4G12800.1	| Symbols: PSAL | PSAL (photosystem I subunit L) | chr4:7521466-7522490 FORWARD	WS02715_G17, WS02718_E07,	GO:0003674	func	other molecular functions	GO:0009535	comp	plastid | chloroplast | other membranes | other cellular components | other cytoplasmic components | other intracellular components	GO:0009538	comp	other cellular components | other intracellular components	GO:0010287	comp	plastid | chloroplast | other cellular components | other cytoplasmic components | other intracellular components	GO:0019684	proc	other metabolic processes | electron transport or energy pathways
WS00928_A11	0.083	0.275	-0.129	0.84	-0.134	0.853	0.104	0.239	0.293	0.046	-0.011	0.38	0.127	0.185	0.074	0.273	0.111	0.225	0.202	0.11	0.55175	0.203167	WS00928_A11	0	2.1e-51	1.2e-51	498	185	0.567568	AT1G62580.1	| Symbols: | flavin-containing monooxygenase family protein / FMO family protein | chr1:23176998-23180596 FORWARD	no hit	GO:0004497	func	other enzyme activity	GO:0006118	proc	electron transport or energy pathways
WS0073_P19	0.059	0.287	0.01	0.33	0.002	0.322	0.075	0.283	0.293	0.046	0.154	0.141	0.415	0.016	0.243	0.096	0.039	0.227	0.154	0.146	0.3055	0.112	WS0073_P19							no hit		no hit
WS00814_I01	0.059	0.29	0.127	0.185	0.002	0.296	0.28	0.048	0.293	0.046	0.154	0.156	0.308	0.051	0.147	0.166	0.039	0.235	0.405	0.011	0.20475	0.110833	WS00814_I01	TRUE	2.7e-28	1.9e-68	585	104	0.653846	AT4G21660.1	| Symbols: | proline-rich spliceosome-associated (PSP) family protein | chr4:11506271-11509784 REVERSE	no hit	GO:0005634	comp	nucleus	GO:0006397	proc	other cellular processes | other metabolic processes	GO:0009507	comp	chloroplast
WS01014_G13	0.059	0.3	0.244	0.08	0.115	0.202	0.075	0.268	0.293	0.046	0.029	0.256	0.094	0.231	-0.045	0.489	0.17	0.16	0.154	0.172	0.2125	0.225667	WS01014_G13							no hit		no hit
WS00938_E20	0.059	0.301	0.127	0.186	0.115	0.195	0.178	0.136	0.293	0.046	0.029	0.256	0.094	0.242	0.051	0.291	-0.091	0.78	0.279	0.068	0.2045	0.2805	WS00938_E20	0	1e-65	4.8e-66	240	206	0.587379	AT4G25570.1	| Symbols: ACYB-2 | ACYB-2 (Arabidopsis cytochrome b561 -2); carbon-monoxide oxygenase | chr4:13053896-13055527 REVERSE	WS02742_E22, WS02918_J03, WS02725_D10, WS0295_O11,	GO:0006118	proc	electron transport or energy pathways	GO:0008805	func	other enzyme activity	GO:0016021	comp	other membranes | other cellular components
WS0263_N04	0.03	0.406	0.116	0.217	0.101	0.229	-0.104	0.68	0.3	0.046	0.054	0.305	0.237	0.063	0.093	0.258	-0.03	0.441	0.149	0.174	0.383	0.2145	WS0263_N04	0	1.5e-09	9.2e-10	97	82	0.390244	AT1G47820.1	| Symbols: | similar to unknown protein [Arabidopsis thaliana] (TAIR:AT1G47813.1); similar to hypothetical protein [Oryza sativa] (GB:AAL79720.1) | chr1:17614554-17614844 FORWARD	WS02726_D09,	GO:0003674	func	other molecular functions	GO:0005575	comp	other cellular components	GO:0008150	proc	other biological processes
WS0101_G04	0.017	0.414	0.19	0.122	0.175	0.141	-0.056	0.502	0.323	0.046	0.001	0.309	0.339	0.039	0.095	0.243	-0.105	0.818	0.224	0.103	0.29475	0.259667	WS0101_G04							no hit		no hit
WS0047_A14	-0.039	0.491	0.127	0.185	0.115	0.222	0.178	0.128	0.293	0.046	0.154	0.148	0.308	0.056	0.147	0.172	-0.091	0.769	0.154	0.179	0.2565	0.228333	WS0047_A14	TRUE	1.4e-20	2e-12	293	120	0.491667	AT4G17800.1	| Symbols: | DNA-binding protein-related | chr4:9895562-9896440 REVERSE	no hit	GO:0003674	func	other molecular functions	GO:0005575	comp	other cellular components	GO:0008150	proc	other biological processes
WS0261_G19	-0.07	0.576	-0.018	0.401	0.175	0.148	0.126	0.191	0.323	0.046	0.113	0.231	0.244	0.083	0.267	0.055	0.245	0.077	0.336	0.038	0.329	0.0883333	WS0261_G19	0	9.6e-34	4.7e-34	130	82	0.670732	AT5G53940.1	| Symbols: | yippee family protein | chr5:21914390-21915815 REVERSE	WS02921_L11, WS0283_A12, WS0283_K01,	GO:0008150	proc	other biological processes
WS01011_K21	-0.058	0.599	0.015	0.39	0.086	0.259	0.186	0.123	0.278	0.046	0.042	0.341	0.217	0.084	0.004	0.412	0.058	0.326	0.134	0.206	0.34275	0.235833	WS01011_K21							no hit		no hit
WS00927_C12	-0.071	0.759	-0.055	0.732	-0.058	0.716	0.119	0.114	0.316	0.046	0.178	0.085	-0.062	0.716	0.102	0.132	0.429	0.019	-0.05	0.685	0.58025	0.2805	WS00927_C12	0	2.1e-21	2.2e-21	857	96	0.46875	AT4G36360.1	| Symbols: BGAL3 | BGAL3 (beta-galactosidase 3); beta-galactosidase | chr4:17176843-17181146 REVERSE	WS0289_B02, WS0287_M07,	GO:0004565	func	hydrolase activity	GO:0005975	proc	other metabolic processes	GO:0005990	proc	other cellular processes | other metabolic processes	GO:0009341	comp	other cellular components	GO:0012505	comp	other membranes	GO:0019513	proc
WS0079_K21	-0.13	0.771	0.273	0.048	0.169	0.138	0.036	0.361	0.278	0.046	-0.142	0.866	0.138	0.182	0.004	0.46	-0.038	0.443	0.134	0.193	0.3295	0.365	WS0079_K21	TRUE	2.8e-70	no hit	372	150	0.893333	AT4G39910.1	| Symbols: UBP3, ATUBP3 | ATUBP3 (UBIQUITIN-SPECIFIC PROTEASE 3); ubiquitin-specific protease | chr4:18511852-18514133 REVERSE	no hit	GO:0004843	func	hydrolase activity	GO:0005634	comp	nucleus	GO:0006499	proc	protein metabolism | other cellular processes | other metabolic processes
WS01030_G03	-0.102	0.8	0.073	0.176	0.065	0.221	0.037	0.232	0.315	0.046	0.254	0.08	0.189	0.088	0.271	0.055	0.102	0.152	0.091	0.155	0.35725	0.096	WS01030_G03							no hit		WS02748_F06,
WS00831_D22	-0.147	0.878	-0.114	0.807	-0.013	0.405	0.054	0.286	0.259	0.046	0.014	0.289	0.072	0.25	0.029	0.344	0.147	0.172	0.014	0.282	0.594	0.2305	WS00831_D22							no hit		no hit
WS00815_A07	0.189	0.101	0.028	0.282	-0.102	0.802	-0.009	0.428	0.334	0.047	0.046	0.237	0.234	0.083	0.077	0.292	0.197	0.114	0.18	0.115	0.40325	0.148	WS00815_A07	TRUE	4e-23	no hit	186	117	0.435897	AT5G42500.1	| Symbols: | disease resistance-responsive family protein | chr5:17011587-17012144 REVERSE	no hit	GO:0003674	func	other molecular functions	GO:0006952	proc	other biological processes	GO:0012505	comp	other membranes
WS00931_H04	0.157	0.155	0.01	0.304	-0.111	0.821	0.075	0.232	0.293	0.047	-0.096	0.81	0.308	0.052	0.147	0.149	0.039	0.242	0.154	0.14	0.378	0.24	WS00931_H04	0	5.3e-13	6.8e-13	293	138	0.347826	AT1G09575.1	| Symbols: | similar to unknown protein [Arabidopsis thaliana] (TAIR:AT1G57610.2); similar to Os12g0122100 [Oryza sativa (japonica cultivar-group)] (GB:NP_001066028.1); similar to hypothetical protein LOC_Os11g03130 [Oryza sativa (japonica cultivar-group)] (GB:ABA91271.1); similar to Os01g0817000 [Oryza sativa (japonica cultivar-group)] (GB:NP_001044621.1); contains InterPro domain Protein of unk…	no hit	GO:0003674	func	other molecular functions	GO:0005739	comp	mitochondria	GO:0008150	proc	other biological processes
WS0038_D07	0.083	0.236	0.268	0.054	0.154	0.167	0.364	0.021	0.293	0.047	-0.011	0.37	0.218	0.108	0.237	0.067	0.111	0.22	0.309	0.055	0.1195	0.1445	WS0038_D07	TRUE	8.1e-57	1.8e-35	246	232	0.543103	AT1G21050.1	| Symbols: | similar to unknown protein [Arabidopsis thaliana] (TAIR:AT1G76610.1); similar to Plant-specific domain of unknown function 3588 [Medicago truncatula] (GB:ABE91797.1); contains InterPro domain Protein of unknown function DUF617, plant; (InterPro:IPR006460) | chr1:7366848-7367585 FORWARD	WS02715_L09,	GO:0003674	func	other molecular functions	GO:0005575	comp	other cellular components	GO:0008150	proc	other biological processes
WS0062_L11	0.083	0.263	0.268	0.06	0.154	0.148	0.191	0.132	0.293	0.047	0.202	0.127	0.309	0.037	0.237	0.08	0.111	0.224	0.522	0.01	0.15075	0.0875	WS0062_L11	TRUE	1e-74	4e-113	274	269	0.613383	AT5G40550.1	| Symbols: | similar to unknown protein [Arabidopsis thaliana] (TAIR:AT3G27460.1); similar to expressed protein [Oryza sativa (japonica cultivar-group)] (GB:ABA97166.2); similar to Os12g0290600 [Oryza sativa (japonica cultivar-group)] (GB:NP_001066601.1); contains InterPro domain Protein of unknown function DUF1325; (InterPro:IPR010750) | chr5:16258513-16260328 FORWARD	WS0299_D14,	GO:0003674	func	other molecular functions	GO:0005575	comp	other cellular components	GO:0008150	proc	other biological processes
WS00834_E16	0.026	0.276	0.073	0.213	0.065	0.19	0.037	0.246	0.315	0.047	0.418	0.022	0.189	0.12	0.271	0.059	0.272	0.061	0.091	0.148	0.23125	0.0761667	WS00834_E16							no hit		no hit
WS0054_N07	0.083	0.277	0.069	0.263	-0.038	0.453	0.017	0.414	0.293	0.047	-0.011	0.391	0.218	0.093	0.074	0.288	0.111	0.224	0.202	0.086	0.35175	0.188167	WS0054_N07							no hit		no hit
WS00916_J10	0	0.454	0.069	0.301	0.154	0.16	0.017	0.369	0.293	0.047	0.096	0.235	0.218	0.097	0.155	0.151	-0.111	0.799	0.309	0.045	0.321	0.229	WS00916_J10							no hit		no hit
WS0048_I10	-0.039	0.483	-0.106	0.813	0.002	0.326	0.178	0.135	0.293	0.047	0.029	0.289	0.094	0.248	0.243	0.078	0.039	0.254	0.154	0.137	0.43925	0.1755	WS0048_I10	0	2e-13	2.1e-12	1220	125	0.36	AT3G44670.1	| Symbols: | ATP binding / nucleoside-triphosphatase/ nucleotide binding / protein binding / transmembrane receptor | chr3:16228229-16232412 FORWARD	WS0287_K18, WS02750_O16, WS0288_I18, WS02814_G01, WS02722_M12, WS02721_G17, WS02726_F10, WS02726_A23, WS02727_N10, WS0282_G17, WS02743_D08, WS02818_M09, WS0282_F21, WS02723_H05,	GO:0000166	func	nucleotide binding	GO:0004888	func	receptor binding or activity	GO:0005515	func	protein binding	GO:0005524	func	nucleotide binding	GO:0006499	proc	protein metabolism | other cellular processes | other metabolic processes	GO:0006952	proc
WS0052_J14	-0.039	0.502	0.127	0.187	0.115	0.165	0.075	0.26	0.293	0.047	0.029	0.257	0.094	0.233	0.147	0.157	0.3	0.06	0.154	0.133	0.2785	0.147833	WS0052_J14	TRUE	1.5e-32	4e-97	313	185	0.378378	AT1G62760.1	| Symbols: | invertase/pectin methylesterase inhibitor family protein | chr1:23241239-23242177 REVERSE	WS0297_N12, WS0298_N02, WS02711_N19, WS02724_I21, WS0282_I19,	GO:0046910	func	other molecular functions
WS00918_J20	-0.039	0.541	0.01	0.3	0.115	0.201	0.075	0.277	0.293	0.047	0.154	0.159	0.308	0.045	0.147	0.161	0.039	0.243	0.154	0.15	0.32975	0.134167	WS00918_J20	0	1.1e-19	7.7e-20	443	80	0.5625	AT2G34040.2	| Symbols: | apoptosis inhibitory 5 (API5) family protein | chr2:14385650-14389325 REVERSE	no hit	GO:0005575	comp	other cellular components	GO:0006916	proc	other cellular processes | other biological processes
WS00930_D24	0.201	0.046	-0.039	0.748	-0.041	0.74	0.215	0.03	0.222	0.048	-0.035	0.75	0.23	0.031	0.195	0.042	-0.034	0.752	0.286	0.028	0.391	0.275167	WS00930_D24	0	1.7e-104	7.8e-105	505	249	0.742972	AT1G73600.2	| Symbols: | phosphoethanolamine N-methyltransferase 3, putative (NMT3) | chr1:27672885-27677061 FORWARD	WS02721_E04, WS0283_I02, WS0296_L05,	GO:0000234	func	transferase activity
WS00941_D17	0.281	0.058	0.073	0.174	0.065	0.189	0.17	0.12	0.315	0.048	0.091	0.153	0.189	0.097	0.02	0.258	0.102	0.13	0.091	0.178	0.13525	0.144	WS00941_D17	0	3.9e-57	2e-57	153	149	0.718121	AT1G08830.1	| Symbols: CSD1 | CSD1 (copper/zinc superoxide dismutase 1); copper, zinc superoxide dismutase | chr1:2827703-2829056 FORWARD	WS0297_O08, WS0271_G14, WS02718_C15, WS02722_N06, WS02722_A18, WS02710_M18,	GO:0004785	func	other enzyme activity	GO:0005737	comp	other cytoplasmic components	GO:0005829	comp	cytosol	GO:0006979	proc	response to stress | other cellular processes | other metabolic processes | other biological processes	GO:0010039	proc	other biological processes	GO:0019430	proc
WS00814_J06	0.153	0.141	0.073	0.186	0.212	0.111	0.17	0.127	0.315	0.048	-0.072	0.76	0.329	0.044	0.145	0.138	-0.068	0.722	0.254	0.073	0.14125	0.2975	WS00814_J06	TRUE	9.6e-93	1.6e-81	273	242	0.702479	AT1G71940.1	| Symbols: | similar to unknown protein [Arabidopsis thaliana] (TAIR:AT4G09580.1); similar to conserved hypothetical protein [Medicago truncatula] (GB:ABE85136.1); similar to Os03g0703900 [Oryza sativa (japonica cultivar-group)] (GB:NP_001051019.1); contains domain UNCHARACTERIZED (PTHR12677) | chr1:27082443-27083610 FORWARD	no hit	GO:0003674	func	other molecular functions	GO:0005575	comp	other cellular components	GO:0008150	proc	other biological processes
WS00823_L09	0.167	0.161	0.069	0.294	-0.134	0.857	-0.069	0.578	0.293	0.048	-0.011	0.403	0.127	0.198	0.237	0.083	0	0.373	-0.011	0.368	0.4725	0.2455	WS00823_L09	0	2.9e-22	1.5e-22	65	65	0.753846	AT2G20490.1	| Symbols: NOP10, EDA27 | EDA27/NOP10 (embryo sac development arrest 27); RNA binding | chr2:8838978-8839804 FORWARD	WS02714_P04,	GO:0003723	func	DNA or RNA binding	GO:0005730	comp	nucleus | other cellular components | other intracellular components	GO:0010197	proc	developmental processes | other cellular processes | other biological processes | cell organization and biogenesis	GO:0015030	comp	nucleus | other cellular components | other intracellular components
WS0071_E18	0.104	0.245	-0.061	0.513	0.015	0.407	0.128	0.198	0.3	0.048	0.149	0.182	0.075	0.291	0.093	0.262	0.168	0.144	0.054	0.304	0.34075	0.205167	WS0071_E18	0	3.3e-07	3.8e-07	251	76	0.394737	AT3G50580.1	| Symbols: | histamine receptor | chr3:18779748-18780500 REVERSE	WS02726_J14, WS02728_M08, WS02741_C17, WS02731_C12,	GO:0004969	func	receptor binding or activity	GO:0007186	proc	signal transduction	GO:0012505	comp	other membranes	GO:0016021	comp	other membranes | other cellular components
WS0261_L21	0.059	0.275	0.127	0.185	0.115	0.219	0.28	0.056	0.293	0.048	0.029	0.258	0.094	0.226	0.051	0.283	0.17	0.146	0.154	0.162	0.18375	0.187167	WS0261_L21							no hit		WS02912_H07,
WS00836_O22	0.059	0.28	0.01	0.306	-0.111	0.8	-0.027	0.452	0.293	0.048	0.279	0.06	0.201	0.13	0.243	0.077	0.17	0.153	0.279	0.052	0.4595	0.0866667	WS00836_O22							no hit		no hit
WS0016_L17	0.086	0.297	-0.07	0.558	0.003	0.442	0.111	0.209	0.278	0.048	0.134	0.199	0.06	0.316	0.217	0.081	0.154	0.166	0.134	0.191	0.3765	0.166833	WS0016_L17	0	4.2e-28	2.9e-28	341	108	0.518519	AT1G61720.1	| Symbols: BAN | BAN (BANYULS) | chr1:22794991-22796422 REVERSE	WS02726_P11, WS0279_O23, WS02915_M08, WS0286_N08, WS0283_M02, WS02753_F08, WS02729_O07, WS02717_O07, WS0281_G07, WS02722_A04, WS02729_F21, WS0282_D20, WS0276_C09, WS0282_F22,	GO:0009964	proc	other cellular processes | other metabolic processes | other biological processes	GO:0016491	func	other enzyme activity
WS00924_B08	0.064	0.335	0.054	0.333	0.134	0.222	0.168	0.14	0.266	0.048	0.183	0.132	0.108	0.249	-0.024	0.532	0.096	0.254	-0.021	0.415	0.2575	0.271667	WS00924_B08							no hit		no hit
WS00941_E21	0.03	0.356	-0.061	0.551	0.015	0.381	-0.026	0.492	0.3	0.048	0.054	0.342	0.399	0.019	0.239	0.091	0.168	0.136	0.054	0.321	0.445	0.1595	WS00941_E21	TRUE	4.4e-207	1.8e-64	581	582	0.671821	AT1G30220.1	| Symbols: ATINT2 | ATINT2 (INOSITOL TRANSPORTER 2); carbohydrate transporter/ sugar porter | chr1:10632941-10635423 REVERSE	WS02718_L09, WS02717_A11,	GO:0005351	func	transporter activity	GO:0006810	proc	transport	GO:0008643	proc	transport	GO:0015144	func	transporter activity	GO:0016020	comp	other membranes
WS0011_D13	-0.055	0.517	-0.004	0.401	-0.119	0.826	-0.042	0.475	0.259	0.048	-0.104	0.783	0.072	0.289	0.029	0.362	0.147	0.166	-0.104	0.797	0.55475	0.4075	WS0011_D13	TRUE	5.3e-37	1.7e-103	152	156	0.512821	AT1G04635.1	| Symbols: EMB1687 | EMB1687 (EMBRYO DEFECTIVE 1687); ribonuclease P | chr1:1291349-1291804 FORWARD	WS02722_N15,	GO:0004526	func	hydrolase activity	GO:0005575	comp	other cellular components	GO:0008033	proc	other cellular processes | other metabolic processes	GO:0009793	proc	developmental processes | other biological processes
WS00930_I10	-0.137	0.873	0.01	0.313	0.228	0.08	0.075	0.295	0.293	0.048	0.029	0.286	0.308	0.045	0.243	0.076	-0.091	0.763	0.029	0.253	0.39025	0.245167	WS00930_I10	0	2.3e-27	1.1e-27	359	216	0.314815	AT3G54310.1	| Symbols: | similar to unknown protein [Arabidopsis thaliana] (TAIR:AT2G38430.1); similar to Os02g0504100 [Oryza sativa (japonica cultivar-group)] (GB:NP_001046910.1) | chr3:20122131-20123922 REVERSE	WS0277_P12,	GO:0003674	func	other molecular functions	GO:0005575	comp	other cellular components	GO:0008150	proc	other biological processes
WS00813_I06	0.255	0.066	0.127	0.187	0.115	0.21	0.075	0.254	0.293	0.049	0.029	0.258	0.308	0.05	0.051	0.315	-0.091	0.775	0.279	0.069	0.17925	0.252667	WS00813_I06	0	6e-14	7.8e-14	599	56	0.553571	AT3G49220.1	| Symbols: | pectinesterase family protein | chr3:18260825-18264632 FORWARD	WS02724_I21, WS0282_I19,	GO:0009505	comp	cell wall	GO:0030599	func	hydrolase activity	GO:0042545	proc	cell organization and biogenesis
WS00931_G10	0.192	0.099	0.086	0.248	-0.026	0.448	0.216	0.076	0.323	0.049	0.001	0.326	0.244	0.081	-0.076	0.573	0.128	0.175	0.113	0.197	0.21775	0.2335	WS00931_G10	TRUE	7.6e-61	no hit	649	170	0.670588	AT1G31770.1	| Symbols: | ABC transporter family protein | chr1:11375233-11377625 REVERSE	no hit	GO:0042626	func	hydrolase activity | transporter activity
WS00911_H14	0.153	0.139	0.225	0.063	0.065	0.172	0.037	0.247	0.315	0.049	-0.072	0.737	0.189	0.107	0.145	0.16	0.102	0.162	0.254	0.063	0.15525	0.213	WS00911_H14							no hit		no hit
WS00927_O01	0.157	0.158	0.244	0.085	0.115	0.192	0.178	0.14	0.293	0.049	0.029	0.22	0.308	0.054	0.051	0.275	-0.091	0.772	0.154	0.155	0.14375	0.254167	WS00927_O01	TRUE	7.1e-42	3.4e-27	254	115	0.730435	AT3G11050.1	| Symbols: ATFER2 | ATFER2 (FERRITIN 2); ferric iron binding | chr3:3463657-3465300 FORWARD	WS0283_B05,	GO:0006826	proc	transport	GO:0006879	proc	other cellular processes | other biological processes	GO:0008199	func	other binding	GO:0009507	comp	chloroplast	GO:0009737	proc	other biological processes
WS00914_C03	0.083	0.253	-0.129	0.842	-0.134	0.869	0.017	0.373	0.293	0.049	-0.011	0.393	0.036	0.366	0.155	0.139	0	0.372	0.202	0.125	0.58425	0.240667	WS00914_C03							no hit		no hit
WS00823_N17	0.026	0.256	0.073	0.187	-0.082	0.768	-0.096	0.796	0.315	0.049	0.091	0.144	0.329	0.041	0.145	0.146	-0.068	0.727	0.091	0.163	0.50175	0.211667	WS00823_N17	TRUE	3.4e-49	9.8e-48	356	220	0.568182	AT4G16830.1	| Symbols: | nuclear RNA-binding protein (RGGA) | chr4:9470640-9472327 FORWARD	WS0289_G05,	GO:0003723	func	DNA or RNA binding	GO:0005634	comp	nucleus	GO:0005737	comp	other cytoplasmic components	GO:0008150	proc	other biological processes
WS00931_E01	0.086	0.265	0.015	0.383	0.252	0.074	0.261	0.051	0.278	0.049	0.134	0.18	0.296	0.047	0.146	0.176	-0.038	0.416	0.319	0.035	0.19325	0.1505	WS00931_E01							no hit		no hit
WS00917_O17	0.083	0.276	-0.03	0.454	0.154	0.144	0.278	0.043	0.293	0.049	0.096	0.23	0.218	0.073	-0.008	0.465	0.222	0.105	0.202	0.137	0.22925	0.1765	WS00917_O17	TRUE	6e-88	1.1e-120	316	240	0.654167	AT1G08125.1	| Symbols: | similar to unknown protein [Arabidopsis thaliana] (TAIR:AT1G73320.1); similar to DNA ligase-like [Oryza sativa (japonica cultivar-group)] (GB:BAD22961.1); contains domain no description (G3D.3.40.50.150); contains domain S-adenosyl-L-methionine-dependent methyltransferases (SSF53335); contains domain UNCHARACTERIZED (PTHR14614) | chr1:2539745-2542227 REVERSE	no hit	GO:0003674	func	other molecular functions	GO:0005575	comp	other cellular components	GO:0008150	proc	other biological processes
WS0263_K13	0.083	0.279	-0.03	0.42	0.154	0.154	0.017	0.376	0.293	0.049	-0.011	0.368	0.4	0.012	0.237	0.072	-0.111	0.809	0.096	0.242	0.30725	0.258667	WS0263_K13							no hit		no hit
WS0086_H09	0.059	0.298	-0.106	0.816	0.115	0.214	0.178	0.127	0.293	0.049	0.029	0.277	-0.013	0.41	0.243	0.078	0.039	0.239	0.154	0.136	0.36375	0.198167	WS0086_H09	0	1.4e-13	1.8e-13	878	78	0.371795	AT3G17450.1	| Symbols: | hAT dimerisation domain-containing protein | chr3:5972799-5975690 REVERSE	no hit	GO:0003677	func	DNA or RNA binding	GO:0005575	comp	other cellular components	GO:0008150	proc	other biological processes	GO:0046983	func	protein binding
WS00917_D09	0.059	0.311	0.01	0.341	0.002	0.343	0.075	0.276	0.293	0.049	0.029	0.285	0.308	0.044	0.051	0.328	-0.091	0.762	0.029	0.262	0.31775	0.288333	WS00917_D09							no hit		no hit
WS00912_K12	0.03	0.367	0.116	0.224	-0.07	0.558	0.283	0.044	0.3	0.049	0.054	0.33	0.075	0.303	0.166	0.143	-0.03	0.42	0.054	0.309	0.29825	0.259	WS00912_K12	TRUE	1.4e-32	5.5e-126	320	136	0.5	AT5G02600.2	| Symbols: | heavy-metal-associated domain-containing protein | chr5:584484-586853 REVERSE	WS02722_P01, WS02719_L21, WS02726_N22, WS02718_K17, WS02721_N03, WS0277_J23, WS02750_C17, WS02813_H02, WS02722_K02, WS0293_K01, WS02724_I16, WS0297_E05, WS0294_I24, WS02710_N18, WS02736_F16, WS02712_G16,	GO:0009507	comp	chloroplast	GO:0030001	proc	transport	GO:0046872	func	other binding
WS0106_I09	0.014	0.404	0.101	0.241	0.003	0.413	0.036	0.352	0.278	0.049	-0.05	0.486	0.138	0.178	0.217	0.095	0.058	0.284	0.042	0.328	0.3525	0.236667	WS0106_I09							no hit		no hit
WS01025_N07	0	0.487	-0.03	0.436	-0.038	0.441	0.104	0.234	0.293	0.049	0.096	0.244	0.4	0.019	0.319	0.025	0	0.358	0.096	0.232	0.3995	0.1545	WS01025_N07							no hit		no hit
WS00946_M18	-0.039	0.493	0.244	0.087	0.454	0.016	0.075	0.236	0.293	0.049	0.029	0.252	0.308	0.048	-0.045	0.521	0.17	0.143	0.154	0.135	0.208	0.191333	WS00946_M18	0	1.1e-54	5.5e-55	548	203	0.512315	AT5G55220.1	| Symbols: | trigger factor type chaperone family protein | chr5:22414903-22417904 FORWARD	no hit	GO:0003755	func	other enzyme activity	GO:0006457	proc	protein metabolism | other cellular processes | other metabolic processes
WS00924_G02	0.281	0.064	0.073	0.174	0.212	0.085	0.303	0.045	0.315	0.05	-0.072	0.745	0.468	0.002	0.02	0.267	-0.068	0.714	0.254	0.084	0.092	0.310333	WS00924_G02	0	8.6e-85	4.3e-85	431	193	0.839378	AT4G35630.1	| Symbols: PSAT | PSAT (phosphoserine aminotransferase); phosphoserine transaminase | chr4:16904210-16905502 FORWARD	no hit	GO:0004648	func	transferase activity	GO:0006564	proc	other cellular processes | other metabolic processes	GO:0009507	comp	chloroplast
WS00721_O09	0.167	0.138	0.168	0.14	0.154	0.171	0.191	0.116	0.293	0.05	-0.117	0.847	0.127	0.19	-0.172	0.917	0.111	0.217	0.202	0.105	0.14125	0.387667	WS00721_O09	TRUE	5e-73	1.6e-112	605	211	0.611374	AT5G58520.1	| Symbols: | protein kinase family protein | chr5:23672538-23675169 FORWARD	WS0277_H12, WS0279_B18, WS02728_P12, WS02816_P09, WS0297_A14, WS02719_B06,	GO:0004712	func	kinase activity | transferase activity	GO:0005575	comp	other cellular components	GO:0006468	proc	protein metabolism | other cellular processes | other metabolic processes	GO:0016301	func	kinase activity
WS01038_J20	0.167	0.14	0.069	0.271	0.154	0.159	0.104	0.222	0.293	0.05	0.096	0.244	0.4	0.01	-0.008	0.461	0	0.314	0.096	0.244	0.198	0.2205	WS01038_J20							no hit		no hit
WS0261_N13	0.144	0.177	-0.041	0.451	0.042	0.338	0.168	0.149	0.266	0.05	-0.021	0.364	0.108	0.222	0.133	0.173	0.096	0.253	-0.021	0.418	0.27875	0.246667	WS0261_N13							no hit		no hit
WS01032_C09	-0.016	0.491	0.244	0.065	0.042	0.319	-0.082	0.639	0.266	0.05	-0.124	0.865	0.108	0.205	0.054	0.333	-0.011	0.371	0.183	0.127	0.3785	0.325167	WS01032_C09	0	5.4e-18	2.7e-18	1188	58	0.793103	AT1G29900.1	| Symbols: CARB | CARB (CARBAMOYL PHOSPHATE SYNTHETASE B); ATP binding / carbamoyl-phosphate synthase | chr1:10468148-10471960 FORWARD	WS0292_O02,	GO:0004086	func	other enzyme activity	GO:0005524	func	nucleotide binding	GO:0005737	comp	other cytoplasmic components	GO:0006526	proc	other cellular processes | other metabolic processes	GO:0006807	proc	other metabolic processes	GO:0008152	proc
WS00920_D16	0.201	0.048	0.26	0.034	0.249	0.028	0.215	0.044	0.222	0.051	-0.035	0.778	0.23	0.038	-0.052	0.787	-0.034	0.734	0.286	0.026	0.0385	0.402333	WS00920_D16							no hit		no hit
WS0057_E23	0.157	0.139	0.01	0.299	0.002	0.344	0.075	0.286	0.293	0.051	-0.096	0.78	0.094	0.232	0.051	0.32	0.039	0.25	0.154	0.139	0.267	0.295333	WS0057_E23	TRUE	2.5e-08	3.5e-32	153	154	0.350649	AT1G62480.1	| Symbols: | vacuolar calcium-binding protein-related | chr1:23132464-23133213 FORWARD	WS0272_C15, WS02721_C06, WS02718_G10, WS0297_N20, WS0285_L21, WS02715_I16, WS0287_G10, WS02711_K20, WS02910_B18,	GO:0005575	comp	other cellular components	GO:0008150	proc	other biological processes
WS0263_G16	0.059	0.303	0.01	0.294	0.115	0.183	0.178	0.137	0.293	0.051	0.154	0.15	0.201	0.099	0.147	0.153	0.039	0.232	-0.096	0.82	0.22925	0.250833	WS0263_G16	TRUE	4e-23	4.6e-87	350	143	0.440559	AT1G77030.1	| Symbols: | glycine-rich protein | chr1:28952386-28954423 REVERSE	no hit	GO:0003723	func	DNA or RNA binding	GO:0005524	func	nucleotide binding	GO:0005634	comp	nucleus	GO:0008150	proc	other biological processes	GO:0016818	func	hydrolase activity
WS0094_K06	-0.039	0.458	0.01	0.296	0.115	0.208	0.075	0.27	0.293	0.051	0.279	0.052	0.522	0.004	0.147	0.154	0.039	0.256	0.154	0.16	0.308	0.112833	WS0094_K06	TRUE	2.9e-09	no hit	440	194	0.324742	AT1G05370.1	| Symbols: | similar to unknown protein [Arabidopsis thaliana] (TAIR:AT3G22410.1); similar to Cellular retinaldehyde-binding/triple function, N-terminal [Medicago truncatula] (GB:ABE78877.1); similar to Os03g0219100 [Oryza sativa (japonica cultivar-group)] (GB:NP_001049398.1); similar to Os03g0724100 [Oryza sativa (japonica cultivar-group)] (GB:NP_001051120.1); contains InterPro domain Phosphatid…	no hit	GO:0003674	func	other molecular functions	GO:0005575	comp	other cellular components	GO:0008150	proc	other biological processes
WS0072_L17	-0.016	0.49	0.054	0.328	0.042	0.368	0.085	0.256	0.266	0.051	0.183	0.108	0.195	0.111	0.133	0.206	0.096	0.256	0.183	0.117	0.3605	0.1415	WS0072_L17							no hit		no hit
WS00815_M16	-0.039	0.491	0.01	0.269	0.115	0.191	-0.027	0.454	0.293	0.051	0.029	0.262	0.201	0.122	0.243	0.088	0.039	0.242	0.405	0.015	0.35125	0.13	WS00815_M16							no hit		no hit
WS0264_L10	-0.083	0.613	0.069	0.279	0.058	0.323	0.191	0.121	0.293	0.051	-0.011	0.372	0.127	0.219	0.237	0.06	0.111	0.219	0.096	0.227	0.334	0.191333	WS0264_L10	TRUE	1e-56	2e-81	384	161	0.670807	AT5G62270.1	| Symbols: | similar to mucin-related [Arabidopsis thaliana] (TAIR:AT2G02880.1); similar to unknown [Hyacinthus orientalis] (GB:AAS20992.1); similar to Os01g0801700 [Oryza sativa (japonica cultivar-group)] (GB:NP_001044542.1); similar to Os03g0379400 [Oryza sativa (japonica cultivar-group)] (GB:NP_001050235.1) | chr5:25029453-25031233 FORWARD	no hit	GO:0003674	func	other molecular functions	GO:0008150	proc	other biological processes
IS0011_G19	-0.137	0.859	-0.106	0.799	0.002	0.305	0.178	0.11	0.293	0.051	0.029	0.245	0.094	0.21	0.147	0.172	0.3	0.065	-0.096	0.785	0.51825	0.254667	IS0011_G19							no hit		no hit
WS0039_C16	0.157	0.161	0.127	0.167	0.228	0.096	0.178	0.11	0.293	0.052	0.154	0.156	0.201	0.105	0.147	0.161	0.039	0.239	0.405	0.019	0.1335	0.122	WS0039_C16	TRUE	1.5e-39	4.3e-21	497	146	0.561644	AT2G33570.1	| Symbols: | similar to unknown protein [Arabidopsis thaliana] (TAIR:AT5G44670.1); similar to Os06g0328800 [Oryza sativa (japonica cultivar-group)] (GB:NP_001057533.1); similar to Os02g0712500 [Oryza sativa (japonica cultivar-group)] (GB:NP_001047907.1); similar to unknown protein [Oryza sativa (japonica cultivar-group)] (GB:BAD72474.1); contains InterPro domain Protein of unknown function DUF23;…	no hit	GO:0005575	comp	other cellular components	GO:0008150	proc	other biological processes
WS01020_O16	0.059	0.283	0.127	0.206	-0.111	0.814	-0.129	0.817	0.293	0.052	0.029	0.258	0.094	0.209	-0.045	0.473	0.17	0.144	0.029	0.283	0.53	0.2365	WS01020_O16	0	3.4e-21	2.8e-21	146	119	0.403361	AT2G36060.1	| Symbols: MMZ3 | MMZ3 (MMS ZWEI HOMOLOGE 3); ubiquitin-protein ligase | chr2:15150091-15151077 REVERSE	WS02717_G17, WS02730_D12, WS02720_F01,	GO:0004842	func	other enzyme activity	GO:0005575	comp	other cellular components	GO:0006464	proc	protein metabolism | other cellular processes | other metabolic processes	GO:0006512	proc	protein metabolism | other cellular processes | other metabolic processes
WS0017_K13	0.059	0.289	0.127	0.217	0.002	0.316	0.178	0.121	0.293	0.052	0.154	0.172	0.201	0.099	0.243	0.072	0.17	0.135	0.154	0.165	0.23575	0.115833	WS0017_K13	0	6.5e-60	3.9e-60	144	85	0.8	AT3G02080.1	| Symbols: | 40S ribosomal protein S19 (RPS19A) | chr3:364145-365168 REVERSE	WS02720_B12, WS02725_G21, WS02914_N18, WS02719_E03, WS02724_L19, WS0274_M14, WS02715_D02, WS02736_A19,	GO:0003735	func	structural molecule activity	GO:0005830	comp	cytosol | ribosome | other cellular components | other cytoplasmic components | other intracellular components	GO:0005840	comp	ribosome	GO:0006412	proc	protein metabolism | other cellular processes | other metabolic processes
WS0044_G02	0.059	0.331	0.01	0.276	0.002	0.323	0.178	0.125	0.293	0.052	0.029	0.266	0.201	0.11	0.147	0.165	0.039	0.233	0.154	0.165	0.26375	0.165167	WS0044_G02							no hit		no hit
WS00818_K22	0	0.466	0.069	0.295	-0.134	0.866	0.017	0.368	0.293	0.052	0.096	0.225	0.309	0.036	0.319	0.036	0.111	0.233	0.096	0.242	0.49875	0.137333	WS00818_K22							no hit		no hit
WS0106_K02	-0.039	0.487	0.127	0.181	0.002	0.331	0.075	0.298	0.293	0.052	0.029	0.277	0.201	0.106	0.243	0.081	-0.091	0.776	0.279	0.049	0.32425	0.2235	WS0106_K02							no hit		no hit
WS00916_B18	-0.05	0.758	-0.039	0.74	-0.041	0.753	0.215	0.043	0.222	0.052	0.286	0.034	-0.044	0.776	0.195	0.051	0.302	0.021	-0.035	0.765	0.5735	0.283167	WS00916_B18	TRUE	1.1e-47	2.3e-72	369	189	0.544974	AT2G30350.2	| Symbols: | endo/excinuclease amino terminal domain-containing protein | chr2:12941314-12942819 REVERSE	WS02818_L19,	GO:0004518	func	hydrolase activity	GO:0005622	comp	other intracellular components	GO:0006281	proc	response to stress | DNA or RNA metabolism | other biological processes
WS01036_O24	0.201	0.046	-0.039	0.757	-0.041	0.763	0.215	0.044	0.222	0.053	-0.035	0.759	-0.044	0.766	-0.052	0.764	-0.034	0.755	-0.035	0.756	0.4025	0.642167	WS01036_O24							no hit		WS0299_D08,
WS00925_A24	0.221	0.078	0.324	0.042	-0.013	0.432	-0.042	0.5	0.259	0.053	0.014	0.293	0.273	0.068	-0.062	0.53	0.025	0.246	0.132	0.182	0.263	0.228667	WS00925_A24							no hit		no hit
WS0264_D01	0.224	0.093	0.244	0.067	0.134	0.19	0.002	0.439	0.266	0.053	0.081	0.269	0.195	0.104	0.133	0.212	-0.011	0.393	0.387	0.023	0.19725	0.175667	WS0264_D01	0	1.1e-107	5.3e-108	429	237	0.860759	AT1G01090.1	| Symbols: PDH-E1 ALPHA | PDH-E1 ALPHA (PYRUVATE DEHYDROGENASE E1 ALPHA); pyruvate dehydrogenase (acetyl-transferring) | chr1:47705-49166 REVERSE	WS02812_H18, WS02727_F22,	GO:0004739	func	other enzyme activity	GO:0008152	proc	other metabolic processes	GO:0009507	comp	chloroplast
WS0038_F20	0.157	0.144	0.127	0.208	0.002	0.301	0.075	0.266	0.293	0.053	0.029	0.285	-0.013	0.423	0.051	0.309	0.17	0.13	0.154	0.149	0.22975	0.224833	WS0038_F20	TRUE	5.6e-81	7.3e-74	258	234	0.683761	AT5G44200.1	| Symbols: ATCBP20, CBP20 | CBP20 (CAP-BINDING PROTEIN 20); RNA binding | chr5:17819289-17821102 REVERSE	WS02753_K09,	GO:0000339	func	DNA or RNA binding	GO:0003723	func	DNA or RNA binding	GO:0005845	comp	other cellular components | other intracellular components	GO:0016070	proc	other cellular processes | other metabolic processes
WS00733_F16	0.064	0.319	-0.136	0.873	-0.05	0.471	0.085	0.284	0.266	0.053	-0.021	0.401	0.282	0.055	0.211	0.102	-0.011	0.409	0.081	0.25	0.48675	0.211667	WS00733_F16	TRUE	3.1e-80	5.4e-25	744	276	0.608696	AT4G04890.1	| Symbols: PDF2 | PDF2 (PROTODERMAL FACTOR2); DNA binding / transcription factor | chr4:2476968-2480088 REVERSE	no hit	GO:0003677	func	DNA or RNA binding	GO:0003700	func	transcription factor activity	GO:0005634	comp	nucleus	GO:0006355	proc	transcription | other cellular processes | other metabolic processes | other biological processes	GO:0009913	proc	developmental processes | other cellular processes | other biological processes
WS00920_L07	-0.039	0.508	-0.106	0.795	0.002	0.305	0.178	0.137	0.293	0.053	0.029	0.247	0.094	0.241	0.34	0.036	0.039	0.246	0.154	0.16	0.43625	0.163833	WS00920_L07	TRUE	5.2e-78	8.1e-98	842	295	0.542373	AT5G11490.1	| Symbols: | adaptin family protein | chr5:3671965-3676145 FORWARD	no hit	GO:0005488	func	other binding	GO:0008150	proc	other biological processes
WS00834_P09	0.231	0.081	0.015	0.398	0.003	0.439	0.036	0.358	0.278	0.054	0.042	0.334	0.217	0.086	0.075	0.27	0.058	0.315	0.227	0.085	0.319	0.190667	WS00834_P09							no hit		no hit
WS0089_H07	0.144	0.164	0.054	0.319	-0.05	0.469	0.085	0.251	0.266	0.054	-0.021	0.424	0.282	0.046	0.211	0.085	-0.011	0.369	0.081	0.251	0.30075	0.204833	WS0089_H07	0	6.5e-32	6e-32	311	137	0.467153	AT1G75280.1	| Symbols: | isoflavone reductase, putative | chr1:28255691-28257016 FORWARD	WS0276_M06, WS0273_N20, WS0288_G12, WS02713_F03, WS0281_A11, WS0299_H10, WS02735_M14, WS0279_J12, WS02716_H20, WS02729_F13, WS0271_O06, WS02746_M07, WS02723_K23, WS02818_A10, WS0289_C12, WS02715_J21,	GO:0005575	comp	other cellular components	GO:0006979	proc	response to stress | other cellular processes | other metabolic processes | other biological processes	GO:0016564	func	other molecular functions
WS00929_N19	0.129	0.177	0.215	0.098	0.093	0.246	0.246	0.075	0.259	0.054	-0.104	0.789	0.173	0.153	0.119	0.208	-0.098	0.804	0.25	0.073	0.149	0.346833	WS00929_N19	TRUE	1.4e-109	2.4e-164	238	238	0.861345	AT3G14290.1	| Symbols: PAE2 | PAE2 (20S proteasome alpha subunit E2); peptidase | chr3:4764371-4766388 FORWARD	WS02710_L07, WS0276_M22, WS0282_I18, WS0283_A05, WS0293_K08, WS02728_N21, WS02730_C01, WS02716_P20, WS02711_P15, WS02711_M06, WS02920_E09, WS02912_J11,	GO:0005839	comp	other cellular components | other intracellular components	GO:0006511	proc	protein metabolism | other cellular processes | other metabolic processes	GO:0008233	func	hydrolase activity
WS0063_I12	0.083	0.271	0.069	0.32	0.058	0.308	0.104	0.243	0.293	0.054	0.096	0.259	0.127	0.211	0.155	0.163	0.222	0.103	0.202	0.112	0.2855	0.150333	WS0063_I12	0	3.1e-16	2e-16	171	68	0.544118	AT3G52905.1	| Symbols: | DNA binding / hydrolase, acting on ester bonds / nuclease/ recombinase | chr3:19625120-19626449 REVERSE	no hit	GO:0000150	func	other enzyme activity	GO:0003677	func	DNA or RNA binding	GO:0004518	func	hydrolase activity	GO:0006139	proc	other cellular processes | other metabolic processes	GO:0006281	proc	response to stress | DNA or RNA metabolism | other biological processes	GO:0006310	proc
WS0091_L13	0.059	0.29	0.244	0.08	0.002	0.301	0.28	0.059	0.293	0.054	0.029	0.266	0.094	0.233	0.243	0.093	0.17	0.151	0.154	0.158	0.1825	0.159167	WS0091_L13	TRUE	2.5e-06	no hit	352	193	0.295337	AT2G40960.1	| Symbols: | nucleic acid binding | chr2:17102715-17104446 FORWARD	no hit	GO:0003676	func	nucleic acid binding	GO:0005575	comp	other cellular components	GO:0008150	proc	other biological processes
WS00930_I05	0.064	0.338	0.149	0.156	-0.05	0.505	0.168	0.14	0.266	0.054	0.285	0.053	0.021	0.361	0.133	0.166	0.096	0.252	0.285	0.059	0.28475	0.1575	WS00930_I05	0	1.1e-29	9.4e-30	93	90	0.7	AT3G60245.1	| Symbols: | 60S ribosomal protein L37a (RPL37aC) | chr3:22279778-22280725 FORWARD	WS02739_F05, WS02710_O05, WS02729_A17, WS02715_F13,	GO:0003735	func	structural molecule activity	GO:0005840	comp	ribosome	GO:0006412	proc	protein metabolism | other cellular processes | other metabolic processes	GO:0042254	proc	cell organization and biogenesis
WS0083_P04	0.014	0.456	0.015	0.403	0.003	0.426	0.036	0.387	0.278	0.054	0.134	0.189	0.217	0.102	0.287	0.042	0.058	0.3	0.042	0.346	0.418	0.172167	WS0083_P04							no hit		no hit
WS0078_F19	-0.016	0.502	0.054	0.294	-0.05	0.467	0.168	0.142	0.266	0.054	0.183	0.122	0.282	0.036	0.054	0.337	0.096	0.237	-0.021	0.404	0.35125	0.198333	WS0078_F19	TRUE	9.2e-104	3.5e-107	387	269	0.72119	AT5G12470.1	| Symbols: | similar to unknown protein [Arabidopsis thaliana] (TAIR:AT2G40400.2); similar to Trimeric LpxA-like [Medicago truncatula] (GB:ABE84885.1); similar to Os01g0957200 [Oryza sativa (japonica cultivar-group)] (GB:NP_001045446.1); similar to Os05g0388600 [Oryza sativa (japonica cultivar-group)] (GB:NP_001055430.1) | chr5:4044953-4047293 REVERSE	WS02714_H17,	GO:0003674	func	other molecular functions	GO:0008150	proc	other biological processes	GO:0009706	comp	plastid | chloroplast | other membranes | other cellular components | other cytoplasmic components | other intracellular components
WS0012_D23	-0.031	0.55	-0.051	0.493	-0.149	0.868	0.067	0.294	0.242	0.054	0.264	0.058	0.091	0.257	0.112	0.21	0.39	0.021	0.067	0.309	0.55125	0.1515	WS0012_D23	0	7.8e-20	4.7e-20	234	176	0.301136	AT1G79590.1	| Symbols: ATSYP52, SYP52 | SYP52 (SYNTAXIN OF PLANTS 52) | chr1:29951957-29953197 FORWARD	WS02814_M21,	GO:0005484	func	protein binding	GO:0010008	comp	other membranes | other cellular components | other cytoplasmic components | other intracellular components	GO:0016192	proc	transport
WS0261_I03	-0.096	0.65	-0.041	0.471	0.042	0.337	0.168	0.158	0.266	0.054	0.081	0.284	0.108	0.233	0.211	0.109	0.096	0.244	-0.021	0.41	0.404	0.222333	WS0261_I03							no hit		WS02722_F16,
WS0071_C18	0.201	0.05	-0.039	0.739	-0.041	0.773	0.215	0.048	0.222	0.055	-0.035	0.758	-0.044	0.765	-0.052	0.769	-0.034	0.758	-0.035	0.753	0.4025	0.643	WS0071_C18	TRUE	4.6e-31	2.8e-124	169	156	0.448718	AT1G05210.1	| Symbols: | similar to unknown protein [Arabidopsis thaliana] (TAIR:AT2G32380.1); similar to hypothetical protein [Oryza sativa (japonica cultivar-group)] (GB:BAC57387.1); similar to Os07g0458700 [Oryza sativa (japonica cultivar-group)] (GB:NP_001059570.1) | chr1:1510468-1511484 FORWARD	WS0295_H04,	GO:0003674	func	other molecular functions	GO:0008150	proc	other biological processes	GO:0012505	comp	other membranes
WS00720_H05	0.224	0.093	-0.041	0.457	-0.05	0.489	0.168	0.128	0.266	0.055	0.081	0.257	0.195	0.114	0.133	0.181	-0.011	0.383	0.081	0.263	0.29175	0.208833	WS00720_H05							no hit		no hit
WS00941_J06	0.153	0.123	0.225	0.069	0.212	0.097	0.17	0.123	0.315	0.055	-0.072	0.75	0.468	0.007	0.271	0.061	-0.068	0.737	0.418	0.022	0.103	0.272	WS00941_J06							no hit		WS0287_J18,
WS0078_K20	0.144	0.169	0.244	0.069	0.134	0.167	0.251	0.061	0.266	0.055	0.081	0.251	0.195	0.111	0.054	0.322	0.096	0.226	0.183	0.127	0.1165	0.182	WS0078_K20	0	2.3e-11	1.9e-11	604	99	0.40404	AT1G48800.1	| Symbols: | terpene synthase/cyclase family protein | chr1:18053512-18056643 FORWARD	no hit	GO:0000287	func	other binding	GO:0008152	proc	other metabolic processes	GO:0016829	func	other enzyme activity
WS01024_B15	0.115	0.197	-0.089	0.771	0.04	0.263	0.251	0.065	0.263	0.055	0.066	0.187	0.401	0.015	0.22	0.112	-0.076	0.753	0.066	0.17	0.324	0.215333	WS01024_B15	TRUE	3e-130	3e-74	288	289	0.816609	AT4G23400.1	| Symbols: PIP1D, PIP1;5 | PIP1;5/PIP1D (plasma membrane intrinsic protein 1;5); water channel | chr4:12220802-12222165 FORWARD	WS0282_B03, WS0297_L10, WS02717_L10, WS02710_B05, WS0281_I17, WS02714_M06, WS02752_P15, WS0281_D12, WS0282_E08, WS0285_C11, WS0296_C15, WS0285_J11, WS02811_M10, WS02733_B18, WS02812_B03, WS0291_J20, WS02728_I19, WS02723_D11, WS02719_G03, WS02746_M04, WS02748_I04, WS02814_H23, WS0271_B04, WS02910_M19, WS02910_C04, WS0277_K04, WS02731_G19, WS02717_E20, WS02724_A17, WS02749_M14, WS0289_D13, WS02915_…	GO:0006810	proc	transport	GO:0009651	proc	response to stress | response to abiotic or biotic stimulus	GO:0015250	func	transporter activity	GO:0016020	comp	other membranes
WS00725_B17	0.059	0.3	0.244	0.08	0.115	0.199	0.178	0.136	0.293	0.055	0.154	0.154	0.201	0.11	0.243	0.073	0.17	0.143	0.405	0.025	0.17875	0.0933333	WS00725_B17	TRUE	2.8e-54	1.9e-08	383	280	0.414286	AT5G42800.1	| Symbols: TT3, M318, DFR | DFR (DIHYDROFLAVONOL 4-REDUCTASE); dihydrokaempferol 4-reductase | chr5:17181524-17183092 REVERSE	WS02726_P11, WS02915_M08, WS0283_M02, WS0286_N08, WS0279_O23, WS02753_F08, WS02729_O07, WS02722_A04, WS0277_E11, WS0281_G07, WS02717_O07, WS02729_F21, WS0282_D20, WS0276_C09, WS0282_F22, WS0277_K20, WS02713_D07, WS02712_O18, WS02712_G15,	GO:0009718	proc	other cellular processes | other metabolic processes	GO:0042406	comp	ER | other membranes | other cellular components | other cytoplasmic components | other intracellular components	GO:0045552	func	other enzyme activity
IS0011_C15	0.064	0.304	0.339	0.039	0.042	0.355	0.085	0.246	0.266	0.055	0.183	0.131	0.282	0.062	0.054	0.311	0.202	0.104	0.081	0.27	0.236	0.1555	IS0011_C15							no hit		no hit
WS00930_E14	0	0.464	0.168	0.147	0.058	0.301	0.017	0.396	0.293	0.055	-0.011	0.397	0.218	0.081	0.155	0.163	0.111	0.185	0.309	0.053	0.327	0.155667	WS00930_E14	TRUE	1.4e-16	no hit	233	85	0.494118	AT1G11430.1	| Symbols: | plastid developmental protein DAG, putative | chr1:3847273-3848938 FORWARD	WS0284_P12,	GO:0009507	comp	chloroplast
WS00918_J16	-0.039	0.473	0.01	0.306	-0.111	0.821	0.075	0.267	0.293	0.055	0.154	0.164	0.201	0.1	0.243	0.074	0.039	0.252	0.405	0.013	0.46675	0.109667	WS00918_J16							no hit		no hit
WS0056_G14	-0.055	0.543	-0.004	0.386	-0.013	0.433	0.15	0.155	0.259	0.055	0.014	0.314	0.173	0.116	0.029	0.37	0.025	0.275	0.132	0.198	0.37925	0.221333	WS0056_G14							no hit		no hit
WS00925_K14	-0.088	0.797	0.106	0.127	0.098	0.156	-0.082	0.767	0.233	0.055	-0.062	0.729	0.083	0.148	0.197	0.087	-0.059	0.721	0.126	0.107	0.46175	0.307833	WS00925_K14	TRUE	1.3e-79	2.2e-100	246	197	0.725888	AT4G14965.1	| Symbols: ATMAPR4 | ATMAPR4 (ARABIDOPSIS THALIANA MEMBRANE-ASSOCIATED PROGESTERONE BINDING PROTEIN 4); heme binding / transition metal ion binding | chr4:8551353-8553365 FORWARD	WS0298_B16,	GO:0006118	proc	electron transport or energy pathways	GO:0012505	comp	other membranes	GO:0020037	func	other binding	GO:0046914	func	other binding
WS0266_A01	-0.088	0.808	-0.068	0.744	0.098	0.117	0.07	0.168	0.233	0.055	-0.062	0.741	0.083	0.159	-0.091	0.797	0.137	0.099	-0.062	0.717	0.45925	0.428	WS0266_A01	0	1.5e-15	9.6e-16	274	44	0.727273	AT2G26840.1	| Symbols: | similar to unknown protein [Arabidopsis thaliana] (TAIR:AT3G43910.1); similar to Os01g0268900 [Oryza sativa (japonica cultivar-group)] (GB:NP_001042695.1); similar to unnamed protein product [Ostreococcus tauri] (GB:CAL54795.1) | chr2:11454424-11455949 REVERSE	no hit	GO:0003674	func	other molecular functions	GO:0008150	proc	other biological processes	GO:0009507	comp	chloroplast
WS0062_M02	-0.137	0.879	0.127	0.183	0.002	0.307	-0.027	0.467	0.293	0.055	-0.096	0.786	0.094	0.218	0.147	0.171	0.039	0.251	0.029	0.262	0.459	0.2905	WS0062_M02							no hit		no hit
WS0269_I09	0.255	0.068	0.01	0.279	0.002	0.282	0.178	0.133	0.293	0.056	-0.096	0.783	0.201	0.107	0.147	0.172	0.039	0.231	0.154	0.141	0.1905	0.248333	WS0269_I09							no hit		no hit
WS01024_N07	0.255	0.071	0.01	0.297	0.002	0.309	-0.027	0.459	0.293	0.056	-0.096	0.79	0.415	0.016	0.147	0.144	0.039	0.221	0.154	0.149	0.284	0.229333	WS01024_N07							no hit		no hit
WS00712_L14	0.153	0.144	0.073	0.19	0.212	0.075	0.303	0.051	0.315	0.056	0.091	0.168	0.329	0.042	0.02	0.279	-0.068	0.722	0.418	0.028	0.115	0.215833	WS00712_L14							no hit		no hit
WS0082_J01	0.167	0.151	-0.03	0.429	-0.038	0.469	0.364	0.029	0.293	0.056	0.202	0.117	0.218	0.096	0.155	0.157	0.222	0.107	-0.011	0.386	0.2695	0.153167	WS0082_J01	TRUE	5.2e-94	2e-116	336	269	0.67658	AT1G55480.1	| Symbols: | binding / protein binding | chr1:20717488-20719017 FORWARD	WS0274_M16,	GO:0005488	func	other binding	GO:0005515	func	protein binding	GO:0009535	comp	plastid | chloroplast | other membranes | other cellular components | other cytoplasmic components | other intracellular components
WS0021_K11	0.144	0.172	0.149	0.158	0.042	0.331	0.251	0.066	0.266	0.056	-0.124	0.845	0.282	0.048	-0.024	0.471	-0.117	0.831	0.183	0.136	0.18175	0.397833	WS0021_K11	0	1.6e-35	1e-35	464	135	0.503704	AT3G05390.1	| Symbols: | similar to unknown protein [Arabidopsis thaliana] (TAIR:AT4G01240.1); similar to Os06g0474300 [Oryza sativa (japonica cultivar-group)] (GB:NP_001057631.1); similar to Generic methyltransferase [Medicago truncatula] (GB:ABE93735.1); contains InterPro domain Vpu protein, cytoplasmic; (InterPro:IPR009032) | chr3:1546591-1547982 REVERSE	no hit	GO:0003674	func	other molecular functions	GO:0005739	comp	mitochondria	GO:0016020	comp	other membranes	GO:0019076	proc	other biological processes
WS0099_A08	0.157	0.173	0.01	0.319	0.115	0.192	0.28	0.049	0.293	0.056	-0.096	0.773	0.094	0.228	0.051	0.32	0.17	0.128	0.154	0.157	0.18325	0.277	WS0099_A08							no hit		no hit
WS00924_L15	0.115	0.189	0.048	0.223	0.04	0.223	0.012	0.264	0.263	0.056	0.213	0.094	0.401	0.014	0.22	0.088	0.229	0.077	0.213	0.097	0.22475	0.071	WS00924_L15	TRUE	4e-48	1.2e-70	356	254	0.425197	AT1G79110.2	| Symbols: | protein binding / zinc ion binding | chr1:29764238-29765479 FORWARD	WS0296_I06,	GO:0005515	func	protein binding	GO:0008270	func	other binding
WS01035_C16	0.129	0.209	-0.004	0.381	0.093	0.221	0.15	0.179	0.259	0.056	0.014	0.276	0.173	0.146	0.029	0.355	0.147	0.15	0.132	0.174	0.2475	0.192833	WS01035_C16	0	1.4e-08	1.4e-08	375	65	0.446154	AT1G49650.1	| Symbols: | cell death associated protein-related | chr1:18381031-18382155 REVERSE	WS02749_P16, WS02719_N24, WS0272_J11, WS02742_I10, WS02743_K13, WS0293_M04, WS02734_C02, WS02752_M07, WS02719_B12,	GO:0008150	proc	other biological processes
WS01031_N10	0.026	0.235	0.073	0.184	0.065	0.184	0.037	0.207	0.315	0.056	0.091	0.143	0.329	0.03	0.271	0.053	0.102	0.125	0.254	0.065	0.2025	0.0786667	WS01031_N10	TRUE	4.1e-49	no hit	778	166	0.614458	AT2G04030.2	| Symbols: EMB1956, CR88 | CR88 (EMBRYO DEFECTIVE 1956); ATP binding | chr2:1281980-1285906 FORWARD	WS02711_O15, WS02716_E16,	GO:0005524	func	nucleotide binding	GO:0006457	proc	protein metabolism | other cellular processes | other metabolic processes	GO:0009408	proc	response to stress | response to abiotic or biotic stimulus	GO:0009570	comp	plastid | chloroplast | other cellular components | other cytoplasmic components | other intracellular components	GO:0009704	proc	developmental processes | other biological processes | response to abiotic or biotic stimulus	GO:0010157	proc
WS01029_D06	0.037	0.325	-0.114	0.82	0.093	0.215	0.15	0.161	0.259	0.056	0.132	0.191	0.173	0.135	0.21	0.075	0.025	0.237	0.014	0.291	0.38025	0.164167	WS01029_D06							no hit		WS02716_O15,
WS00926_G03	-0.039	0.468	0.127	0.19	-0.111	0.809	0.075	0.245	0.293	0.056	0.154	0.152	0.094	0.238	0.147	0.167	0.3	0.054	0.154	0.133	0.428	0.133333	WS00926_G03							no hit		no hit
WS0094_K01	-0.039	0.501	0.127	0.177	0.341	0.039	0.178	0.123	0.293	0.056	0.029	0.29	0.094	0.228	0.051	0.296	0.17	0.151	0.279	0.053	0.21	0.179	WS0094_K01	0	2.5e-14	1.8e-14	92	49	0.632653	AT1G02160.2	| Symbols: | similar to Os04g0665000 [Oryza sativa (japonica cultivar-group)] (GB:NP_001054174.1); contains InterPro domain CHCH; (InterPro:IPR010625) | chr1:410803-411361 FORWARD	no hit
WS0061_K07	-0.055	0.518	0.215	0.111	0.093	0.214	0.15	0.181	0.259	0.056	-0.104	0.811	0.173	0.15	0.029	0.345	0.025	0.257	0.132	0.191	0.256	0.301667	WS0061_K07							no hit		WS0296_G11,
WS00826_M02	-0.039	0.518	-0.106	0.81	0.002	0.296	-0.027	0.483	0.293	0.056	0.279	0.066	0.415	0.016	0.243	0.072	0.039	0.215	0.279	0.073	0.52675	0.083	WS00826_M02	TRUE	4.1e-62	6.6e-65	178	166	0.710843	AT1G13690.1	| Symbols: ATE1 | ATE1 (ATPase E1); nucleic acid binding | chr1:4693377-4694176 FORWARD	no hit	GO:0003676	func	nucleic acid binding	GO:0005575	comp	other cellular components	GO:0008150	proc	other biological processes
WS00828_I07	0.255	0.079	0.01	0.295	0.228	0.095	0.28	0.053	0.293	0.057	0.029	0.267	0.308	0.029	0.051	0.314	0.17	0.158	0.279	0.067	0.1305	0.148667	WS00828_I07							no hit		no hit
WS00924_J16	0.144	0.179	0.149	0.18	0.042	0.341	0.085	0.263	0.266	0.057	-0.021	0.386	0.021	0.399	-0.024	0.501	0.096	0.253	0.183	0.137	0.24075	0.288833	WS00924_J16	TRUE	4.3e-35	2.9e-07	427	156	0.532051	AT2G02800.1	| Symbols: APK2B | APK2B (PROTEIN KINASE 2B); kinase | chr2:796888-799249 REVERSE	WS02728_P12,	GO:0005634	comp	nucleus	GO:0005737	comp	other cytoplasmic components	GO:0006468	proc	protein metabolism | other cellular processes | other metabolic processes	GO:0016301	func	kinase activity
WS0101_I02	0.144	0.181	0.054	0.319	0.042	0.34	0.002	0.409	0.266	0.057	-0.124	0.825	0.108	0.207	0.133	0.19	0.096	0.222	0.081	0.253	0.31225	0.292333	WS0101_I02	0	6.8e-08	6.1e-08	391	28	0.892857	AT2G31955.1	| Symbols: CNX2 | CNX2 (COFACTOR OF NITRATE REDUCTASE AND XANTHINE DEHYDROGENASE 2); catalytic | chr2:13591712-13593561 REVERSE	no hit	GO:0003824	func	other enzyme activity	GO:0005739	comp	mitochondria	GO:0006777	proc	other cellular processes | other metabolic processes	GO:0009507	comp	chloroplast
WS01041_C21	0.129	0.206	-0.004	0.403	0.093	0.227	0.246	0.064	0.259	0.057	0.014	0.301	0.475	0.009	0.119	0.199	-0.098	0.783	0.132	0.173	0.225	0.253667	WS01041_C21	TRUE	4.9e-34	7.6e-57	313	160	0.4625	AT4G30510.1	| Symbols: AtATG18b | AtATG18b (Arabidopsis thaliana homolog of yeast autophagy 18 (ATG18) b) | chr4:14905305-14906921 REVERSE	no hit	GO:0003674	func	other molecular functions	GO:0008150	proc	other biological processes
WS00916_K16	0.059	0.284	0.127	0.173	0.115	0.22	0.075	0.28	0.293	0.057	0.154	0.152	0.201	0.126	0.147	0.164	0.17	0.146	0.154	0.151	0.23925	0.132667	WS00916_K16							no hit		no hit
WS0072_F24	0.064	0.304	0.054	0.282	0.134	0.208	0.168	0.146	0.266	0.057	0.081	0.278	0.195	0.108	0.29	0.05	0.096	0.23	0.387	0.016	0.235	0.123167	WS0072_F24	0	3e-18	3.5e-18	57	54	0.685185	AT3G43980.1	| Symbols: | 40S ribosomal protein S29 (RPS29A) | chr3:15789542-15790222 REVERSE	WS02736_H14, WS0298_D13, WS0289_A24, WS02917_H17, WS02739_L21, WS02811_N13, WS02713_I04,	GO:0003735	func	structural molecule activity	GO:0005840	comp	ribosome	GO:0006412	proc	protein metabolism | other cellular processes | other metabolic processes
WS00832_D15	0.037	0.344	-0.004	0.411	-0.013	0.404	0.15	0.156	0.259	0.057	-0.104	0.791	0.072	0.251	0.029	0.349	0.025	0.263	0.014	0.283	0.32875	0.332333	WS00832_D15							no hit		no hit
WS00929_E15	0	0.474	0.048	0.225	0.04	0.243	-0.107	0.819	0.263	0.057	0.066	0.181	0.15	0.119	-0.006	0.472	0.076	0.172	0.213	0.1	0.44025	0.1835	WS00929_E15							no hit		no hit
WS01025_C09	-0.039	0.484	-0.106	0.814	0.002	0.305	-0.027	0.491	0.293	0.057	0.154	0.15	0.094	0.22	0.147	0.148	0.17	0.127	-0.096	0.767	0.5235	0.244833	WS01025_C09	N/A	N/A	N/A	N/A	N/A	N/A
WS0038_J14	-0.016	0.495	0.149	0.158	-0.05	0.503	0.251	0.07	0.266	0.057	-0.021	0.426	-0.066	0.536	0.133	0.172	0.096	0.264	-0.021	0.421	0.3065	0.312667	WS0038_J14	TRUE	1.1e-75	7.7e-47	213	210	0.671429	AT1G43890.1	| Symbols: AtRABC1, AtRab18, ATRAB18 | ATRAB18 (Arabidopsis Rab GTPase homolog C1); GTP binding | chr1:16649374-16650835 FORWARD	WS02713_C16, WS0271_D11, WS0289_M17, WS02722_K10, WS02920_I20, WS0276_E03, WS02728_C14, WS02712_G01, WS02726_G19, WS02734_A17, WS0292_K24, WS02731_C01, WS02723_I24, WS0289_L20, WS0287_J03, WS02726_K08, WS0286_P20, WS0281_E05, WS02712_B09, WS0297_P17, WS02714_K06, WS02922_D22, WS0299_P16, WS02745_K21, WS02816_C24, WS0289_K18, WS02749_M08, WS0282_I20, WS02725_A13, WS02919_F05, WS02729_J12, WS02721_…	GO:0005525	func	nucleotide binding	GO:0005622	comp	other intracellular components	GO:0006355	proc	transcription | other cellular processes | other metabolic processes | other biological processes	GO:0007264	proc	signal transduction	GO:0012505	comp	other membranes	GO:0015031	proc
WS0092_F04	-0.096	0.702	-0.041	0.439	0.227	0.092	0.085	0.259	0.266	0.057	0.081	0.262	0.195	0.109	0.29	0.056	-0.011	0.379	0.387	0.022	0.373	0.1475	WS0092_F04	TRUE	7.6e-77	7.9e-122	591	239	0.65272	AT3G12360.1	| Symbols: | ankyrin repeat family protein | chr3:3934153-3936502 FORWARD	no hit	GO:0005515	func	protein binding	GO:0005575	comp	other cellular components	GO:0008150	proc	other biological processes
WS01038_P17	-0.147	0.889	-0.114	0.835	0.093	0.223	0.054	0.336	0.259	0.057	0.25	0.053	0.173	0.16	0.119	0.209	0.27	0.068	0.014	0.313	0.57075	0.143333	WS01038_P17							no hit		no hit
WS0044_P22	-0.147	0.897	-0.114	0.834	0.093	0.231	0.246	0.08	0.259	0.057	0.014	0.294	0.072	0.248	0.21	0.099	0.025	0.26	0.132	0.17	0.5105	0.188	WS0044_P22	TRUE	7.5e-54	no hit	405	381	0.380577	AT3G15010.1	| Symbols: | RNA recognition motif (RRM)-containing protein | chr3:5052851-5054065 FORWARD	WS0286_P07,	GO:0003723	func	DNA or RNA binding
WS00929_H21	0.157	0.144	0.127	0.181	0.002	0.314	0.075	0.267	0.293	0.058	-0.096	0.818	0.308	0.043	0.051	0.321	0.039	0.232	0.154	0.175	0.2265	0.2745	WS00929_H21							no hit		no hit
WS0038_L04	0.157	0.153	0.127	0.214	0.002	0.352	0.178	0.122	0.293	0.058	0.029	0.28	0.308	0.042	0.147	0.148	0.039	0.254	0.279	0.06	0.21025	0.140333	WS0038_L04	TRUE	1.2e-28	7.8e-76	190	100	0.66	AT3G07510.1	| Symbols: | similar to unknown protein [Arabidopsis thaliana] (TAIR:AT2G01580.1); similar to Os07g0240400 [Oryza sativa (japonica cultivar-group)] (GB:NP_001059264.1); similar to Os10g0178200 [Oryza sativa (japonica cultivar-group)] (GB:NP_001064246.1); similar to H0201G08.7 [Oryza sativa (indica cultivar-group)] (GB:CAH67780.1) | chr3:2393901-2394470 REVERSE	no hit	GO:0003674	func	other molecular functions	GO:0008150	proc	other biological processes
WS0087_O15	0.059	0.175	0.106	0.117	0.098	0.144	0.07	0.177	0.233	0.058	0.126	0.094	0.403	0.021	0.197	0.076	0.137	0.114	0.126	0.104	0.15325	0.0778333	WS0087_O15	TRUE	7e-51	no hit	366	168	0.625	AT5G47390.1	| Symbols: | myb family transcription factor | chr5:19244228-19245773 FORWARD	WS02911_I03,	GO:0003677	func	DNA or RNA binding	GO:0003700	func	transcription factor activity	GO:0005634	comp	nucleus	GO:0009651	proc	response to stress | response to abiotic or biotic stimulus	GO:0009723	proc	other biological processes	GO:0009737	proc
WS0261_H01	0.129	0.192	-0.004	0.393	-0.013	0.403	0.246	0.066	0.259	0.058	0.014	0.322	0.072	0.291	0.029	0.352	0.025	0.294	0.132	0.201	0.2635	0.253	WS0261_H01	TRUE	5e-41	7.1e-08	277	247	0.392713	AT3G04790.1	| Symbols: | ribose 5-phosphate isomerase-related | chr3:1313371-1314201 FORWARD	WS02712_E04, WS02724_C09,	GO:0004751	func	other enzyme activity	GO:0009535	comp	plastid | chloroplast | other membranes | other cellular components | other cytoplasmic components | other intracellular components	GO:0019253	proc	other metabolic processes
WS0091_I09	0.123	0.201	0.223	0.083	0.294	0.043	0.147	0.158	0.242	0.058	0.067	0.299	0.175	0.132	0.112	0.239	-0.021	0.426	0.46	0.016	0.12125	0.195	WS0091_I09							no hit		no hit
WS0262_L21	0.059	0.201	-0.068	0.746	-0.071	0.763	0.07	0.18	0.233	0.058	0.126	0.103	0.243	0.053	0.341	0.01	0.332	0.036	0.313	0.048	0.4725	0.0513333	WS0262_L21	0	6e-45	2.9e-45	354	222	0.45045	AT2G38240.1	| Symbols: | oxidoreductase, 2OG-Fe(II) oxygenase family protein | chr2:16019801-16021744 REVERSE	WS02726_J09, WS0272_O01, WS0274_L23, WS02912_P13, WS0273_B10, WS02912_M05, WS0277_N03, WS0277_A07, WS02715_C11, WS02726_L01, WS0287_H10, WS0274_H22, WS0293_L07, WS02752_E18, WS0271_C15, WS02746_P13, WS02729_J06, WS0298_D20, WS02721_C15, WS02712_M02, WS02741_D16, WS02716_I22, WS0281_F02, WS02710_G17, WS02724_C15, WS02731_K10, WS02735_I24, WS0273_P02, WS02725_B14, WS02730_I06, WS02753_H18, WS02711_…	GO:0005506	func	other binding	GO:0016216	func	other enzyme activity
WS00917_E21	0.129	0.203	-0.004	0.399	0.306	0.043	0.246	0.07	0.259	0.058	0.132	0.21	0.273	0.062	0.119	0.202	-0.098	0.808	0.014	0.293	0.17875	0.272167	WS00917_E21	TRUE	2.8e-40	6.5e-118	409	165	0.49697	AT3G47610.1	| Symbols: | transcription regulator/ zinc ion binding | chr3:17560163-17562189 FORWARD	no hit	GO:0005634	comp	nucleus	GO:0008270	func	other binding	GO:0030528	func	other molecular functions	GO:0045449	proc	transcription | other cellular processes | other metabolic processes | other biological processes
WS0086_M12	0.129	0.238	0.105	0.185	0.093	0.221	0.15	0.163	0.259	0.058	0.014	0.278	0.475	0.006	0.119	0.192	0.025	0.258	0.368	0.036	0.20175	0.138	WS0086_M12	0	3.1e-16	2.1e-16	269	168	0.297619	AT2G29370.1	| Symbols: | tropinone reductase, putative / tropine dehydrogenase, putative | chr2:12613136-12614440 FORWARD	WS0286_L11, WS0295_I13, WS0277_B18, WS02745_B07, WS02717_H12, WS02712_N12,	GO:0008152	proc	other metabolic processes	GO:0016491	func	other enzyme activity
WS00712_G12	0.059	0.251	0.127	0.178	0.002	0.306	0.075	0.236	0.293	0.058	0.029	0.221	0.201	0.104	-0.045	0.555	0.17	0.123	0.154	0.15	0.24275	0.201833	WS00712_G12	TRUE	7.7e-45	2.5e-12	383	230	0.508696	AT1G07350.1	| Symbols: | transformer serine/arginine-rich ribonucleoprotein, putative | chr1:2257730-2260099 REVERSE	no hit	GO:0003723	func	DNA or RNA binding	GO:0008380	proc	other cellular processes | other metabolic processes
WS01025_C24	0.064	0.279	0.054	0.317	0.134	0.158	0.002	0.428	0.266	0.058	-0.124	0.85	0.195	0.114	0.133	0.203	0.096	0.239	0.183	0.138	0.2955	0.267	WS01025_C24							no hit		no hit
WS00920_N14	0.037	0.354	-0.004	0.402	-0.013	0.419	0.054	0.282	0.259	0.058	-0.104	0.804	0.273	0.064	0.119	0.202	-0.098	0.812	0.132	0.175	0.36425	0.3525	WS00920_N14							no hit		no hit
WS0082_D20	0.037	0.363	-0.004	0.387	-0.119	0.822	0.15	0.171	0.259	0.058	0.014	0.27	0.173	0.115	0.3	0.04	0.025	0.272	0.132	0.193	0.43575	0.158	WS0082_D20							no hit		no hit
WS0062_N08	0.037	0.375	0.105	0.203	0.093	0.231	0.15	0.186	0.259	0.058	-0.104	0.783	0.273	0.061	0.3	0.044	-0.098	0.792	0.25	0.074	0.24875	0.302	WS0062_N08	0	4.8e-43	3.3e-43	324	176	0.488636	AT3G11250.1	| Symbols: | 60S acidic ribosomal protein P0 (RPP0C) | chr3:3521459-3522832 FORWARD	WS02743_N04,	GO:0003735	func	structural molecule activity	GO:0005830	comp	cytosol | ribosome | other cellular components | other cytoplasmic components | other intracellular components	GO:0005840	comp	ribosome	GO:0006412	proc	protein metabolism | other cellular processes | other metabolic processes	GO:0006414	proc	protein metabolism | other cellular processes | other metabolic processes
WS0043_B14	0	0.448	-0.089	0.767	0.04	0.221	0.131	0.175	0.263	0.058	0.213	0.097	0.15	0.166	0.22	0.082	0.229	0.084	-0.081	0.751	0.40275	0.206333	WS0043_B14	TRUE	2.8e-19	no hit	988	92	0.543478	AT4G11420.1	| Symbols: ATEIF3A-1, EIF3A-1, ATTIF3A1, TIF3A1, EIF3A | EIF3A (eukaryotic translation initiation factor 3A) | chr4:6947829-6952048 REVERSE	no hit	GO:0003743	func	nucleic acid binding | other molecular functions	GO:0005852	comp	other cellular components | other cytoplasmic components | other intracellular components	GO:0006413	proc	protein metabolism | other cellular processes | other metabolic processes | cell organization and biogenesis
WS0079_A23	-0.016	0.492	0.149	0.181	0.134	0.187	-0.082	0.605	0.266	0.058	0.081	0.278	0.457	0.005	0.211	0.092	0.202	0.128	0.183	0.123	0.36625	0.114	WS0079_A23	TRUE	1.3e-42	no hit	159	113	0.716814	AT5G58740.1	| Symbols: | nuclear movement family protein | chr5:23743162-23744754 REVERSE	WS02734_O13, WS02752_J11, WS0285_P18, WS0282_K03,	GO:0003674	func	other molecular functions	GO:0005575	comp	other cellular components	GO:0008150	proc	other biological processes
WS0047_N18	-0.039	0.492	-0.106	0.802	0.115	0.198	0.075	0.267	0.293	0.058	0.154	0.169	0.308	0.042	0.147	0.165	-0.091	0.77	0.154	0.162	0.43975	0.227667	WS0047_N18	0	8.5e-46	5.3e-46	114	114	0.763158	AT1G54290.1	| Symbols: | eukaryotic translation initiation factor SUI1, putative | chr1:20272377-20273057 REVERSE	WS02728_I05, WS02713_I03, WS02738_F05, WS02711_B13, WS02720_A07,	GO:0003743	func	nucleic acid binding | other molecular functions	GO:0005575	comp	other cellular components	GO:0006413	proc	protein metabolism | other cellular processes | other metabolic processes | cell organization and biogenesis
WS00938_P22	-0.055	0.505	-0.004	0.403	-0.013	0.399	-0.042	0.461	0.259	0.058	-0.104	0.815	0.072	0.263	0.119	0.223	0.025	0.234	0.014	0.301	0.442	0.315667	WS00938_P22	0	4e-48	2.7e-48	222	126	0.722222	AT5G55190.1	| Symbols: RAN3 | RAN3; GTP binding | chr5:22409511-22411183 FORWARD	WS02725_A13, WS02919_F05, WS02729_J12, WS02723_I24, WS0289_L20,	GO:0000178	comp	other cellular components | other intracellular components	GO:0003924	func	hydrolase activity	GO:0005515	func	protein binding	GO:0005525	func	nucleotide binding	GO:0006606	proc	transport | other biological processes | cell organization and biogenesis
WS01021_M22	-0.039	0.512	0.01	0.306	0.002	0.327	0.075	0.263	0.293	0.058	0.029	0.26	0.094	0.244	0.147	0.157	0.17	0.157	0.154	0.152	0.352	0.171333	WS01021_M22							no hit		no hit
WS0092_G19	-0.055	0.522	0.105	0.225	0.093	0.232	-0.042	0.481	0.259	0.058	0.014	0.267	0.173	0.134	0.119	0.182	0.025	0.25	0.014	0.271	0.365	0.193667	WS0092_G19							no hit		WS0284_O11, WS0299_E18,
WS01028_A03	-0.055	0.536	-0.114	0.811	-0.119	0.82	-0.042	0.493	0.259	0.058	0.014	0.284	-0.028	0.442	0.119	0.198	0.27	0.061	-0.104	0.782	0.665	0.304167	WS01028_A03	0	3e-17	2.9e-17	393	46	0.543478	AT5G25610.1	| Symbols: RD22 | RD22 (RESPONSIVE TO DESSICATION 22) | chr5:8914501-8916687 REVERSE	WS02914_H03, WS0294_J16, WS02751_H13, WS02743_P17, WS02738_A08,	GO:0009269	proc	response to stress | response to abiotic or biotic stimulus	GO:0009651	proc	response to stress | response to abiotic or biotic stimulus	GO:0009737	proc	other biological processes	GO:0012505	comp	other membranes	GO:0045735	func	other molecular functions
WS01030_E08	-0.096	0.67	-0.136	0.877	-0.05	0.468	0.002	0.414	0.266	0.058	0.081	0.256	0.108	0.224	0.133	0.184	0.096	0.255	-0.021	0.377	0.60725	0.225667	WS01030_E08							no hit		WS02714_O14, WS0283_N02,
WS0056_P10	-0.088	0.792	0.106	0.115	-0.071	0.772	-0.082	0.804	0.233	0.058	-0.062	0.753	0.083	0.146	0.053	0.191	0.137	0.11	-0.062	0.752	0.62075	0.335	WS0056_P10	TRUE	3.7e-68	2e-46	566	182	0.675824	AT5G05390.1	| Symbols: LAC12 | LAC12 (laccase 12); copper ion binding / oxidoreductase | chr5:1594754-1597043 FORWARD	WS02716_G17,	GO:0005507	func	other binding	GO:0012505	comp	other membranes	GO:0016491	func	other enzyme activity
WS01034_A23	-0.137	0.885	0.01	0.295	0.115	0.167	0.178	0.116	0.293	0.058	0.279	0.061	0.094	0.205	0.34	0.023	0.3	0.063	0.279	0.072	0.36575	0.0803333	WS01034_A23							no hit		no hit
WS0091_K24	0.224	0.079	0.149	0.193	0.227	0.076	0.168	0.148	0.266	0.059	-0.021	0.415	0.282	0.053	0.054	0.349	-0.117	0.817	0.285	0.063	0.124	0.292667	WS0091_K24	TRUE	4.8e-194	3e-89	462	439	0.76082	AT5G54080.1	| Symbols: HGO | HGO (HOMOGENTISATE 1,2-DIOXYGENASE); homogentisate 1,2-dioxygenase | chr5:21963146-21965296 FORWARD	no hit	GO:0004411	func	other enzyme activity	GO:0005575	comp	other cellular components	GO:0006559	proc	other cellular processes | other metabolic processes	GO:0006572	proc	other cellular processes | other metabolic processes
WS00824_J24	0.157	0.155	0.244	0.066	0.228	0.093	0.075	0.255	0.293	0.059	-0.096	0.77	0.415	0.013	-0.045	0.498	-0.091	0.776	0.279	0.061	0.14225	0.362833	WS00824_J24	TRUE	1.9e-142	8.6e-138	475	428	0.635514	AT1G16860.1	| Symbols: | merozoite surface protein-related | chr1:5768273-5770176 FORWARD	WS02715_K19,
WS00930_K08	0.115	0.186	0.048	0.224	-0.093	0.776	0.012	0.295	0.263	0.059	-0.081	0.762	0.025	0.255	-0.118	0.853	0.076	0.189	0.066	0.198	0.37025	0.386	WS00930_K08	0	8.8e-28	4.2e-28	344	91	0.615385	AT1G63900.1	| Symbols: | zinc finger (C3HC4-type RING finger) family protein | chr1:23720719-23722749 FORWARD	no hit	GO:0008270	func	other binding
WS0102_H18	0.115	0.208	0.184	0.104	-0.093	0.788	0.131	0.173	0.263	0.059	0.066	0.211	0.275	0.067	0.107	0.2	0.076	0.199	0.359	0.042	0.31825	0.129667	WS0102_H18							no hit		no hit
WS0045_D20	0.059	0.284	0.01	0.303	0.002	0.332	0.075	0.262	0.293	0.059	0.029	0.258	-0.013	0.419	0.147	0.165	0.039	0.236	0.154	0.151	0.29525	0.214667	WS0045_D20	TRUE	1.3e-113	2.6e-65	521	506	0.444664	AT4G12310.1	| Symbols: CYP706A5 | CYP706A5 (cytochrome P450, family 706, subfamily A, polypeptide 5); oxygen binding | chr4:7310593-7312517 REVERSE	WS02717_E11,	GO:0006118	proc	electron transport or energy pathways	GO:0012505	comp	other membranes	GO:0019825	func	other binding
WS0093_M09	0.059	0.314	0.244	0.088	0.002	0.301	0.075	0.245	0.293	0.059	-0.096	0.79	0.308	0.037	0.147	0.146	0.039	0.23	0.154	0.137	0.237	0.233167	WS0093_M09	TRUE	1.9e-48	1.7e-12	636	163	0.656442	AT3G25560.1	| Symbols: NIK2 | NIK2 (NSP-INTERACTING KINASE 2); protein kinase | chr3:9280919-9283797 REVERSE	WS02752_B16,	GO:0004672	func	kinase activity | transferase activity	GO:0006468	proc	protein metabolism | other cellular processes | other metabolic processes	GO:0012505	comp	other membranes
WS0094_F01	0.046	0.339	0.04	0.356	-0.06	0.508	0.067	0.294	0.242	0.059	0.067	0.281	0.007	0.428	0.112	0.238	0.082	0.268	0.067	0.328	0.37425	0.267	WS0094_F01	0	4.1e-14	2.9e-14	239	101	0.336634	AT3G58720.1	| Symbols: | zinc finger (C3HC4-type RING finger) family protein | chr3:21727897-21728869 REVERSE	WS02710_H20, WS02910_F04, WS02716_J13, WS02722_N08, WS02810_F06, WS0274_J07, WS02716_G07, WS02710_L14, WS02728_A19, WS0294_J07, WS02738_C13, WS0289_N02, WS02711_F11, WS02749_F11, WS0297_H06, WS02816_D19,	GO:0005515	func	protein binding	GO:0008270	func	other binding
WS00827_H13	0	0.465	0.171	0.146	0.073	0.308	0.095	0.269	0.257	0.059	0.031	0.352	0.275	0.047	0.127	0.188	-0.047	0.482	0.479	0.007	0.297	0.189167	WS00827_H13	0	6.3e-32	3.4e-32	854	169	0.449704	AT2G24230.1	| Symbols: | leucine-rich repeat transmembrane protein kinase, putative | chr2:10309059-10311620 REVERSE	WS02728_P12, WS02752_B16, WS02717_N17, WS0282_L03, WS0283_N20, WS02719_L03, WS02922_F05, WS02729_D01, WS02811_O09, WS02743_C20, WS0278_P17, WS0293_H19,	GO:0004674	func	kinase activity | transferase activity	GO:0005524	func	nucleotide binding	GO:0006468	proc	protein metabolism | other cellular processes | other metabolic processes	GO:0007169	proc	signal transduction	GO:0012505	comp	other membranes
WS0092_E05	-0.016	0.496	0.054	0.317	0.134	0.171	0.251	0.054	0.266	0.059	-0.021	0.425	0.195	0.113	0.211	0.086	0.096	0.269	0.081	0.236	0.2595	0.198	WS0092_E05	0	2.8e-12	1.9e-12	3892	85	0.423529	AT1G55860.1	| Symbols: UPL1 | UPL1 (UBIQUITIN-PROTEIN LIGASE 1); ubiquitin-protein ligase | chr1:20883566-20899059 REVERSE	no hit	GO:0000151	comp	other cellular components | other intracellular components	GO:0004842	func	other enzyme activity	GO:0005739	comp	mitochondria	GO:0006511	proc	protein metabolism | other cellular processes | other metabolic processes	GO:0016567	proc	protein metabolism | other cellular processes | other metabolic processes
WS01033_I18	-0.055	0.514	0.105	0.219	0.2	0.095	0.246	0.063	0.259	0.059	0.132	0.191	0.273	0.058	0.3	0.039	0.025	0.245	0.132	0.165	0.22275	0.126167	WS01033_I18	TRUE	7.1e-161	4.5e-42	742	367	0.80654	AT5G60600.1	| Symbols: ISPG, CSB3, CLB4, GcpE | GcpE (CHLOROPLAST BIOGENESIS 4); 4-hydroxy-3-methylbut-2-en-1-yl diphosphate synthase | chr5:24376673-24380500 FORWARD	no hit	GO:0008299	proc	other cellular processes | other metabolic processes	GO:0046429	func	other enzyme activity
WS00810_H15	-0.055	0.523	-0.114	0.84	0.093	0.243	0.054	0.295	0.259	0.059	0.25	0.086	0.072	0.26	0.119	0.217	0.147	0.15	0.132	0.158	0.47525	0.155	WS00810_H15	TRUE	2.1e-122	2.2e-103	287	283	0.823322	AT5G62740.1	| Symbols: | band 7 family protein | chr5:25218546-25219761 FORWARD	WS0294_J22, WS0277_I22, WS02721_G04,	GO:0006499	proc	protein metabolism | other cellular processes | other metabolic processes
WS01015_P02	-0.07	0.559	-0.018	0.402	0.175	0.145	0.126	0.199	0.23	0.059	0.001	0.342	0.244	0.071	0.095	0.254	0.012	0.303	0.001	0.327	0.32625	0.226	WS01015_P02							no hit		no hit
WS00112_P14	-0.115	0.837	0.048	0.228	-0.093	0.784	0.012	0.259	0.263	0.059	0.213	0.081	0.275	0.058	0.332	0.042	-0.076	0.785	-0.081	0.794	0.527	0.303167	WS00112_P14	TRUE	1.1e-68	no hit	1063	323	0.455108	AT1G04920.1	| Symbols: ATSPS3F | ATSPS3F (sucrose phosphate synthase 3F); sucrose-phosphate synthase/ transferase, transferring glycosyl groups | chr1:1391673-1395755 REVERSE	no hit	GO:0005575	comp	other cellular components	GO:0005985	proc	other metabolic processes	GO:0009058	proc	other metabolic processes	GO:0016757	func	transferase activity	GO:0046524	func	transferase activity
WS01027_H24	0.229	0.071	0.048	0.211	0.04	0.237	0.131	0.184	0.263	0.06	-0.081	0.77	0.275	0.059	-0.006	0.484	-0.076	0.758	0.066	0.173	0.17575	0.384	WS01027_H24							no hit		no hit
WS00931_L10	0.115	0.157	0.184	0.096	0.172	0.126	0.131	0.177	0.263	0.06	-0.081	0.737	0.275	0.059	-0.118	0.836	-0.076	0.754	0.213	0.089	0.139	0.4225	WS00931_L10	0	1.5e-36	8.4e-37	591	80	0.9125	AT5G08500.1	| Symbols: | transmembrane CLPTM1 family protein | chr5:2748262-2751591 FORWARD	no hit	GO:0008150	proc	other biological processes
WS00812_B05	0.14	0.167	0.087	0.271	-0.008	0.494	0.022	0.389	0.257	0.06	-0.058	0.524	0.428	0.014	0.127	0.228	-0.14	0.877	0.031	0.361	0.33025	0.344	WS00812_B05	0	2e-20	1.6e-20	595	131	0.427481	AT5G19580.1	| Symbols: | glyoxal oxidase-related | chr5:6607597-6609519 REVERSE	no hit	GO:0012505	comp	other membranes
WS0266_K08	0.115	0.171	-0.089	0.766	0.04	0.242	0.131	0.174	0.263	0.06	0.213	0.083	0.275	0.068	0.22	0.093	0.229	0.087	0.213	0.086	0.33825	0.0795	WS0266_K08							no hit		no hit
WS0083_M15	0.115	0.192	0.048	0.209	-0.093	0.748	0.012	0.295	0.263	0.06	0.359	0.03	0.15	0.146	0.107	0.211	0.382	0.034	0.213	0.109	0.361	0.0983333	WS0083_M15							no hit		no hit
WS0014_E13	0.115	0.198	0.184	0.11	0.304	0.051	0.251	0.071	0.263	0.06	0.066	0.192	0.275	0.062	0.22	0.092	0.076	0.177	0.359	0.031	0.1075	0.102333	WS0014_E13	TRUE	2.3e-29	7.4e-89	116	114	0.552632	AT2G37870.1	| Symbols: | protease inhibitor/seed storage/lipid transfer protein (LTP) family protein | chr2:15866358-15866801 FORWARD	WS02723_P04, WS02718_M17, WS02748_G05, WS02712_H11,	GO:0006869	proc	transport	GO:0008289	func	other binding	GO:0012505	comp	other membranes
WS01021_I03	0.129	0.211	0.105	0.228	-0.119	0.848	0.15	0.169	0.259	0.06	0.132	0.185	0.072	0.269	0.029	0.357	0.147	0.164	0.014	0.304	0.364	0.223167	WS01021_I03	0	1.8e-11	1.7e-11	98	92	0.369565	AT1G48720.1	| Symbols: | similar to unknown protein [Arabidopsis thaliana] (TAIR:AT3G42250.1); similar to putative polyprotein [Oryza sativa (japonica cultivar-group)] (GB:AAT47077.1) | chr1:18021816-18022109 FORWARD	no hit	GO:0003674	func	other molecular functions	GO:0005575	comp	other cellular components	GO:0008150	proc	other biological processes
WS0022_F22	0.059	0.293	-0.106	0.829	0.002	0.32	0.178	0.124	0.293	0.06	0.029	0.264	0.201	0.114	0.147	0.147	0.17	0.152	0.154	0.152	0.3915	0.148167	WS0022_F22	TRUE	3.4e-35	no hit	148	147	0.52381	AT1G63220.1	| Symbols: | C2 domain-containing protein | chr1:23452682-23453909 FORWARD	WS02750_D13,	GO:0003674	func	other molecular functions	GO:0005575	comp	other cellular components	GO:0008150	proc	other biological processes
WS01040_M02	0.059	0.295	0.01	0.302	0.115	0.221	0.075	0.264	0.293	0.06	0.029	0.266	0.308	0.041	0.147	0.142	-0.091	0.773	0.154	0.157	0.2705	0.239833	WS01040_M02							no hit		no hit
WS00921_J17	0.064	0.3	0.244	0.09	-0.05	0.477	0.002	0.462	0.266	0.06	0.285	0.058	0.108	0.222	-0.024	0.51	0.096	0.262	0.183	0.125	0.33225	0.206167	WS00921_J17							no hit		no hit
WS0023_D03	0.064	0.304	0.149	0.158	0.227	0.079	0.334	0.03	0.266	0.06	0.081	0.27	0.195	0.098	-0.024	0.499	0.096	0.194	0.285	0.047	0.14275	0.194667	WS0023_D03	0	9.2e-17	5.9e-17	113	108	0.342593	AT5G59310.1	| Symbols: LTP4 | LTP4 (LIPID TRANSFER PROTEIN 4); lipid binding | chr5:23942522-23942998 REVERSE	WS02712_F05, WS0274_H01, WS02729_O10, WS02716_I21, WS02720_M01, WS02726_H19, WS0296_I21, WS02723_H12, WS02725_A24, WS02910_E02, WS0273_D02, WS02727_L18, WS02814_M17, WS0299_O16, WS0297_M11, WS02730_P20, WS02811_O22, WS02711_O06, WS02918_K04, WS02724_K01, WS02748_N16, WS02710_J06, WS0287_D10, WS02723_A14, WS02720_N08, WS02722_G17, WS02746_K04, WS02711_O02, WS02715_K14, WS02716_E13, WS02719_A06,	GO:0006869	proc	transport	GO:0008289	func	other binding	GO:0009737	proc	other biological processes	GO:0012505	comp	other membranes
WS00828_N08	0.046	0.341	0.04	0.347	0.028	0.352	0.147	0.169	0.242	0.06	-0.031	0.432	0.091	0.247	0.036	0.354	-0.021	0.43	-0.031	0.433	0.30225	0.326	WS00828_N08	0	5.8e-31	4.6e-31	244	108	0.601852	AT1G61150.1	| Symbols: | similar to unknown protein [Arabidopsis thaliana] (TAIR:AT4G09300.1); similar to pg4 [Hordeum vulgare] (GB:AAV65331.1); similar to Os03g0235100 [Oryza sativa (japonica cultivar-group)] (GB:NP_001049484.1); contains InterPro domain CTLH, C-terminal to LisH motif; (InterPro:IPR006595); contains InterPro domain LisH; (InterPro:IPR013720); contains InterPro domain CT11-RanBPM; (InterPro:…	WS0298_P07,	GO:0003674	func	other molecular functions	GO:0005575	comp	other cellular components	GO:0008150	proc	other biological processes
WS01032_C07	0.037	0.37	-0.004	0.389	-0.013	0.418	0.15	0.162	0.259	0.06	-0.104	0.812	0.173	0.137	-0.062	0.519	0.025	0.26	0.25	0.064	0.33475	0.308667	WS01032_C07	TRUE	1.8e-29	1.3e-131	175	80	0.4625	AT4G10130.1	| Symbols: | DNAJ heat shock N-terminal domain-containing protein | chr4:6320955-6321479 REVERSE	no hit	GO:0006457	proc	protein metabolism | other cellular processes | other metabolic processes	GO:0031072	func	protein binding
WS00932_B08	0	0.447	-0.089	0.784	0.172	0.125	0.37	0.025	0.263	0.06	0.066	0.206	0.15	0.167	0.22	0.094	0.076	0.19	0.066	0.216	0.34525	0.1555	WS00932_B08	0	2e-35	9.5e-36	257	138	0.543478	AT2G26810.1	| Symbols: | similar to unknown protein [Arabidopsis thaliana] (TAIR:AT2G26200.1); similar to Os07g0641600 [Oryza sativa (japonica cultivar-group)] (GB:NP_001060430.1); similar to hypothetical protein DDBDRAFT_0218681 [Dictyostelium discoideum AX4] (GB:XP_638353.1); contains InterPro domain SAM (and some other nucleotide) binding motif; (InterPro:IPR000051) | chr2:11440978-11443156 REVERSE	no hit	GO:0003674	func	other molecular functions	GO:0005575	comp	other cellular components	GO:0008150	proc	other biological processes
WS01017_N01	-0.039	0.479	-0.106	0.815	0.002	0.305	0.075	0.259	0.293	0.06	0.154	0.155	0.308	0.044	0.34	0.032	0.17	0.128	0.279	0.065	0.4645	0.0806667	WS01017_N01							no hit		no hit
WS01019_E01	-0.016	0.489	0.054	0.334	0.042	0.327	-0.082	0.61	0.266	0.06	-0.021	0.396	0.37	0.023	0.054	0.324	-0.011	0.381	-0.021	0.407	0.44	0.265167	WS01019_E01							no hit		no hit
WS0013_K20	-0.016	0.505	-0.041	0.469	0.134	0.195	0.168	0.151	0.266	0.06	0.183	0.133	0.37	0.013	0.211	0.107	0.202	0.111	0.081	0.279	0.33	0.117167	WS0013_K20							no hit		WS02743_J22,
WS00724_K24	-0.016	0.508	-0.136	0.858	-0.05	0.481	0.168	0.138	0.266	0.06	0.081	0.282	-0.066	0.552	0.133	0.218	0.309	0.045	0.081	0.261	0.49625	0.236333	WS00724_K24							no hit		no hit
WS0064_P18	0	0.509	0.184	0.121	0.172	0.12	0.012	0.314	0.263	0.06	-0.081	0.746	0.15	0.133	-0.006	0.469	0.076	0.167	0.213	0.1	0.266	0.279167	WS0064_P18							no hit		no hit
WS00917_N23	-0.096	0.68	0.054	0.311	0.134	0.176	0.002	0.426	0.266	0.06	-0.124	0.843	0.108	0.22	0.211	0.102	-0.117	0.817	0.183	0.126	0.39825	0.361333	WS00917_N23							no hit		no hit
WS00810_K21	-0.088	0.771	0.106	0.123	0.098	0.171	-0.082	0.79	0.233	0.06	-0.062	0.74	0.083	0.168	0.053	0.204	0.137	0.107	0.126	0.12	0.46375	0.233167	WS00810_K21							no hit		no hit
WS00918_O10	-0.147	0.893	0.105	0.228	0.306	0.052	0.15	0.137	0.259	0.06	0.014	0.276	0.374	0.024	0.21	0.097	0.025	0.279	0.25	0.069	0.3275	0.134167	WS00918_O10							no hit		no hit
WS0041_P13	-0.157	0.912	0.086	0.268	0.075	0.263	0.035	0.333	0.23	0.06	0.113	0.222	0.149	0.158	0.181	0.113	0.012	0.285	0.113	0.193	0.444	0.171833	WS0041_P13	TRUE	1.4e-70	no hit	515	213	0.596244	AT3G19940.1	| Symbols: | sugar transporter, putative | chr3:6938217-6939981 FORWARD	WS02722_I15,	GO:0005351	func	transporter activity	GO:0006810	proc	transport	GO:0008643	proc	transport	GO:0015144	func	transporter activity	GO:0016020	comp	other membranes
WS00723_N11	0.229	0.093	0.048	0.255	0.04	0.241	0.131	0.174	0.263	0.061	0.066	0.219	0.15	0.156	0.107	0.18	0.076	0.175	0.359	0.044	0.19075	0.139167	WS00723_N11	0	2.4e-24	2.5e-24	479	85	0.623529	AT1G07720.1	| Symbols: | beta-ketoacyl-CoA synthase family protein | chr1:2390967-2392403 REVERSE	WS02716_M14,	GO:0008415	func	transferase activity	GO:0012505	comp	other membranes
WS0072_C24	0.167	0.15	-0.03	0.433	-0.134	0.865	-0.069	0.55	0.293	0.061	-0.011	0.407	0.036	0.359	-0.008	0.508	0.222	0.119	0.096	0.235	0.4995	0.2815	WS0072_C24	TRUE	4e-64	2.2e-10	458	194	0.639175	AT5G41040.1	| Symbols: | transferase family protein | chr5:16448676-16450314 FORWARD	WS0289_E05, WS0288_I14,	GO:0005575	comp	other cellular components	GO:0008150	proc	other biological processes	GO:0016740	func	transferase activity
WS0081_D16	0.157	0.165	0.01	0.307	0.002	0.352	-0.027	0.429	0.293	0.061	0.029	0.277	0.094	0.241	-0.045	0.499	0.17	0.161	0.154	0.138	0.31325	0.2295	WS0081_D16	TRUE	1e-106	6.5e-108	349	334	0.610778	AT1G64970.1	| Symbols: TMT1, VTE4, G-TMT | G-TMT (GAMMA-TOCOPHEROL METHYLTRANSFERASE) | chr1:24138000-24139656 REVERSE	WS0283_I02, WS0296_L05,	GO:0009507	comp	chloroplast	GO:0010189	proc	other cellular processes | other metabolic processes	GO:0050342	func	transferase activity
WS0064_O21	0.157	0.18	0.01	0.327	0.002	0.341	-0.027	0.454	0.293	0.061	0.279	0.072	0.201	0.122	0.147	0.181	0.17	0.152	0.154	0.157	0.3255	0.124167	WS0064_O21							no hit		no hit
WS0016_H14	0.115	0.205	0.048	0.217	0.04	0.239	0.251	0.088	0.263	0.061	0.066	0.209	0.025	0.288	-0.006	0.46	0.229	0.114	0.066	0.188	0.18725	0.22	WS0016_H14	0	3.9e-25	3.5e-25	121	115	0.53913	AT1G26880.1	| Symbols: | 60S ribosomal protein L34 (RPL34A) | chr1:9315627-9316668 REVERSE	WS02730_H06, WS02920_O10, WS0297_H16, WS02749_F22, WS02723_N01,	GO:0003735	func	structural molecule activity	GO:0005840	comp	ribosome	GO:0006412	proc	protein metabolism | other cellular processes | other metabolic processes	GO:0042254	proc	cell organization and biogenesis
WS00945_H09	0.115	0.21	-0.089	0.781	-0.093	0.789	0.131	0.172	0.263	0.061	-0.081	0.746	0.025	0.293	0.107	0.195	0.076	0.183	0.213	0.096	0.488	0.262333	WS00945_H09							no hit		no hit
WS00721_O07	0.115	0.212	0.184	0.111	0.04	0.226	0.131	0.176	0.263	0.061	0.066	0.202	0.275	0.064	0.107	0.195	0.076	0.141	0.213	0.091	0.18125	0.125667	WS00721_O07							no hit		no hit
WS0038_N12	0.059	0.296	-0.106	0.833	-0.111	0.817	-0.027	0.462	0.293	0.061	0.029	0.269	0.201	0.107	0.147	0.143	0.039	0.239	0.029	0.253	0.602	0.178667	WS0038_N12							no hit		no hit
WS00816_E18	-0.016	0.488	0.054	0.297	0.227	0.094	0.002	0.41	0.266	0.061	-0.021	0.384	0.282	0.041	0.211	0.101	-0.117	0.807	0.081	0.257	0.32225	0.275167	WS00816_E18	TRUE	1.1e-10	no hit	400	111	0.36036	AT1G79220.1	| Symbols: | mitochondrial transcription termination factor family protein / mTERF family protein | chr1:29804120-29805319 FORWARD	WS02750_G19,	GO:0008150	proc	other biological processes
WS00823_H05	-0.055	0.51	0.105	0.218	0.2	0.111	0.246	0.065	0.259	0.061	0.132	0.184	0.072	0.257	0.391	0.011	0.147	0.133	0.25	0.078	0.226	0.120667	WS00823_H05							no hit		no hit
WS0053_M18	-0.055	0.54	0.105	0.202	0.093	0.221	0.15	0.153	0.259	0.061	0.014	0.298	0.374	0.019	0.21	0.11	0.147	0.141	0.132	0.155	0.279	0.130667	WS0053_M18	TRUE	6.3e-50	no hit	154	146	0.732877	AT5G02560.1	| Symbols: | histone H2A, putative | chr5:575435-576454 FORWARD	no hit	GO:0000786	comp	other cellular components | other intracellular components	GO:0003677	func	DNA or RNA binding	GO:0005634	comp	nucleus	GO:0006334	proc	DNA or RNA metabolism | other metabolic processes | cell organization and biogenesis	GO:0007001	proc	cell organization and biogenesis
WS00918_D23	-0.083	0.608	-0.129	0.837	0.058	0.28	0.191	0.108	0.293	0.061	0.202	0.127	0.127	0.207	0.155	0.149	0.222	0.085	-0.011	0.419	0.45825	0.174667	WS00918_D23							no hit		no hit
WS00716_J12	-0.088	0.805	0.281	0.07	0.098	0.147	-0.082	0.754	0.233	0.061	-0.062	0.751	0.243	0.065	0.197	0.099	-0.059	0.705	0.126	0.114	0.444	0.299167	WS00716_J12	TRUE	3e-249	1.3e-78	480	477	0.926625	ATCG00490.1	| Symbols: RBCL | large subunit of RUBISCO. | chrC:54958-56397 FORWARD	no hit	GO:0009507	comp	chloroplast	GO:0009535	comp	plastid | chloroplast | other membranes | other cellular components | other cytoplasmic components | other intracellular components	GO:0010287	comp	plastid | chloroplast | other cellular components | other cytoplasmic components | other intracellular components	GO:0015977	proc	other metabolic processes	GO:0016984	func	other enzyme activity
WS0102_E11	-0.115	0.822	-0.089	0.766	0.04	0.225	-0.107	0.822	0.263	0.061	0.066	0.2	0.15	0.15	0.107	0.195	0.229	0.087	0.066	0.176	0.65875	0.144833	WS0102_E11	TRUE	1.6e-18	1.4e-115	189	153	0.313725	AT1G62422.1	| Symbols: | similar to unknown protein [Arabidopsis thaliana] (TAIR:AT1G12020.1); similar to Os11g0490300 [Oryza sativa (japonica cultivar-group)] (GB:NP_001067925.1); similar to OSJNBa0043A12.20 [Oryza sativa (japonica cultivar-group)] (GB:CAE02815.1); similar to hypothetical protein LOC_Os11g29810 [Oryza sativa (japonica cultivar-group)] (GB:ABA93811.2) | chr1:23104084-23104650 REVERSE	WS02711_A13,
WS00828_K10	-0.115	0.836	-0.089	0.802	-0.093	0.775	0.131	0.184	0.263	0.061	0.359	0.033	0.15	0.147	0.332	0.022	0.229	0.094	0.066	0.19	0.64925	0.0911667	WS00828_K10							no hit		no hit
WS00923_D16	-0.147	0.9	0.105	0.221	0.093	0.237	-0.042	0.507	0.259	0.061	-0.104	0.824	0.173	0.13	0.119	0.218	-0.098	0.8	0.132	0.177	0.46625	0.368333	WS00923_D16	TRUE	2.9e-68	7.2e-144	288	270	0.522222	AT1G63380.1	| Symbols: | short-chain dehydrogenase/reductase (SDR) family protein | chr1:23509306-23510169 FORWARD	WS0277_B18, WS0299_M02, WS0292_K10, WS02717_H12, WS02722_C04, WS02750_N24, WS02733_I12, WS0296_J02, WS02735_C07, WS02714_M12, WS02910_J09, WS02712_N12, WS0291_L17, WS02711_D22, WS02730_L07, WS0278_C17, WS02745_B07, WS0295_I13,	GO:0008152	proc	other metabolic processes	GO:0016491	func	other enzyme activity	GO:0019595	proc	other cellular processes | other metabolic processes
WS00824_D10	0.205	0.079	0.106	0.132	0.098	0.103	0.07	0.168	0.233	0.062	0.313	0.043	0.243	0.055	0.053	0.191	0.137	0.099	0.313	0.036	0.1205	0.081	WS00824_D10	TRUE	5.2e-19	5.1e-41	538	145	0.365517	AT5G14930.2	| Symbols: GENE101, SAG101 | SAG101 (SENESCENCE-ASSOCIATED GENE 101); triacylglycerol lipase | chr5:4828757-4830772 FORWARD	WS02722_G10, WS02817_E05, WS0282_N03, WS02714_L17, WS0291_J02, WS02717_F24,	GO:0004091	func	hydrolase activity	GO:0004806	func	hydrolase activity	GO:0005575	comp	other cellular components	GO:0006629	proc	other metabolic processes	GO:0007568	proc	other biological processes
WS01035_L18	0.229	0.085	-0.089	0.784	-0.093	0.772	0.012	0.287	0.263	0.062	0.213	0.108	0.15	0.141	-0.006	0.483	0.076	0.189	0.066	0.19	0.482	0.1955	WS01035_L18	TRUE	1.9e-25	1.2e-11	331	100	0.63	AT5G06950.1	| Symbols: TGA2, AHBP-1B | AHBP-1B (bZIP transcription factor HBP-1b homolog); DNA binding / transcription factor | chr5:2152324-2154175 FORWARD	no hit	GO:0003677	func	DNA or RNA binding	GO:0003700	func	transcription factor activity	GO:0005634	comp	nucleus	GO:0005737	comp	other cytoplasmic components	GO:0009862	proc	signal transduction | other biological processes | response to abiotic or biotic stimulus	GO:0016563	func
WS01029_K16	0.221	0.086	-0.004	0.374	-0.119	0.832	0.054	0.294	0.259	0.062	0.014	0.297	0.072	0.267	0.119	0.197	0.147	0.141	0.014	0.306	0.3965	0.211667	WS01029_K16	0	8e-34	4e-34	412	101	0.683168	AT4G00330.1	| Symbols: CRCK2 | CRCK2 (calmodulin-binding receptor-like cytoplasmic kinase 2); kinase | chr4:142787-144427 REVERSE	WS02719_L03, WS02922_F05, WS0283_N20, WS02728_P12,	GO:0006468	proc	protein metabolism | other cellular processes | other metabolic processes	GO:0016301	func	kinase activity
WS00825_K17	0.157	0.153	0.127	0.177	0.002	0.293	0.075	0.24	0.293	0.062	-0.096	0.778	0.201	0.112	0.051	0.279	-0.091	0.792	0.154	0.142	0.21575	0.360833	WS00825_K17	0	3.2e-85	1.6e-85	312	193	0.792746	AT2G38620.2	| Symbols: CDKB1;2 | CDKB1;2 (cyclin-dependent kinase B1;2); kinase | chr2:16159629-16160944 FORWARD	WS0297_A14, WS02710_M08, WS0278_P15, WS0286_M21, WS02724_M11, WS02719_O14, WS02728_K01, WS0274_M10, WS0285_B10, WS02727_D11, WS02816_P09, WS0282_G24, WS02818_F10, WS0273_F22, WS02714_I15, WS0277_H12, WS0274_E19, WS02713_O07, WS0296_B18, WS0281_O08, WS02719_B06, WS0289_K21, WS02718_F18, WS02717_E24, WS02710_B09, WS02810_B12, WS02715_F17, WS02917_O05, WS0279_B18,	GO:0000074	proc	other cellular processes | other biological processes	GO:0000307	comp	other cellular components | other intracellular components	GO:0004674	func	kinase activity | transferase activity	GO:0016301	func	kinase activity	GO:0030332	func	protein binding
WS0082_G06	0.123	0.187	0.132	0.191	-0.06	0.535	0.227	0.081	0.242	0.062	0.067	0.306	0.175	0.12	0.187	0.114	0.185	0.136	-0.031	0.426	0.2485	0.194	WS0082_G06	TRUE	9e-08	no hit	1295	114	0.403509	AT5G60930.1	| Symbols: | chromosome-associated kinesin, putative | chr5:24532624-24539737 REVERSE	no hit	GO:0003777	func	other molecular functions	GO:0005875	comp	other cellular components | other intracellular components	GO:0007018	proc	transport | other biological processes | cell organization and biogenesis
WS00917_D17	0.115	0.19	0.321	0.046	0.304	0.054	0.012	0.269	0.263	0.062	-0.081	0.778	0.401	0.011	-0.006	0.507	-0.076	0.753	0.359	0.034	0.13975	0.3575	WS00917_D17							no hit		no hit
WS0041_L09	0.059	0.191	-0.068	0.725	-0.071	0.74	0.07	0.173	0.233	0.062	-0.062	0.709	0.083	0.163	0.053	0.179	0.137	0.11	0.126	0.13	0.45725	0.2255	WS0041_L09	TRUE	3.4e-129	8.2e-118	427	271	0.848708	AT5G01960.1	| Symbols: | zinc finger (C3HC4-type RING finger) family protein | chr5:370808-372772 FORWARD	no hit	GO:0005515	func	protein binding	GO:0008270	func	other binding	GO:0009507	comp	chloroplast
WS0064_A04	0.129	0.194	-0.004	0.39	-0.119	0.825	-0.042	0.5	0.259	0.062	0.25	0.078	0.273	0.061	0.21	0.097	0.147	0.142	0.132	0.167	0.47725	0.101167	WS0064_A04	TRUE	9.2e-120	5.5e-16	380	374	0.580214	AT5G43940.1	| Symbols: ADH2 | ADH2 (ALCOHOL DEHYDROGENASE 2); formaldehyde dehydrogenase (glutathione) | chr5:17701492-17703606 FORWARD	WS0296_G02, WS0291_J09, WS02739_C22, WS0285_E02, WS02726_H11, WS0271_E01, WS02718_F14, WS02710_K22, WS02718_N14, WS02726_M08, WS02917_D11,	GO:0004327	func	other enzyme activity	GO:0009611	proc	response to stress | other biological processes
WS0042_I22	0.129	0.2	0.105	0.225	-0.013	0.431	-0.042	0.49	0.259	0.062	0.132	0.17	0.173	0.131	0.21	0.111	0.147	0.142	0.132	0.176	0.3365	0.132	WS0042_I22							no hit		no hit
WS00910_K21	0.115	0.209	0.048	0.217	0.304	0.053	0.131	0.163	0.263	0.062	0.066	0.193	0.15	0.123	0.22	0.088	0.076	0.175	0.213	0.088	0.1605	0.1215	WS00910_K21	N/A	N/A	N/A	N/A	N/A	N/A
WS00813_N08	0.123	0.217	0.132	0.182	0.028	0.363	-0.013	0.485	0.242	0.062	-0.031	0.46	0.175	0.132	0.036	0.404	0.185	0.119	0.067	0.277	0.31175	0.242333	WS00813_N08	TRUE	7.8e-32	no hit	170	159	0.433962	AT5G25360.1	| Symbols: | similar to unknown protein [Arabidopsis thaliana] (TAIR:AT1G15350.1); similar to hypothetical protein [Glycine max] (GB:AAN03467.1) | chr5:8799937-8802336 REVERSE	WS02921_N04,	GO:0003674	func	other molecular functions	GO:0005575	comp	other cellular components	GO:0008150	proc	other biological processes
WS00934_A10	0.086	0.267	0.101	0.246	0.003	0.459	0.111	0.216	0.278	0.062	0.134	0.183	0.138	0.2	0.217	0.075	0.25	0.071	0.042	0.335	0.297	0.154333	WS00934_A10	0	2.3e-29	1.2e-29	145	148	0.459459	AT2G32060.1	| Symbols: | 40S ribosomal protein S12 (RPS12C) | chr2:13646305-13647181 REVERSE	WS0297_D03, WS02721_J05,	GO:0003735	func	structural molecule activity	GO:0005830	comp	cytosol | ribosome | other cellular components | other cytoplasmic components | other intracellular components	GO:0006412	proc	protein metabolism | other cellular processes | other metabolic processes
WS00821_K23	0.046	0.332	0.223	0.083	0.294	0.05	0.147	0.168	0.242	0.062	0.165	0.161	0.091	0.263	0.112	0.217	0.287	0.057	0.067	0.275	0.15825	0.1725	WS00821_K23	TRUE	1.7e-104	1.8e-11	449	289	0.608997	AT5G01930.1	| Symbols: | (1-4)-beta-mannan endohydrolase, putative | chr5:361186-362864 REVERSE	no hit	GO:0004553	func	hydrolase activity	GO:0005975	proc	other metabolic processes	GO:0012505	comp	other membranes
WS00920_J06	0.037	0.365	0.105	0.215	-0.013	0.375	0.15	0.158	0.259	0.062	0.132	0.208	0.173	0.132	0.21	0.102	0.27	0.07	0.132	0.204	0.27825	0.129667	WS00920_J06							no hit		no hit
WS00912_L03	0.046	0.374	-0.051	0.515	0.117	0.197	0.147	0.165	0.242	0.062	0.067	0.286	0.175	0.135	0.036	0.365	-0.021	0.416	0.067	0.286	0.31275	0.258333	WS00912_L03	TRUE	1.5e-29	1.1e-120	197	126	0.531746	AT3G26510.3	| Symbols: | octicosapeptide/Phox/Bem1p (PB1) domain-containing protein | chr3:9713123-9713825 REVERSE	WS02712_F07,	GO:0008150	proc	other biological processes
WS00821_I06	-0.016	0.487	0.054	0.314	-0.05	0.492	0.168	0.138	0.266	0.062	-0.021	0.409	0.108	0.228	-0.024	0.482	0.096	0.268	0.081	0.288	0.35775	0.2895	WS00821_I06	0	4.9e-17	2.9e-17	412	144	0.375	AT5G09700.1	| Symbols: | glycosyl hydrolase family 3 protein | chr5:3003721-3005129 REVERSE	no hit	GO:0004553	func	hydrolase activity	GO:0005575	comp	other cellular components	GO:0005975	proc	other metabolic processes
WS00816_M06	-0.016	0.51	0.244	0.075	0.134	0.189	0.002	0.419	0.266	0.062	0.183	0.118	0.282	0.048	0.133	0.177	0.202	0.101	0.387	0.03	0.29825	0.0893333	WS00816_M06	TRUE	2e-53	8.4e-116	628	219	0.506849	AT2G46900.1	| Symbols: | similar to PREDICTED: similar to CG7927-PA [Tribolium castaneum] (GB:XP_973489.1); similar to Os09g0514900 [Oryza sativa (japonica cultivar-group)] (GB:NP_001063663.1); contains InterPro domain Protein of unknown function DUF654; (InterPro:IPR006994); contains InterPro domain DNA polymerase beta, N-terminal-like; (InterPro:IPR010996) | chr2:19276747-19279056 FORWARD	no hit	GO:0005575	comp	other cellular components	GO:0008150	proc	other biological processes
WS00811_L19	-0.055	0.515	-0.004	0.403	-0.013	0.409	-0.042	0.513	0.259	0.062	0.014	0.292	0.072	0.276	0.119	0.205	0.147	0.158	0.014	0.252	0.46	0.2075	WS00811_L19	TRUE	2.8e-11	no hit	370	99	0.444444	AT5G47790.1	| Symbols: | forkhead-associated domain-containing protein / FHA domain-containing protein | chr5:19368622-19369805 FORWARD	no hit	GO:0003674	func	other molecular functions	GO:0008150	proc	other biological processes
WS0091_M10	0.229	0.088	0.184	0.115	0.172	0.138	0.131	0.152	0.263	0.063	-0.081	0.774	0.401	0.014	0.107	0.188	-0.076	0.762	0.359	0.041	0.12325	0.307	WS0091_M10	0	8e-50	5.1e-50	127	124	0.790323	AT1G27970.1	| Symbols: NTF2B | NTF2B (NUCLEAR TRANSPORT FACTOR 2B); Ran GTPase binding / protein transporter | chr1:9746908-9747774 FORWARD	WS02810_K09,	GO:0005622	comp	other intracellular components	GO:0005634	comp	nucleus	GO:0005635	comp	nucleus | other membranes | other cellular components | other intracellular components	GO:0006606	proc	transport | other biological processes | cell organization and biogenesis	GO:0006913	proc	transport | other biological processes | cell organization and biogenesis	GO:0008536	func
WS01015_E23	0.144	0.146	0.054	0.303	0.227	0.073	0.168	0.159	0.266	0.063	0.081	0.242	0.195	0.102	0.133	0.201	0.202	0.105	0.285	0.059	0.17025	0.128667	WS01015_E23							no hit		WS0284_L18, WS0291_L15,
WS0097_G20	0.129	0.18	-0.004	0.4	-0.013	0.414	0.15	0.141	0.259	0.063	0.132	0.173	0.273	0.064	0.3	0.036	0.025	0.259	0.368	0.032	0.28375	0.1045	WS0097_G20							no hit		WS0272_I23,
WS00919_A08	0.129	0.183	0.105	0.211	-0.013	0.424	-0.042	0.481	0.259	0.063	0.014	0.305	0.273	0.05	0.119	0.206	0.025	0.299	0.132	0.195	0.32475	0.186333	WS00919_A08							no hit		no hit
WS00934_H20	0.129	0.183	-0.004	0.402	-0.013	0.399	-0.042	0.493	0.259	0.063	0.25	0.092	0.173	0.134	0.119	0.19	0.393	0.02	0.132	0.187	0.36925	0.114333	WS00934_H20	0	7.2e-08	1.1e-07	369	54	0.537037	AT5G05920.1	| Symbols: EDA22, DHS | DHS (DHS) | chr5:1777782-1779700 REVERSE	no hit	GO:0005575	comp	other cellular components	GO:0008612	proc	protein metabolism | other cellular processes | other metabolic processes	GO:0009553	proc	developmental processes
WS00833_D22	0.115	0.186	-0.089	0.772	-0.093	0.787	0.131	0.168	0.263	0.063	0.066	0.186	0.15	0.15	0.107	0.171	-0.076	0.738	0.213	0.101	0.47825	0.234833	WS00833_D22							no hit		no hit
WS00910_J13	0.129	0.197	-0.004	0.404	-0.013	0.397	-0.042	0.504	0.259	0.063	0.014	0.289	0.173	0.119	0.029	0.377	0.025	0.261	0.014	0.299	0.3755	0.234667	WS00910_J13	TRUE	1.1e-27	no hit	356	126	0.436508	AT1G67660.1	| Symbols: | similar to unknown protein [Arabidopsis thaliana] (TAIR:AT1G13810.1); similar to unknown protein [Oryza sativa (japonica cultivar-group)] (GB:BAD05466.1); contains domain no description (G3D.3.90.320.10); contains domain ALPHA/BETA HYDROLASE RELATED (PTHR10992:SF3); contains domain ALPHA/BETA HYDROLASE RELATED (PTHR10992); contains domain Restriction endonuclease-like (SSF52980) | ch…	no hit	GO:0003674	func	other molecular functions	GO:0008150	proc	other biological processes
WS0262_D11	0.064	0.297	0.149	0.163	0.042	0.325	0.251	0.06	0.266	0.063	-0.021	0.4	0.282	0.049	-0.024	0.513	0.096	0.253	0.183	0.138	0.21125	0.236	WS0262_D11	0	3.1e-48	1.9e-48	660	149	0.610738	AT3G26782.1	| Symbols: | binding | chr3:9851831-9853919 FORWARD	WS02738_G04,	GO:0005488	func	other binding	GO:0005739	comp	mitochondria
WS0106_K16	0.037	0.342	-0.004	0.382	-0.119	0.821	0.054	0.302	0.259	0.063	0.014	0.284	0.273	0.06	0.119	0.205	-0.098	0.809	0.132	0.176	0.46175	0.266167	WS0106_K16							no hit		WS02917_M07, WS02735_H09, WS02738_D02, WS02724_G10, WS02910_K12, WS0285_K17, WS02910_E13, WS02744_P07, WS02710_C04, WS02717_O02, WS02747_I08, WS0271_D10, WS0274_B04, WS02713_C20, WS02719_B01, WS02745_H16, WS02711_K16, WS0279_L06, WS0287_P09, WS02729_E01, WS02750_I19, WS02914_L08, WS02811_K19,
WS00836_G22	0.017	0.413	-0.122	0.83	0.075	0.279	0.216	0.087	0.23	0.063	0.113	0.248	0.149	0.159	0.267	0.061	0.128	0.184	0.224	0.087	0.40225	0.133667	WS00836_G22							no hit		WS02728_G23,
WS00818_F07	0	0.431	-0.089	0.78	0.04	0.257	0.131	0.176	0.263	0.063	0.359	0.035	0.15	0.154	0.332	0.019	0.076	0.167	0.506	0.004	0.411	0.0736667	WS00818_F07	TRUE	1.2e-73	no hit	402	182	0.763736	AT2G43710.2	| Symbols: FAB2, SSI2 | SSI2 (fatty acid biosynthesis 2); acyl-[acyl-carrier-protein] desaturase | chr2:18127184-18129572 FORWARD	WS02735_J13,	GO:0004768	func	other enzyme activity	GO:0006631	proc	other cellular processes | other metabolic processes	GO:0006636	proc	other cellular processes | other metabolic processes	GO:0006952	proc	other biological processes	GO:0008610	proc	other cellular processes | other metabolic processes	GO:0009507	comp
WS00937_M08	0	0.446	0.048	0.246	0.04	0.266	0.012	0.294	0.263	0.063	-0.081	0.762	0.275	0.074	-0.006	0.459	-0.076	0.751	0.066	0.171	0.313	0.38	WS00937_M08	TRUE	3.2e-69	3.9e-157	292	227	0.577093	AT2G39000.1	| Symbols: | GCN5-related N-acetyltransferase (GNAT) family protein | chr2:16293532-16295019 REVERSE	WS02732_A06,	GO:0008080	func	transferase activity	GO:0008152	proc	other metabolic processes	GO:0009507	comp	chloroplast
WS0094_H08	0	0.469	0.048	0.227	0.04	0.214	0.012	0.275	0.263	0.063	0.066	0.176	0.275	0.066	0.107	0.206	-0.076	0.747	0.066	0.213	0.29625	0.245167	WS0094_H08	TRUE	3.3e-35	1.6e-78	294	143	0.41958	AT4G29610.1	| Symbols: | cytidine deaminase, putative / cytidine aminohydrolase, putative | chr4:14517454-14518335 FORWARD	WS0293_F20,	GO:0004126	func	hydrolase activity | other enzyme activity	GO:0005575	comp	other cellular components	GO:0009972	proc	other cellular processes | other metabolic processes
WS0048_J05	0	0.494	-0.089	0.777	0.04	0.248	0.012	0.298	0.263	0.063	0.066	0.174	0.275	0.068	0.107	0.175	0.076	0.168	0.066	0.185	0.45425	0.138833	WS0048_J05	TRUE	1.9e-24	no hit	810	161	0.484472	AT2G44710.1	| Symbols: | RNA recognition motif (RRM)-containing protein | chr2:18439977-18443704 FORWARD	WS02816_K22, WS0299_D20,	GO:0003723	func	DNA or RNA binding
WS01019_J17	0	0.517	-0.089	0.79	-0.093	0.781	0.012	0.292	0.263	0.063	0.359	0.045	0.15	0.13	0.107	0.189	0.076	0.156	0.066	0.198	0.595	0.130167	WS01019_J17							no hit		no hit
WS0057_I08	-0.115	0.833	0.048	0.229	0.04	0.259	-0.107	0.817	0.263	0.063	0.066	0.198	0.15	0.138	0.332	0.033	0.076	0.158	0.359	0.036	0.5345	0.104333	WS0057_I08	0	3.5e-19	2.6e-19	405	83	0.518072	AT5G35735.1	| Symbols: | auxin-responsive family protein | chr5:13918143-13920164 REVERSE	WS02712_O06,	GO:0016020	comp	other membranes
WS00922_L22	0.352	0.03	-0.068	0.713	0.098	0.134	0.223	0.07	0.233	0.064	-0.062	0.752	0.083	0.152	0.053	0.19	-0.059	0.742	0.126	0.129	0.23675	0.338167	WS00922_L22	0	1.8e-45	8.5e-46	330	264	0.397727	AT5G06570.1	| Symbols: | similar to unknown protein [Arabidopsis thaliana] (TAIR:AT5G16080.1); similar to CXE carboxylesterase [Actinidia deliciosa] (GB:ABB89016.1); contains InterPro domain Esterase/lipase/thioesterase; (InterPro:IPR000379); contains InterPro domain Alpha/beta hydrolase fold-3; (InterPro:IPR013094) | chr5:2008076-2011014 REVERSE	WS02730_I15, WS02743_K13, WS0293_M04, WS02752_M07, WS02734_C02, WS02719_N24, WS02719_B12, WS0272_J11, WS02749_I06, WS02742_I10, WS02749_P16, WS02810_I01, WS02814_N11, WS0282_D16, WS02745_O03, WS02729_G13, WS02713_M10,	GO:0005575	comp	other cellular components
WS00930_P22	0.144	0.168	0.054	0.327	0.042	0.337	0.334	0.022	0.266	0.064	-0.021	0.412	0.195	0.101	0.054	0.328	0.096	0.235	0.183	0.151	0.2135	0.215167	WS00930_P22							no hit		no hit
WS01024_C11	0.144	0.169	0.149	0.173	0.042	0.355	0.002	0.43	0.266	0.064	0.081	0.261	0.195	0.12	0.133	0.187	-0.011	0.387	0.183	0.135	0.28175	0.192333	WS01024_C11	TRUE	2.1e-83	2.1e-15	383	162	0.58642	AT5G42800.1	| Symbols: TT3, M318, DFR | DFR (DIHYDROFLAVONOL 4-REDUCTASE); dihydrokaempferol 4-reductase | chr5:17181524-17183092 REVERSE	WS02726_P11, WS0279_O23, WS02915_M08, WS0286_N08, WS0283_M02, WS02753_F08, WS02729_O07, WS02722_A04, WS0277_E11, WS0281_G07, WS02729_F21, WS0282_D20, WS0276_C09, WS0282_F22, WS02717_O07, WS02752_M16, WS0277_K20, WS0271_G13, WS02723_E14, WS0273_C05, WS0284_I02, WS02918_E05,	GO:0009718	proc	other cellular processes | other metabolic processes	GO:0042406	comp	ER | other membranes | other cellular components | other cytoplasmic components | other intracellular components	GO:0045552	func	other enzyme activity
WS00832_P17	0.115	0.177	0.184	0.098	0.04	0.218	0.012	0.267	0.263	0.064	-0.081	0.753	0.15	0.131	-0.006	0.532	0.076	0.156	0.066	0.16	0.19	0.299333	WS00832_P17							no hit		no hit
WS00924_C03	0.144	0.181	0.054	0.335	-0.05	0.483	0.085	0.268	0.266	0.064	-0.021	0.417	0.108	0.231	0.054	0.369	0.096	0.246	0.081	0.251	0.31675	0.263	WS00924_C03	0	1.6e-37	8.9e-38	570	122	0.557377	AT5G13760.1	| Symbols: | similar to unknown protein [Arabidopsis thaliana] (TAIR:AT3G04440.1); similar to hypothetical protein [Oryza sativa (japonica cultivar-group)] (GB:BAC20799.1); similar to Os07g0656100 [Oryza sativa (japonica cultivar-group)] (GB:NP_001060501.1); contains InterPro domain Protein of unknown function DUF580; (InterPro:IPR007603) | chr5:4442105-4444568 FORWARD	no hit	GO:0003674	func	other molecular functions	GO:0005575	comp	other cellular components
WS00919_O17	0.059	0.183	0.106	0.121	0.098	0.139	0.07	0.161	0.233	0.064	0.126	0.118	0.243	0.057	0.053	0.199	0.137	0.089	-0.062	0.729	0.151	0.209333	WS00919_O17	0	7.9e-07	3.7e-06	203	29	0.586207	AT2G21900.1	| Symbols: ATWRKY59, WRKY59 | WRKY59 (WRKY DNA-binding protein 59); transcription factor | chr2:9341229-9343302 REVERSE	no hit	GO:0003700	func	transcription factor activity	GO:0005634	comp	nucleus	GO:0006355	proc	transcription | other cellular processes | other metabolic processes | other biological processes
WS01028_H18	0.059	0.19	0.106	0.127	0.098	0.146	0.07	0.205	0.233	0.064	-0.062	0.713	0.243	0.068	0.197	0.101	-0.059	0.719	0.313	0.044	0.167	0.284833	WS01028_H18							no hit		WS0291_P13,
WS0092_B20	0.123	0.195	0.132	0.186	0.117	0.217	0.067	0.281	0.242	0.064	-0.031	0.448	0.175	0.126	-0.039	0.538	0.082	0.261	0.165	0.165	0.21975	0.267	WS0092_B20							no hit		no hit
WS01034_P17	0.129	0.2	-0.004	0.363	0.2	0.119	0.054	0.302	0.259	0.064	-0.104	0.819	0.273	0.062	-0.062	0.558	0.025	0.253	0.014	0.297	0.246	0.342167	WS01034_P17							no hit		no hit
WS0104_J02	0.115	0.201	-0.089	0.769	-0.093	0.791	0.012	0.295	0.263	0.064	0.066	0.216	0.275	0.062	0.332	0.022	0.076	0.166	0.213	0.099	0.514	0.104833	WS0104_J02	0	1.4e-25	1.1e-25	773	96	0.625	AT4G04340.2	| Symbols: | early-responsive to dehydration protein-related / ERD protein-related | chr4:2123233-2126622 FORWARD	no hit	GO:0012505	comp	other membranes	GO:0016020	comp	other membranes
WS0046_E13	0.129	0.208	0.105	0.216	-0.013	0.415	0.15	0.177	0.259	0.064	0.132	0.181	0.173	0.13	0.029	0.356	0.025	0.267	0.132	0.193	0.254	0.1985	WS0046_E13							no hit		no hit
WS00917_L05	0.037	0.299	0.105	0.223	0.093	0.222	0.15	0.134	0.259	0.064	0.014	0.317	0.273	0.069	0.3	0.041	0.025	0.293	0.132	0.179	0.2195	0.1605	WS00917_L05	TRUE	5.3e-31	no hit	817	154	0.454545	AT4G33300.1	| Symbols: ADR1-L1 | ADR1-L1 (ADR1-LIKE 1); ATP binding / protein binding | chr4:16051166-16054009 REVERSE	no hit	GO:0005515	func	protein binding	GO:0005524	func	nucleotide binding	GO:0005575	comp	other cellular components	GO:0006952	proc	other biological processes
WS0039_D10	0.037	0.321	0.105	0.234	0.093	0.219	-0.042	0.492	0.259	0.064	0.132	0.182	0.374	0.021	0.3	0.051	0.147	0.163	0.368	0.03	0.3165	0.0851667	WS0039_D10	0	8.6e-53	5.4e-53	118	118	0.940678	AT2G17350.1	| Symbols: | similar to Os08g0511800 [Oryza sativa (japonica cultivar-group)] (GB:NP_001062215.1) | chr2:7552785-7553230 REVERSE	WS02721_D08,	GO:0003674	func	other molecular functions	GO:0005575	comp	other cellular components	GO:0008150	proc	other biological processes
WS0014_H14	0.055	0.323	-0.006	0.447	0.06	0.309	-0.062	0.606	0.238	0.064	-0.066	0.562	0.107	0.221	0.043	0.362	-0.055	0.471	0.195	0.121	0.42125	0.300167	WS0014_H14	TRUE	1.6e-21	9.3e-13	261	256	0.347656	AT1G20450.1	| Symbols: LTI45, ERD10, LTI29 | ERD10/LTI45 (EARLY RESPONSIVE TO DEHYDRATION 10) | chr1:7088225-7089097 REVERSE	WS02728_M06, WS0286_L10, WS0282_J01, WS02726_H15, WS0272_K08, WS0279_C17, WS02753_A10, WS02753_J09, WS02729_F14, WS02714_O20, WS02811_O10,	GO:0003674	func	other molecular functions	GO:0005634	comp	nucleus	GO:0005737	comp	other cytoplasmic components	GO:0006950	proc	response to stress	GO:0009409	proc	response to stress | response to abiotic or biotic stimulus	GO:0009414	proc
WS0101_E06	0.037	0.365	-0.114	0.84	-0.119	0.826	0.054	0.309	0.259	0.064	0.014	0.299	0.173	0.123	0.119	0.22	0.27	0.063	0.132	0.174	0.585	0.157167	WS0101_E06							no hit		no hit
WS01020_E16	0	0.458	-0.089	0.779	-0.093	0.811	0.131	0.171	0.263	0.064	0.213	0.105	0.15	0.163	0.22	0.098	0.076	0.185	0.213	0.092	0.55475	0.117833	WS01020_E16							no hit		no hit
WS00920_C05	0	0.495	0.048	0.21	0.172	0.139	0.251	0.076	0.263	0.064	0.066	0.212	0.025	0.25	0.107	0.193	0.076	0.166	0.213	0.1	0.23	0.164167	WS00920_C05	TRUE	4.8e-194	2.6e-56	378	378	0.957672	AT5G09810.1	| Symbols: ACT2/7, ACT7 | ACT7 (actin 7) | chr5:3052810-3054221 FORWARD	WS02719_P05, WS02917_J13, WS02728_M01,	GO:0005200	func	structural molecule activity	GO:0005739	comp	mitochondria	GO:0005856	comp	other cellular components | other intracellular components	GO:0007010	proc	cell organization and biogenesis	GO:0009416	proc	response to abiotic or biotic stimulus	GO:0009611	proc
WS00939_H19	-0.031	0.534	0.223	0.096	0.028	0.364	0.308	0.034	0.242	0.064	0.067	0.29	0.175	0.137	0.112	0.185	0.082	0.242	0.165	0.159	0.257	0.1795	WS00939_H19							no hit		no hit
WS00933_E22	-0.055	0.54	-0.004	0.394	-0.119	0.851	-0.042	0.49	0.259	0.064	0.132	0.161	0.173	0.119	0.119	0.211	0.025	0.283	0.014	0.315	0.56875	0.192167	WS00933_E22	0	2.2e-09	1.2e-09	542	200	0.35	AT3G09000.1	| Symbols: | proline-rich family protein | chr3:2746019-2748331 FORWARD	WS02716_I15, WS02735_M11,	GO:0003674	func	other molecular functions	GO:0005575	comp	other cellular components	GO:0008150	proc	other biological processes
WS0017_H15	-0.108	0.729	-0.051	0.494	-0.06	0.552	0.067	0.295	0.242	0.064	0.165	0.14	0.091	0.256	0.414	0.008	0.287	0.055	0.165	0.151	0.5175	0.112333	WS0017_H15	TRUE	4.8e-46	no hit	1606	313	0.361022	AT5G47690.1	| Symbols: | binding | chr5:19335125-19344240 FORWARD	WS02737_A05, WS02717_M01, WS0274_B22,	GO:0005488	func	other binding	GO:0005739	comp	mitochondria	GO:0008150	proc	other biological processes
WS00931_M09	-0.088	0.794	0.106	0.144	0.267	0.055	0.07	0.187	0.233	0.064	0.126	0.119	0.083	0.172	0.197	0.089	0.332	0.038	0.313	0.051	0.295	0.0888333	WS00931_M09							no hit		no hit
WS0263_B07	-0.115	0.843	-0.089	0.779	0.04	0.249	0.012	0.296	0.263	0.064	0.506	0.006	0.275	0.066	0.332	0.019	0.229	0.083	0.359	0.028	0.54175	0.0443333	WS0263_B07	0	9e-21	2e-18	260	111	0.441441	AT4G23330.1	| Symbols: | eukaryotic translation initiation factor-related | chr4:12192146-12194620 FORWARD	WS02722_D12,	GO:0003674	func	other molecular functions	GO:0005575	comp	other cellular components	GO:0008150	proc	other biological processes
WS0071_K11	0.224	0.081	-0.136	0.851	-0.05	0.493	0.002	0.418	0.266	0.065	0.183	0.109	0.108	0.218	0.211	0.093	0.415	0.017	-0.021	0.373	0.46075	0.145833	WS0071_K11							no hit		no hit
WS0086_D04	0.229	0.092	0.184	0.131	0.172	0.133	0.131	0.172	0.263	0.065	-0.081	0.774	0.401	0.019	0.107	0.19	-0.076	0.727	0.359	0.031	0.132	0.301	WS0086_D04							no hit		no hit
WS00938_E17	0.205	0.1	0.106	0.135	0.098	0.137	0.07	0.169	0.233	0.065	-0.062	0.738	0.083	0.143	-0.091	0.784	0.137	0.083	0.126	0.121	0.13525	0.322333	WS00938_E17							no hit		no hit
WS00932_H24	0.192	0.101	0.086	0.25	-0.026	0.443	0.126	0.189	0.23	0.065	0.224	0.093	0.053	0.307	0.009	0.389	0.128	0.198	0.224	0.086	0.24575	0.189667	WS00932_H24	TRUE	4e-87	4.3e-79	337	220	0.754545	AT1G77610.1	| Symbols: | glucose-6-phosphate/phosphate translocator-related | chr1:29170383-29172380 FORWARD	WS02731_N18,	GO:0008514	func	transporter activity	GO:0016020	comp	other membranes
WS0092_C23	0.221	0.108	0.215	0.094	-0.013	0.414	0.15	0.175	0.259	0.065	0.014	0.301	0.273	0.071	0.029	0.366	0.025	0.278	0.368	0.03	0.19775	0.185167	WS0092_C23							no hit		no hit
WS0071_L02	0.144	0.17	-0.041	0.469	0.134	0.206	0.168	0.137	0.266	0.065	0.081	0.24	0.282	0.056	0.133	0.23	0.096	0.245	0.081	0.25	0.2455	0.181	WS0071_L02	TRUE	1.8e-194	1.1e-118	685	546	0.613553	AT1G78240.1	| Symbols: | dehydration-responsive protein-related | chr1:29438066-29440708 REVERSE	WS0277_B09,	GO:0005794	comp	Golgi apparatus	GO:0008168	func	transferase activity	GO:0010289	proc	other cellular processes | other metabolic processes
WS00712_I16	0.059	0.175	0.106	0.111	0.098	0.149	0.223	0.089	0.233	0.065	0.126	0.127	0.083	0.146	0.053	0.209	0.137	0.094	0.126	0.114	0.131	0.125833	WS00712_I16	TRUE	2.2e-49	no hit	675	168	0.565476	AT4G23140.1	| Symbols: RLK5, CRK6 | CRK6 (CYSTEINE-RICH RLK 6); kinase | chr4:12121408-12124048 FORWARD	WS02717_N17,	GO:0006468	proc	protein metabolism | other cellular processes | other metabolic processes	GO:0012505	comp	other membranes	GO:0016301	func	kinase activity
WS0055_B21	0.144	0.177	0.244	0.073	0.319	0.024	0.168	0.135	0.266	0.065	-0.021	0.428	0.108	0.224	0.054	0.341	-0.011	0.396	0.183	0.134	0.10225	0.264667	WS0055_B21							no hit		no hit
WS0263_O04	0.129	0.183	-0.004	0.414	-0.119	0.819	-0.042	0.474	0.259	0.065	0.014	0.308	0.072	0.268	0.119	0.217	0.147	0.155	0.132	0.149	0.4725	0.193667	WS0263_O04	TRUE	1.9e-41	6.1e-18	485	126	0.452381	AT2G15490.1	| Symbols: UGT73B4 | UGT73B4; UDP-glycosyltransferase/ transferase, transferring glycosyl groups | chr2:6768832-6770480 FORWARD	WS0278_C18, WS02714_E07, WS0299_N03, WS02727_L14, WS02745_F15, WS0298_L11, WS02719_B07, WS02716_D04, WS0272_K03, WS02737_F15, WS02720_D11, WS0283_P14, WS02712_A21, WS02722_J08,	GO:0008194	func	transferase activity	GO:0012505	comp	other membranes	GO:0016757	func	transferase activity	GO:0051707	proc	other biological processes | response to abiotic or biotic stimulus
WS0082_A04	0.059	0.189	-0.068	0.728	-0.071	0.746	0.07	0.176	0.233	0.065	-0.062	0.723	0.243	0.058	0.197	0.089	-0.059	0.737	0.126	0.116	0.45975	0.298	WS0082_A04							no hit		no hit
WS00833_J01	0.059	0.195	0.455	0.006	0.267	0.056	0.07	0.15	0.233	0.065	-0.062	0.732	0.243	0.064	0.053	0.179	-0.059	0.742	0.313	0.046	0.10175	0.304667	WS00833_J01							no hit		no hit
WS0087_G21	0.115	0.195	0.457	0.008	0.172	0.123	0.012	0.282	0.263	0.065	-0.081	0.76	0.275	0.063	-0.006	0.464	-0.076	0.76	0.359	0.037	0.152	0.358167	WS0087_G21							no hit		WS02726_D09,
WS00923_L13	0.123	0.199	0.132	0.178	0.206	0.097	0.227	0.093	0.242	0.065	0.165	0.161	0.175	0.121	-0.039	0.557	0.082	0.269	0.067	0.262	0.14175	0.239167	WS00923_L13	TRUE	7.5e-36	1.3e-09	190	116	0.62931	AT2G43340.1	| Symbols: | similar to unknown protein [Arabidopsis thaliana] (TAIR:AT2G31560.2); similar to hypothetical protein [Oryza sativa (japonica cultivar-group)] (GB:BAB86085.1); similar to Os11g0282300 [Oryza sativa (japonica cultivar-group)] (GB:NP_001067693.1); similar to Os12g0230600 [Oryza sativa (japonica cultivar-group)] (GB:NP_001066444.1); contains InterPro domain Protein of unknown function D…	no hit	GO:0003674	func	other molecular functions	GO:0005575	comp	other cellular components	GO:0008150	proc	other biological processes
WS01030_F11	0.037	0.344	-0.004	0.393	-0.013	0.434	0.15	0.14	0.259	0.065	0.014	0.315	0.173	0.122	0.119	0.228	0.025	0.279	0.132	0.175	0.32775	0.197333	WS01030_F11	0	4.2e-28	2.5e-28	196	114	0.526316	AT1G74930.1	| Symbols: | AP2 domain-containing transcription factor, putative | chr1:28147900-28148487 FORWARD	WS02718_F08, WS02729_D14, WS0278_D08, WS02732_A16, WS02745_A05, WS02711_L17, WS02746_B14, WS02722_I04, WS0291_D22, WS0282_K22, WS0288_A15, WS02727_F21, WS02748_A18, WS02810_O07, WS0272_A02,	GO:0003677	func	DNA or RNA binding	GO:0003700	func	transcription factor activity	GO:0005634	comp	nucleus	GO:0006355	proc	transcription | other cellular processes | other metabolic processes | other biological processes
WS0108_C13	0.037	0.357	0.105	0.213	0.2	0.106	0.15	0.154	0.259	0.065	0.132	0.185	0.173	0.119	0.21	0.11	0.27	0.075	0.25	0.071	0.2075	0.104167	WS0108_C13							no hit		no hit
WS00920_I18	0.037	0.363	-0.004	0.384	-0.119	0.814	0.054	0.319	0.259	0.065	0.014	0.299	0.072	0.299	0.21	0.105	0.147	0.172	0.132	0.192	0.47	0.188667	WS00920_I18	TRUE	9.1e-26	1.5e-25	120	112	0.5	AT1G69620.1	| Symbols: RPL34 | RPL34 (RIBOSOMAL PROTEIN L34); structural constituent of ribosome | chr1:26193563-26194744 FORWARD	WS02920_O10, WS0297_H16, WS02749_F22, WS02723_N01, WS02730_H06,	GO:0003735	func	structural molecule activity	GO:0005840	comp	ribosome	GO:0006412	proc	protein metabolism | other cellular processes | other metabolic processes	GO:0015934	comp	ribosome | other cellular components | other cytoplasmic components | other intracellular components	GO:0042254	proc	cell organization and biogenesis
WS0044_K03	0	0.453	0.048	0.207	0.172	0.13	0.012	0.284	0.263	0.065	0.066	0.193	0.275	0.069	0.107	0.203	-0.076	0.736	0.066	0.197	0.2685	0.243833	WS0044_K03	0	1.1e-18	9.4e-19	117	94	0.446809	AT2G18370.1	| Symbols: | protease inhibitor/seed storage/lipid transfer protein (LTP) family protein | chr2:7987769-7988557 FORWARD	WS02918_K04, WS02724_K01, WS0287_D10, WS02723_A14, WS02720_N08, WS02748_N16, WS02710_J06, WS02811_O22, WS02723_H12, WS02725_A24, WS0299_O16, WS0297_M11, WS02910_E02, WS02814_M17, WS02727_L18, WS0273_D02, WS02711_O06, WS02730_P20, WS0296_I21, WS02716_I21, WS02720_M01, WS02726_H19, WS02746_K04, WS0274_H01, WS02729_O10, WS02712_F05, WS02722_G17, WS02719_A06, WS02715_K14, WS02716_E13, WS02711_O02,	GO:0006869	proc	transport	GO:0008289	func	other binding	GO:0012505	comp	other membranes
WS0031_E01	0	0.472	0.048	0.213	-0.093	0.77	0.012	0.286	0.263	0.065	0.066	0.157	0.275	0.073	0.107	0.192	-0.076	0.766	0.066	0.168	0.43525	0.236833	WS0031_E01	TRUE	5.1e-28	no hit	1025	109	0.550459	AT1G06900.1	| Symbols: | metalloendopeptidase | chr1:2115154-2120634 REVERSE	no hit	GO:0004222	func	hydrolase activity	GO:0005575	comp	other cellular components	GO:0006508	proc	protein metabolism | other cellular processes | other metabolic processes
WS00930_A09	-0.016	0.473	0.054	0.321	-0.05	0.497	0.085	0.257	0.266	0.065	-0.021	0.441	0.021	0.41	0.133	0.193	-0.011	0.362	-0.124	0.847	0.387	0.386333	WS00930_A09							no hit		no hit
WS00825_B02	0	0.474	0.048	0.227	-0.093	0.777	0.131	0.162	0.263	0.065	0.066	0.174	0.275	0.049	0.22	0.092	-0.076	0.732	0.066	0.178	0.41	0.215	WS00825_B02	TRUE	1.2e-16	no hit	541	69	0.652174	AT2G43070.1	| Symbols: | protease-associated (PA) domain-containing protein | chr2:17918310-17921853 REVERSE	WS0271_M08, WS02726_K23,	GO:0006508	proc	protein metabolism | other cellular processes | other metabolic processes	GO:0008233	func	hydrolase activity	GO:0012505	comp	other membranes	GO:0016021	comp	other membranes | other cellular components
WS00925_D19	0	0.493	0.048	0.242	0.172	0.123	0.251	0.073	0.263	0.065	0.213	0.093	0.15	0.156	0.107	0.181	0.076	0.177	0.066	0.181	0.23275	0.142167	WS00925_D19	TRUE	4e-119	1.7e-148	311	312	0.676282	AT1G61620.1	| Symbols: | protein binding / zinc ion binding | chr1:22741318-22742874 FORWARD	WS0276_B08,	GO:0005515	func	protein binding	GO:0008270	func	other binding
WS00934_M20	-0.031	0.537	0.04	0.348	0.206	0.109	0.067	0.314	0.242	0.065	0.067	0.293	0.259	0.062	0.187	0.108	-0.021	0.397	0.264	0.046	0.327	0.161833	WS00934_M20	TRUE	3.8e-66	3.9e-147	169	167	0.730539	AT5G03220.1	| Symbols: | transcriptional co-activator-related | chr5:767616-768583 REVERSE	no hit	GO:0003713	func	protein binding | other molecular functions	GO:0005634	comp	nucleus	GO:0045941	proc	transcription | other cellular processes | other metabolic processes | other biological processes
WS00941_D21	-0.088	0.804	0.106	0.122	0.098	0.131	-0.082	0.815	0.233	0.065	-0.062	0.717	0.243	0.066	0.197	0.088	-0.059	0.728	0.126	0.111	0.468	0.295833	WS00941_D21	TRUE	3.8e-98	1.4e-55	579	393	0.473282	AT1G60420.1	| Symbols: | DC1 domain-containing protein | chr1:22265643-22267908 FORWARD	WS02726_M02, WS0286_E07, WS0284_J01,	GO:0005575	comp	other cellular components	GO:0006118	proc	electron transport or energy pathways	GO:0009055	func	other enzyme activity	GO:0015035	func	other enzyme activity	GO:0016491	func	other enzyme activity	GO:0045454	proc
WS00927_P22	-0.115	0.84	0.048	0.23	0.04	0.232	0.131	0.167	0.263	0.065	0.066	0.215	0.275	0.062	0.107	0.206	-0.076	0.755	-0.081	0.772	0.36725	0.345833	WS00927_P22							no hit		no hit
WS00823_N16	0.233	0.072	-0.126	0.758	-0.137	0.769	0.078	0.276	0.224	0.066	0.133	0.192	0.177	0.127	0.216	0.076	-0.008	0.479	0.054	0.338	0.46875	0.213	WS00823_N16							no hit		no hit
WS0071_E15	0.2	0.1	0.132	0.185	0.028	0.345	0.067	0.312	0.242	0.066	-0.031	0.416	0.426	0.009	0.187	0.119	-0.021	0.426	0.362	0.029	0.2355	0.1775	WS0071_E15							no hit		WS02721_N08,
WS00815_F10	0.129	0.169	-0.004	0.401	0.093	0.231	0.054	0.315	0.259	0.066	0.014	0.305	0.273	0.078	0.029	0.348	0.025	0.283	0.132	0.175	0.279	0.209167	WS00815_F10	TRUE	5.8e-69	3.5e-124	335	222	0.454955	AT1G68140.1	| Symbols: | similar to unknown protein [Arabidopsis thaliana] (TAIR:AT1G77770.2); similar to Pm27 [Prunus mume] (GB:BAE48661.1); contains InterPro domain Protein of unknown function DUF1644; (InterPro:IPR012866) | chr1:25543073-25544077 REVERSE	no hit	GO:0003674	func	other molecular functions	GO:0008150	proc	other biological processes
WS00822_J12	0.115	0.189	0.184	0.138	0.172	0.113	0.012	0.284	0.263	0.066	-0.081	0.75	0.15	0.175	-0.006	0.488	0.076	0.178	0.213	0.099	0.181	0.292667	WS00822_J12							no hit		no hit
WS01014_J11	0.129	0.192	-0.004	0.361	0.093	0.221	0.246	0.088	0.259	0.066	0.014	0.319	0.072	0.255	0.029	0.35	0.27	0.056	0.25	0.064	0.2155	0.185	WS01014_J11	0	8.9e-19	5.2e-19	218	176	0.323864	AT5G38900.1	| Symbols: | DSBA oxidoreductase family protein | chr5:15590975-15592175 REVERSE	WS02735_I16,	GO:0005575	comp	other cellular components	GO:0008150	proc	other biological processes	GO:0015035	func	other enzyme activity
WS0071_C09	0.115	0.195	-0.089	0.774	-0.093	0.786	0.251	0.082	0.263	0.066	0.066	0.191	0.025	0.269	0.107	0.193	0.229	0.108	0.066	0.197	0.45925	0.170667	WS0071_C09							no hit		no hit
WS0106_M15	0.129	0.196	0.105	0.206	0.093	0.25	0.246	0.074	0.259	0.066	0.132	0.194	0.173	0.145	0.21	0.097	0.025	0.261	0.25	0.074	0.1815	0.1395	WS0106_M15							no hit		no hit
WS00920_N20	0.129	0.21	0.434	0.014	0.2	0.124	0.054	0.302	0.259	0.066	-0.104	0.788	0.273	0.048	0.029	0.347	-0.098	0.811	0.25	0.079	0.1625	0.3565	WS00920_N20	TRUE	2.9e-25	1.9e-95	296	62	0.741935	AT5G23680.1	| Symbols: | sterile alpha motif (SAM) domain-containing protein | chr5:7985576-7986463 REVERSE	WS0298_L10,	GO:0003674	func	other molecular functions	GO:0005575	comp	other cellular components	GO:0008150	proc	other biological processes
WS01025_M07	0.115	0.211	-0.089	0.771	-0.093	0.772	0.012	0.276	0.263	0.066	0.066	0.176	0.401	0.005	0.22	0.088	0.076	0.153	0.066	0.168	0.5075	0.109333	WS01025_M07	0	1.2e-39	5.8e-40	351	243	0.452675	AT4G25500.1	| Symbols: ATRSP40, AT-SRP40, ATRSP35 | ATRSP35 (Arabidopsis thaliana arginine/serine-rich splicing factor 35); RNA binding | chr4:13025178-13027253 FORWARD	WS02726_O07, WS0272_B11, WS0279_F14, WS02818_M05,	GO:0000398	proc	other cellular processes | other metabolic processes	GO:0003723	func	DNA or RNA binding	GO:0005681	comp	nucleus | other cellular components | other intracellular components	GO:0008380	proc	other cellular processes | other metabolic processes	GO:0016607	comp	nucleus | other cellular components | other intracellular components
WS00816_G16	0.123	0.214	-0.051	0.497	-0.06	0.542	0.227	0.099	0.242	0.066	0.067	0.321	0.007	0.422	0.187	0.1	0.185	0.132	0.264	0.078	0.338	0.1865	WS00816_G16	TRUE	3.2e-84	no hit	470	202	0.613861	AT5G22940.1	| Symbols: | exostosin family protein | chr5:7677200-7678895 FORWARD	no hit	GO:0003824	func	other enzyme activity	GO:0008150	proc	other biological processes	GO:0016020	comp	other membranes
WS00820_F22	0.105	0.219	0.19	0.115	0.175	0.125	0.307	0.043	0.23	0.066	0.224	0.088	0.149	0.151	0.095	0.235	0.245	0.075	0.336	0.038	0.1255	0.108833	WS00820_F22							no hit		WS0295_J10, WS02729_B11,
WS00721_F08	0.059	0.289	0.01	0.289	0.115	0.183	0.075	0.217	0.293	0.066	0.029	0.27	0.308	0.046	0.147	0.17	0.3	0.058	0.154	0.14	0.2445	0.125	WS00721_F08							no hit		no hit
WS01021_F18	0.037	0.333	-0.004	0.406	0.093	0.218	0.246	0.07	0.259	0.066	0.014	0.278	0.072	0.242	0.119	0.226	0.147	0.159	0.014	0.278	0.25675	0.208167	WS01021_F18	TRUE	8.2e-09	no hit	568	189	0.359788	AT2G40070.2	| Symbols: | similar to proline-rich family protein [Arabidopsis thaliana] (TAIR:AT3G09000.1); similar to Os01g0141900 [Oryza sativa (japonica cultivar-group)] (GB:NP_001041987.1); similar to putative proteophosphoglycan [Oryza sativa (japonica cultivar-group)] (GB:BAD61066.1) | chr2:16735456-16738118 REVERSE	no hit
WS0024_J06	0.037	0.376	0.215	0.078	0.2	0.118	0.246	0.083	0.259	0.066	-0.104	0.8	0.273	0.054	0.119	0.201	-0.098	0.811	0.25	0.084	0.16375	0.336	WS0024_J06	TRUE	6e-29	no hit	283	140	0.492857	AT4G38620.1	| Symbols: ATMYB4, MYB4 | MYB4 (myb domain protein 4); transcription factor | chr4:18053860-18054870 FORWARD	WS02719_I18, WS02716_N17,	GO:0003700	func	transcription factor activity	GO:0005634	comp	nucleus	GO:0009651	proc	response to stress | response to abiotic or biotic stimulus	GO:0009723	proc	other biological processes	GO:0009733	proc	other biological processes	GO:0009737	proc
WS01030_E15	0.017	0.379	0.086	0.245	-0.026	0.412	0.126	0.193	0.23	0.066	0.113	0.194	0.149	0.174	0.095	0.237	0.128	0.171	0.113	0.211	0.30725	0.1755	WS01030_E15	TRUE	2.9e-139	2.1e-136	432	373	0.675603	AT5G47860.1	| Symbols: | similar to unknown protein [Arabidopsis thaliana] (TAIR:AT3G43540.1); similar to H0502B11.12 [Oryza sativa (indica cultivar-group)] (GB:CAH66532.1); contains InterPro domain Protein of unknown function DUF1350; (InterPro:IPR010765) | chr5:19398882-19401536 FORWARD	WS02812_N19,	GO:0009507	comp	chloroplast
WS00820_O12	0	0.471	0.048	0.249	0.304	0.057	0.251	0.078	0.263	0.066	0.066	0.213	0.15	0.146	0.107	0.195	-0.076	0.752	0.066	0.223	0.21375	0.265833	WS00820_O12	0	5.1e-07	5.5e-07	210	50	0.46	AT4G03965.1	| Symbols: | protein binding / zinc ion binding | chr4:1889574-1890203 FORWARD	no hit	GO:0005515	func	protein binding	GO:0008270	func	other binding
WS00931_E11	0	0.486	0.048	0.23	0.304	0.057	0.251	0.087	0.263	0.066	-0.081	0.747	0.275	0.063	-0.006	0.527	-0.076	0.772	0.066	0.185	0.215	0.393333	WS00931_E11	0	2.2e-38	1.4e-38	521	146	0.561644	AT5G24870.1	| Symbols: | zinc finger (C3HC4-type RING finger) family protein | chr5:8545011-8546926 REVERSE	WS02711_F11, WS02716_J13, WS02716_G07, WS0296_D21, WS0289_N02, WS02729_F02, WS02710_L14,	GO:0005515	func	protein binding	GO:0008270	func	other binding
WS00941_J14	-0.082	0.66	-0.006	0.448	0.296	0.05	0.222	0.064	0.238	0.066	0.021	0.389	0.256	0.063	0.311	0.036	0.127	0.194	0.108	0.22	0.3055	0.161333	WS00941_J14							no hit		no hit
WS0035_K16	-0.115	0.814	0.048	0.21	0.04	0.248	0.012	0.293	0.263	0.066	0.359	0.032	0.15	0.134	0.22	0.1	0.229	0.08	0.066	0.208	0.39125	0.103333	WS0035_K16							no hit		no hit
WS00911_J10	-0.115	0.83	-0.089	0.795	-0.093	0.798	0.131	0.164	0.263	0.066	0.213	0.1	0.15	0.139	0.332	0.027	0.076	0.166	0.066	0.212	0.64675	0.118333	WS00911_J10	TRUE	2.7e-21	6.5e-113	856	134	0.402985	AT4G02400.1	| Symbols: | similar to U3 ribonucleoprotein (Utp) family protein [Arabidopsis thaliana] (TAIR:AT5G08600.1); similar to hypothetical protein DEHA0A03355g [Debaryomyces hansenii CBS767] (GB:XP_456468.1); similar to Os03g0343300 [Oryza sativa (japonica cultivar-group)] (GB:NP_001050076.1); contains InterPro domain Utp14 protein; (InterPro:IPR006709) | chr4:1054243-1057884 FORWARD	no hit	GO:0003674	func	other molecular functions	GO:0005575	comp	other cellular components	GO:0006364	proc	other cellular processes | other metabolic processes | cell organization and biogenesis
WS0045_E04	-0.147	0.903	-0.004	0.405	0.093	0.237	0.054	0.319	0.259	0.066	0.25	0.091	0.273	0.068	0.119	0.208	0.147	0.158	0.132	0.177	0.466	0.128	WS0045_E04	TRUE	1.1e-63	1.2e-62	313	313	0.453674	AT1G07840.2	| Symbols: | leucine zipper factor-related | chr1:2424600-2426422 FORWARD	WS02728_C11,	GO:0005575	comp	other cellular components
WS0079_O17	-0.185	0.934	0.04	0.334	0.028	0.381	-0.093	0.628	0.242	0.066	-0.031	0.421	0.259	0.059	0.112	0.226	0.082	0.268	0.067	0.263	0.56925	0.217167	WS0079_O17							no hit		no hit
WS0061_B12	0.229	0.088	0.048	0.207	0.04	0.225	0.131	0.172	0.263	0.067	-0.081	0.768	0.275	0.062	0.107	0.188	-0.076	0.741	0.213	0.087	0.173	0.318833	WS0061_B12	N/A	N/A	N/A	N/A	N/A	N/A
WS01025_E15	0.144	0.165	0.054	0.317	-0.05	0.496	-0.082	0.617	0.266	0.067	-0.124	0.841	0.195	0.112	0.133	0.183	-0.011	0.382	0.183	0.117	0.39875	0.283667	WS01025_E15							no hit		no hit
WS00821_C16	0.129	0.195	-0.114	0.83	0.093	0.236	0.15	0.161	0.259	0.067	0.132	0.182	0.273	0.052	0.21	0.103	0.147	0.149	0.132	0.19	0.3555	0.123833	WS00821_C16	0	8.9e-35	5.5e-35	402	137	0.532847	AT1G79550.1	| Symbols: PGK | PGK (PHOSPHOGLYCERATE KINASE) | chr1:29929240-29931188 REVERSE	WS0273_E04, WS0297_L13, WS0272_O16, WS02914_J19, WS02715_B11, WS02752_H19, WS02753_N15, WS02810_N13,	GO:0004618	func	kinase activity | transferase activity	GO:0005829	comp	cytosol	GO:0006096	proc	other cellular processes | other metabolic processes
WS01033_F16	0.059	0.204	-0.068	0.751	-0.071	0.709	0.07	0.204	0.233	0.067	0.313	0.051	0.243	0.066	0.197	0.095	0.137	0.1	0.5	0.009	0.467	0.0646667	WS01033_F16	TRUE	5.3e-23	no hit	766	74	0.72973	AT3G03780.1	| Symbols: AtMS2 | AtMS2 (Arabidopsis thaliana methionine synthase 2); 5-methyltetrahydropteroyltriglutamate-homocysteine S-methyltransferase | chr3:957609-960747 FORWARD	no hit	GO:0003871	func	transferase activity	GO:0009086	proc	other cellular processes | other metabolic processes
WS00812_N10	0.115	0.206	-0.089	0.755	0.04	0.245	0.131	0.169	0.263	0.067	-0.081	0.752	0.15	0.154	0.22	0.094	0.076	0.192	0.066	0.193	0.34375	0.242	WS00812_N10	0	9.2e-17	7.2e-17	157	112	0.428571	AT2G01300.1	| Symbols: | similar to unknown protein [Arabidopsis thaliana] (TAIR:AT1G15010.1); similar to Os05g0516700 [Oryza sativa (japonica cultivar-group)] (GB:NP_001056047.1); similar to Os01g0121500 [Oryza sativa (japonica cultivar-group)] (GB:NP_001041876.1); similar to Os01g0121600 [Oryza sativa (japonica cultivar-group)] (GB:NP_001041877.1) | chr2:151220-151690 REVERSE	WS02917_L04, WS0292_F07, WS02816_A09, WS0284_C20,	GO:0003674	func	other molecular functions	GO:0008150	proc	other biological processes
WS00920_P02	0.037	0.341	-0.004	0.381	0.093	0.229	0.054	0.317	0.259	0.067	0.014	0.307	0.374	0.018	0.119	0.199	-0.098	0.787	0.132	0.197	0.317	0.2625	WS00920_P02	TRUE	1e-33	4.1e-27	218	169	0.443787	AT1G21065.1	| Symbols: | similar to Protein of unknown function UPF0047 [Medicago truncatula] (GB:ABC75362.1); contains InterPro domain Protein of unknown function UPF0047; (InterPro:IPR001602) | chr1:7374199-7375633 FORWARD	WS02710_L18, WS02727_H07,	GO:0008150	proc	other biological processes
WS0097_D23	0.037	0.342	0.105	0.247	-0.013	0.394	0.342	0.024	0.259	0.067	0.014	0.303	0.072	0.274	0.21	0.104	0.025	0.271	0.014	0.284	0.25175	0.217167	WS0097_D23	0	4.9e-11	3e-11	163	167	0.281437	AT1G64850.1	| Symbols: | calcium-binding EF hand family protein | chr1:24100211-24101237 REVERSE	WS0297_H09, WS0279_B03, WS0291_J17, WS02735_J06,	GO:0005509	func	other binding	GO:0005575	comp	other cellular components	GO:0008150	proc	other biological processes
WS00818_E09	0.037	0.354	0.105	0.22	0.093	0.254	0.15	0.16	0.259	0.067	0.25	0.069	0.072	0.285	0.029	0.353	0.27	0.068	0.368	0.029	0.247	0.145167	WS00818_E09	TRUE	9.4e-63	1e-86	482	161	0.732919	AT1G34630.1	| Symbols: | similar to unknown protein [Arabidopsis thaliana] (TAIR:AT5G51150.1); similar to Os03g0190900 [Oryza sativa (japonica cultivar-group)] (GB:NP_001049229.1); similar to Acyl-CoA-binding protein (ISS) [Ostreococcus tauri] (GB:CAL54448.1) | chr1:12685295-12687413 FORWARD	no hit	GO:0003674	func	other molecular functions	GO:0005575	comp	other cellular components	GO:0008150	proc	other biological processes
WS0037_I14	0	0.461	-0.089	0.787	-0.093	0.782	0.012	0.289	0.263	0.067	-0.081	0.757	0.025	0.27	-0.006	0.45	0.076	0.181	-0.081	0.774	0.57975	0.4165	WS0037_I14	TRUE	4.4e-12	no hit	238	140	0.442857	AT2G01060.2	| Symbols: | myb family transcription factor | chr2:73456-74556 REVERSE	no hit	GO:0003700	func	transcription factor activity
WS00113_P17	-0.039	0.476	0.01	0.322	0.002	0.324	-0.129	0.847	0.293	0.067	0.029	0.263	0.201	0.109	0.051	0.307	0.039	0.263	0.154	0.157	0.49225	0.194333	WS00113_P17	0	3.5e-24	2.4e-24	233	126	0.436508	AT2G28500.1	| Symbols: LBD11 | LBD11 (LOB DOMAIN-CONTAINING PROTEIN 11) | chr2:12193680-12195187 REVERSE	WS02730_N15, WS0271_N08, WS02816_D21,	GO:0003674	func	other molecular functions	GO:0008150	proc	other biological processes	GO:0009507	comp	chloroplast
WS01041_I22	-0.055	0.522	-0.004	0.399	-0.013	0.419	-0.042	0.46	0.259	0.067	0.014	0.289	0.173	0.135	0.119	0.201	-0.098	0.813	0.014	0.305	0.45	0.301667	WS01041_I22	0	3.6e-38	1.9e-38	488	209	0.416268	AT3G50740.1	| Symbols: UGT72E1 | UGT72E1 (UDP-glucosyl transferase 72E1); UDP-glycosyltransferase/ coniferyl-alcohol glucosyltransferase/ transferase, transferring glycosyl groups | chr3:18866329-18867792 REVERSE	WS0278_C18, WS02716_D04, WS0299_N03, WS02714_E07, WS02727_L14, WS02737_F15, WS02745_F15, WS02712_A21, WS0298_L11, WS02722_J08, WS02720_D11, WS02719_B07, WS0272_K03, WS0283_P14,	GO:0008194	func	transferase activity	GO:0009808	proc	other cellular processes | other metabolic processes	GO:0016757	func	transferase activity	GO:0047209	func	transferase activity
WS0262_D19	-0.016	0.525	-0.041	0.465	0.042	0.328	0.002	0.445	0.266	0.067	-0.021	0.399	0.195	0.109	0.211	0.083	-0.117	0.825	-0.021	0.396	0.44075	0.313167	WS0262_D19							no hit		no hit
WS0263_F05	-0.031	0.541	-0.051	0.501	0.028	0.395	0.308	0.034	0.242	0.067	0.165	0.141	0.091	0.246	0.187	0.116	0.082	0.283	0.165	0.165	0.36775	0.169667	WS0263_F05	0	2.5e-69	1.3e-69	192	188	0.664894	AT4G39220.1	| Symbols: ATRER1A | ATRER1A (Arabidopsis thaliana endoplasmic reticulum retrieval protein 1A) | chr4:18264274-18265525 FORWARD	WS02743_P16,	GO:0003674	func	other molecular functions	GO:0005794	comp	Golgi apparatus	GO:0006890	proc	transport | other biological processes | cell organization and biogenesis
WS00910_G23	-0.055	0.554	-0.114	0.824	0.306	0.039	0.246	0.08	0.259	0.067	0.132	0.194	0.173	0.132	0.21	0.1	0.147	0.173	0.014	0.321	0.37425	0.1645	WS00910_G23							no hit		no hit
WS00945_G04	-0.07	0.587	-0.018	0.414	0.477	0.008	0.307	0.045	0.23	0.067	0.001	0.352	0.149	0.168	0.181	0.104	0.012	0.328	0.224	0.091	0.2635	0.185	WS00945_G04	TRUE	8.5e-220	7.2e-99	466	461	0.885033	AT1G04170.1	| Symbols: EIF2 GAMMA | EIF2 GAMMA (eukaryotic translation initiation factor 2 gamma subunit); translation factor, nucleic acid binding | chr1:1097422-1099701 FORWARD	WS02910_N24,	GO:0003743	func	nucleic acid binding | other molecular functions	GO:0008135	func	nucleic acid binding | other molecular functions
WS0268_A15	-0.115	0.834	-0.089	0.799	0.172	0.15	-0.107	0.799	0.263	0.067	0.066	0.196	0.15	0.145	0.107	0.22	0.076	0.209	0.066	0.183	0.6455	0.17	WS0268_A15	0	1.7e-06	no hit	171	44	0.431818	AT5G59030.1	| Symbols: COPT1 | COPT1 (COPPER TRANSPORTER 1); copper ion transporter | chr5:23851171-23851683 REVERSE	no hit	GO:0005375	func	transporter activity	GO:0006825	proc	transport	GO:0016020	comp	other membranes	GO:0048235	proc	other cellular processes | other biological processes	GO:0048364	proc	developmental processes | other biological processes
WS01013_D15	-0.147	0.879	0.215	0.105	-0.013	0.391	-0.042	0.473	0.259	0.067	0.25	0.074	0.273	0.065	0.21	0.099	0.025	0.287	0.25	0.071	0.462	0.1105	WS01013_D15							no hit		no hit
WS0019_G04	0.221	0.075	0.105	0.23	0.093	0.245	0.15	0.148	0.259	0.068	-0.104	0.833	0.072	0.262	0.029	0.38	0.025	0.275	0.25	0.091	0.1745	0.318167	WS0019_G04	TRUE	2.5e-62	2.4e-85	844	186	0.66129	AT5G18230.1	| Symbols: | transcription regulator NOT2/NOT3/NOT5 family protein | chr5:6021612-6027033 REVERSE	no hit	GO:0005634	comp	nucleus	GO:0016481	proc	transcription | other cellular processes | other metabolic processes | other biological processes	GO:0030528	func	other molecular functions
WS00936_I08	0.221	0.09	0.105	0.221	0.2	0.109	0.054	0.301	0.259	0.068	-0.104	0.789	0.273	0.055	0.029	0.362	-0.098	0.785	0.132	0.16	0.18025	0.369833	WS00936_I08	0	5.9e-07	3.2e-07	477	35	0.771429	AT4G03250.1	| Symbols: | homeobox-leucine zipper family protein | chr4:1425622-1427744 FORWARD	no hit	GO:0003677	func	DNA or RNA binding	GO:0003700	func	transcription factor activity	GO:0005634	comp	nucleus	GO:0006355	proc	transcription | other cellular processes | other metabolic processes | other biological processes
WS0071_M20	0.2	0.121	-0.051	0.506	0.028	0.373	0.067	0.305	0.242	0.068	-0.13	0.854	0.259	0.071	0.187	0.121	-0.021	0.418	0.165	0.161	0.32625	0.282167	WS0071_M20							no hit		WS0287_K18, WS02750_O16, WS0282_G17, WS0288_I18, WS02727_N10, WS02726_F10, WS02722_M12, WS02721_G17,
WS0043_M12	0.178	0.132	0.116	0.225	-0.07	0.566	-0.026	0.512	0.221	0.068	0.149	0.146	0.318	0.029	0.093	0.268	0.168	0.168	0.054	0.291	0.35875	0.161667	WS0043_M12	0	1.6e-26	1.9e-26	375	97	0.628866	AT5G03290.1	| Symbols: | isocitrate dehydrogenase, putative / NAD+ isocitrate dehydrogenase, putative | chr5:794042-795938 FORWARD	WS02727_N02,	GO:0004449	func	other enzyme activity	GO:0005739	comp	mitochondria	GO:0008152	proc	other metabolic processes
WS0071_O08	0.123	0.169	0.04	0.374	0.028	0.395	0.227	0.066	0.242	0.068	-0.031	0.434	0.007	0.413	0.187	0.105	0.082	0.249	0.264	0.065	0.251	0.222333	WS0071_O08	TRUE	4.6e-70	3e-75	273	239	0.556485	AT5G13200.1	| Symbols: | GRAM domain-containing protein / ABA-responsive protein-related | chr5:4207084-4208082 FORWARD	WS0278_P14, WS02748_E05, WS0299_C03, WS02719_B05,	GO:0003674	func	other molecular functions	GO:0005575	comp	other cellular components	GO:0008150	proc	other biological processes
WS00918_C04	0.123	0.194	0.223	0.103	-0.06	0.513	-0.013	0.494	0.242	0.068	0.067	0.305	0.259	0.053	0.187	0.124	-0.021	0.415	0.067	0.304	0.326	0.2115	WS00918_C04							no hit		no hit
WS01020_M18	0.129	0.206	-0.114	0.845	0.093	0.213	0.15	0.182	0.259	0.068	0.132	0.199	0.273	0.055	0.3	0.05	0.147	0.174	0.25	0.076	0.3615	0.103667	WS01020_M18	TRUE	3.6e-91	3.6e-29	421	189	0.687831	AT5G61850.1	| Symbols: LFY3, LFY | LFY (LEAFY); transcription factor | chr5:24861521-24864159 FORWARD	WS02752_C08,	GO:0003700	func	transcription factor activity	GO:0005634	comp	nucleus	GO:0009740	proc	signal transduction | other biological processes	GO:0009908	proc	developmental processes | other biological processes
WS00910_N16	0.123	0.21	0.04	0.35	0.117	0.223	0.067	0.281	0.242	0.068	-0.031	0.419	0.175	0.136	0.036	0.385	-0.021	0.4	0.165	0.147	0.266	0.259167	WS00910_N16	0	3e-57	2.3e-57	151	149	0.758389	AT3G52580.1	| Symbols: | 40S ribosomal protein S14 (RPS14C) | chr3:19514302-19515679 FORWARD	no hit	GO:0003735	func	structural molecule activity	GO:0005843	comp	cytosol | ribosome | other cellular components | other cytoplasmic components | other intracellular components	GO:0006412	proc	protein metabolism | other cellular processes | other metabolic processes
WS0074_F01	0.105	0.227	0.086	0.259	-0.026	0.435	0.216	0.074	0.23	0.068	0.113	0.223	0.244	0.081	0.181	0.124	0.012	0.283	0.001	0.366	0.24875	0.190833	WS0074_F01	TRUE	1.1e-38	2.2e-56	477	110	0.672727	AT4G39660.1	| Symbols: AGT2 | AGT2 (ALANINE:GLYOXYLATE AMINOTRANSFERASE 2); alanine-glyoxylate transaminase | chr4:18406791-18409256 FORWARD	WS02812_N03,	GO:0005739	comp	mitochondria	GO:0008453	func	transferase activity
WS00931_M12	0.037	0.343	-0.004	0.384	-0.013	0.383	0.054	0.336	0.259	0.068	0.014	0.296	0.273	0.063	0.029	0.354	0.025	0.282	0.014	0.299	0.3615	0.227	WS00931_M12	TRUE	9.3e-127	1.1e-137	372	314	0.735669	AT1G31190.1	| Symbols: | inositol monophosphatase family protein | chr1:11144842-11146781 FORWARD	WS0279_H11, WS02716_E06, WS02813_J19,	GO:0004437	func	hydrolase activity	GO:0006790	proc	other cellular processes | other metabolic processes	GO:0008441	func	hydrolase activity	GO:0009507	comp	chloroplast
WS0048_A16	0.037	0.364	-0.004	0.381	0.093	0.264	0.246	0.073	0.259	0.068	0.014	0.309	-0.028	0.445	0.21	0.1	0.147	0.17	0.132	0.185	0.2705	0.212833	WS0048_A16	0	2.6e-19	2e-19	82	82	0.512195	AT3G09390.1	| Symbols: ATMT-K, ATMT-1, MT2, MT2A | MT2A (METALLOTHIONEIN 2A) | chr3:2889743-2890194 REVERSE	WS02810_G05, WS02718_O19, WS02719_M02, WS02729_B21, WS02715_D08, WS02712_B10, WS02711_G11, WS02717_I22, WS0297_F07, WS02815_O12, WS02812_K16, WS02721_L19, WS02913_B01, WS0287_F14, WS02726_F11, WS02721_G12, WS02746_H06, WS02721_I22, WS02811_B17, WS02713_O02, WS02738_H16, WS02714_I07, WS02719_M21,	GO:0005507	func	other binding	GO:0005575	comp	other cellular components	GO:0006878	proc	other cellular processes | other biological processes
WS00941_M08	0.03	0.38	-0.061	0.55	0.187	0.117	0.206	0.093	0.221	0.068	0.149	0.182	0.237	0.078	0.239	0.074	0.069	0.286	0.149	0.155	0.285	0.1405	WS00941_M08							no hit		no hit
WS01030_C15	0.017	0.38	-0.018	0.411	0.075	0.279	0.126	0.2	0.23	0.068	0.224	0.094	0.053	0.299	0.095	0.242	0.361	0.023	0.224	0.087	0.3175	0.1355	WS01030_C15	TRUE	4.4e-97	1.4e-74	453	211	0.848341	AT4G37550.1	| Symbols: | formamidase, putative / formamide amidohydrolase, putative | chr4:17643678-17645723 FORWARD	WS02814_H15,	GO:0004328	func	hydrolase activity	GO:0005575	comp	other cellular components	GO:0008152	proc	other metabolic processes
WS0073_C13	0.037	0.405	-0.004	0.414	0.2	0.105	-0.042	0.461	0.259	0.068	0.014	0.314	0.173	0.144	0.119	0.213	0.025	0.246	0.132	0.21	0.34625	0.199167	WS0073_C13	TRUE	4.8e-43	8.2e-42	225	201	0.477612	AT3G06760.1	| Symbols: | similar to HRB1 (HYPERSENSITIVE TO RED AND BLUE) [Arabidopsis thaliana] (TAIR:AT5G49230.1); similar to fiber protein Fb2 [Gossypium barbadense] (GB:AAN77145.1); contains InterPro domain Drought induced 19; (InterPro:IPR008598) | chr3:2132977-2134361 FORWARD	WS0272_F15, WS02910_K24, WS0297_O02,	GO:0003674	func	other molecular functions	GO:0009414	proc	response to stress | response to abiotic or biotic stimulus
WS01020_P04	0	0.454	-0.089	0.768	-0.093	0.78	0.131	0.187	0.263	0.068	0.213	0.101	0.275	0.061	0.22	0.09	0.076	0.176	0.066	0.189	0.54725	0.114167	WS01020_P04							no hit		no hit
WS01037_P13	0	0.457	0.048	0.216	0.04	0.238	0.131	0.19	0.263	0.068	-0.081	0.769	0.275	0.075	0.107	0.213	-0.076	0.739	0.066	0.183	0.27525	0.341167	WS01037_P13							no hit		no hit
WS00928_D23	0	0.467	-0.089	0.777	-0.093	0.796	0.012	0.276	0.263	0.068	0.213	0.108	0.025	0.264	0.22	0.101	0.076	0.176	0.066	0.187	0.579	0.150667	WS00928_D23	TRUE	7.4e-59	3.3e-111	513	84	0.845238	AT2G38060.1	| Symbols: | transporter-related | chr2:15929805-15932701 REVERSE	no hit	GO:0005351	func	transporter activity	GO:0006810	proc	transport	GO:0008514	func	transporter activity	GO:0015144	func	transporter activity	GO:0016020	comp	other membranes
WS00713_L13	-0.016	0.483	-0.136	0.876	0.042	0.36	0.334	0.025	0.266	0.068	0.081	0.289	0.108	0.243	0.368	0.018	0.096	0.243	0.183	0.125	0.436	0.164333	WS00713_L13	TRUE	3.8e-17	no hit	184	131	0.40458	AT2G48130.1	| Symbols: | protease inhibitor/seed storage/lipid transfer protein (LTP) family protein | chr2:19692333-19693047 REVERSE	no hit	GO:0006869	proc	transport	GO:0008289	func	other binding	GO:0031225	comp	other membranes | other cellular components
WS0071_A22	-0.014	0.497	-0.006	0.49	0.217	0.087	0.08	0.282	0.238	0.068	0.282	0.055	0.182	0.12	0.11	0.231	0.218	0.083	0.108	0.233	0.339	0.131667	WS0071_A22	N/A	N/A	N/A	N/A	N/A	N/A
WS00827_N14	-0.055	0.521	-0.004	0.397	0.093	0.239	0.15	0.168	0.259	0.068	0.014	0.308	0.072	0.271	0.21	0.097	-0.098	0.772	0.132	0.192	0.33125	0.284667	WS00827_N14							no hit		no hit
WS0084_I04	-0.031	0.531	-0.143	0.858	0.117	0.205	-0.093	0.648	0.242	0.068	0.165	0.146	0.175	0.137	0.112	0.248	0.082	0.276	0.264	0.066	0.5605	0.156833	WS0084_I04	TRUE	4.5e-63	7.8e-127	207	199	0.638191	AT1G18720.1	| Symbols: | similar to unknown protein [Arabidopsis thaliana] (TAIR:AT1G74440.1); similar to YGL010w-like protein [Picea mariana] (GB:AAC32136.1); contains InterPro domain Protein of unknown function DUF962; (InterPro:IPR009305) | chr1:6458012-6459650 REVERSE	WS0285_M17, WS02752_N21, WS0281_J05, WS02736_K08, WS02710_N14,	GO:0003674	func	other molecular functions	GO:0005575	comp	other cellular components	GO:0008150	proc	other biological processes
WS00829_M14	-0.088	0.811	-0.068	0.742	-0.071	0.757	-0.082	0.794	0.233	0.068	0.126	0.121	0.243	0.067	0.197	0.088	-0.059	0.729	-0.062	0.735	0.776	0.301333	WS00829_M14	TRUE	2.2e-21	1.2e-12	315	282	0.301418	AT1G53460.1	| Symbols: | similar to zinc finger (Ran-binding) family protein [Arabidopsis thaliana] (TAIR:AT1G55040.1); similar to Zn-finger in Ran binding protein and others, putative [Oryza sativa (japonica cultivar-group)] (GB:AAX95671.1); similar to Os03g0712200 [Oryza sativa (japonica cultivar-group)] (GB:NP_001051062.1); similar to Os01g0203300 [Oryza sativa (japonica cultivar-group)] (GB:NP_001042331.…	WS02721_J04,	GO:0003674	func	other molecular functions	GO:0008150	proc	other biological processes
WS01037_J06	0.352	0.015	-0.068	0.727	-0.071	0.737	0.223	0.079	0.233	0.069	-0.062	0.735	0.083	0.133	0.053	0.189	-0.059	0.71	0.126	0.135	0.3895	0.3285	WS01037_J06	TRUE	2.7e-45	no hit	316	131	0.618321	AT5G40160.1	| Symbols: EMB506 | EMB506 (EMBRYO DEFECTIVE 506); protein binding | chr5:16079954-16081529 REVERSE	no hit	GO:0005515	func	protein binding	GO:0008150	proc	other biological processes	GO:0009507	comp	chloroplast
WS01017_E11	0.277	0.048	0.04	0.32	0.028	0.385	0.227	0.073	0.242	0.069	0.067	0.303	0.175	0.13	0.036	0.385	-0.123	0.842	0.264	0.074	0.2065	0.3005	WS01017_E11							no hit		no hit
WS0263_D15	0.229	0.093	0.048	0.211	0.04	0.235	0.131	0.16	0.263	0.069	0.213	0.084	0.401	0.017	0.107	0.219	-0.076	0.728	0.359	0.045	0.17475	0.193667	WS0263_D15							no hit		no hit
WS01024_E23	0.144	0.19	0.054	0.288	0.227	0.084	0.085	0.262	0.266	0.069	0.183	0.129	0.282	0.04	0.054	0.339	0.202	0.126	0.183	0.127	0.206	0.138333	WS01024_E23	0	7.4e-63	4.2e-63	209	176	0.664773	AT4G02230.1	| Symbols: | 60S ribosomal protein L19 (RPL19C) | chr4:979391-980640 REVERSE	WS0274_P03, WS0277_G13, WS02735_I04, WS02714_J15, WS0287_J15, WS02722_C23,	GO:0003735	func	structural molecule activity	GO:0005840	comp	ribosome	GO:0006412	proc	protein metabolism | other cellular processes | other metabolic processes	GO:0042254	proc	cell organization and biogenesis
WS01027_A03	0.123	0.216	-0.143	0.875	0.117	0.198	0.067	0.297	0.242	0.069	-0.031	0.43	0.175	0.134	0.187	0.111	0.082	0.276	-0.031	0.452	0.3965	0.245333	WS01027_A03							no hit		no hit
WS01024_N09	0.105	0.218	0.086	0.252	0.075	0.271	0.035	0.337	0.23	0.069	0.001	0.323	0.244	0.067	0.267	0.056	0.012	0.298	0.224	0.087	0.2695	0.15	WS01024_N09							no hit		no hit
WS00727_M21	0.076	0.297	0.04	0.375	0.172	0.13	0.038	0.386	0.256	0.069	0.074	0.289	0.275	0.047	0.314	0.025	0.093	0.233	0.4	0.013	0.297	0.112667	WS00727_M21							no hit		no hit
WS00720_B24	0.037	0.357	-0.004	0.413	0.093	0.272	0.054	0.317	0.259	0.069	0.25	0.079	0.173	0.128	0.21	0.106	0.147	0.146	0.132	0.184	0.33975	0.118667	WS00720_B24	TRUE	1.1e-162	3.9e-147	442	421	0.710214	AT1G64660.1	| Symbols: ATMGL | ATMGL; catalytic/ methionine gamma-lyase | chr1:24032640-24034200 FORWARD	WS02914_M22,	GO:0003824	func	other enzyme activity	GO:0005829	comp	cytosol	GO:0006520	proc	other cellular processes | other metabolic processes	GO:0018826	func	other enzyme activity	GO:0019458	proc	other cellular processes | other metabolic processes
WS00716_G01	0.037	0.368	-0.004	0.365	0.2	0.096	0.15	0.181	0.259	0.069	0.25	0.083	0.273	0.064	0.119	0.205	0.025	0.273	0.25	0.091	0.2525	0.130833	WS00716_G01	TRUE	7.4e-59	2e-92	306	107	0.794393	AT5G67300.1	| Symbols: AtMYBr1, AtMYB44 | AtMYB44/AtMYBr1 (myb domain protein 44, myb domain protein r1); DNA binding / transcription factor | chr5:26871335-26872252 FORWARD	WS0288_L10,	GO:0003677	func	DNA or RNA binding	GO:0003700	func	transcription factor activity	GO:0005634	comp	nucleus	GO:0006355	proc	transcription | other cellular processes | other metabolic processes | other biological processes	GO:0009651	proc	response to stress | response to abiotic or biotic stimulus	GO:0009723	proc
WS00927_K21	0	0.452	-0.089	0.754	0.04	0.245	0.131	0.199	0.263	0.069	0.213	0.11	0.15	0.155	0.22	0.087	0.382	0.033	0.359	0.037	0.4125	0.0818333	WS00927_K21	TRUE	2.1e-26	6.8e-12	155	99	0.565657	AT3G53850.1	| Symbols: | similar to integral membrane protein, putative [Arabidopsis thaliana] (TAIR:AT5G02060.1); similar to Os09g0249400 [Oryza sativa (japonica cultivar-group)] (GB:NP_001062672.1); similar to Protein of unknown function DUF588 [Medicago truncatula] (GB:ABE82916.1); contains InterPro domain Protein of unknown function DUF588; (InterPro:IPR006702) | chr3:19959240-19959972 REVERSE	WS02721_N08, WS02734_B06,	GO:0003674	func	other molecular functions	GO:0008150	proc	other biological processes	GO:0012505	comp	other membranes
WS0016_K07	0	0.469	-0.089	0.77	0.04	0.212	0.131	0.169	0.263	0.069	0.066	0.207	0.15	0.147	0.107	0.211	-0.076	0.764	-0.081	0.759	0.405	0.3595	WS0016_K07	TRUE	7.8e-91	2.6e-33	325	266	0.654135	AT5G05340.1	| Symbols: | peroxidase, putative | chr5:1579143-1580820 REVERSE	WS0272_P06, WS02817_E18, WS0282_G01, WS02726_L11, WS02740_P19, WS0289_E20, WS0296_A04, WS02720_H22, WS02721_N19, WS02728_C07, WS02735_A13, WS0296_I02, WS02719_O21, WS02723_H06, WS0296_O07, WS02735_N21, WS0277_B04, WS0295_E20, WS0285_L01,	GO:0004601	func	other enzyme activity | other molecular functions	GO:0006979	proc	response to stress | other cellular processes | other metabolic processes | other biological processes	GO:0012505	comp	other membranes
WS0262_I12	0	0.476	-0.089	0.768	-0.093	0.776	0.012	0.277	0.263	0.069	0.066	0.191	0.275	0.055	0.22	0.088	0.076	0.163	0.066	0.195	0.57425	0.126833	WS0262_I12	TRUE	1.3e-07	no hit	561	48	0.5625	AT4G08470.1	| Symbols: MAPKKK10 | MAPKKK10 (Mitogen-activated protein kinase kinase kinase 10); kinase | chr4:5384027-5387035 REVERSE	no hit	GO:0005575	comp	other cellular components	GO:0006468	proc	protein metabolism | other cellular processes | other metabolic processes	GO:0016301	func	kinase activity
WS0056_G05	0	0.485	0.048	0.224	0.172	0.127	0.012	0.294	0.263	0.069	-0.081	0.759	0.275	0.064	-0.006	0.481	0.076	0.167	0.066	0.183	0.2825	0.287167	WS0056_G05	TRUE	2.9e-67	no hit	1004	199	0.708543	AT5G65700.1	| Symbols: BAM1 | BAM1 (big apical meristem 1); ATP binding / kinase/ protein serine/threonine kinase | chr5:26299052-26302171 FORWARD	WS02922_F05, WS0282_L03, WS0283_N20, WS02752_B16, WS02717_N17, WS02728_P12, WS02743_C20, WS02729_D01, WS02728_C10, WS0278_P17,	GO:0004674	func	kinase activity | transferase activity	GO:0005524	func	nucleotide binding	GO:0006468	proc	protein metabolism | other cellular processes | other metabolic processes	GO:0007169	proc	signal transduction	GO:0010075	proc	developmental processes | other biological processes	GO:0016301	func
WS00940_E01	0	0.487	-0.089	0.783	0.04	0.225	0.131	0.159	0.263	0.069	-0.081	0.759	0.15	0.145	-0.006	0.528	0.076	0.184	0.213	0.089	0.4135	0.295667	WS00940_E01	0	4.1e-30	2.2e-30	340	106	0.613208	AT5G66320.1	| Symbols: | zinc finger (GATA type) family protein | chr5:26513434-26514535 REVERSE	WS02751_L09,	GO:0003700	func	transcription factor activity	GO:0005634	comp	nucleus	GO:0006355	proc	transcription | other cellular processes | other metabolic processes | other biological processes
WS01041_M05	-0.016	0.499	-0.136	0.864	-0.05	0.528	0.168	0.118	0.266	0.069	0.183	0.117	0.195	0.113	0.211	0.111	0.202	0.127	0.285	0.057	0.50225	0.099	WS01041_M05	TRUE	5.4e-83	no hit	397	333	0.537538	AT2G30020.1	| Symbols: | protein phosphatase 2C, putative / PP2C, putative | chr2:12821514-12822981 FORWARD	WS0278_B10, WS02717_M12, WS0288_E02,	GO:0006470	proc	protein metabolism | other cellular processes | other metabolic processes	GO:0008287	comp	other cellular components	GO:0009507	comp	chloroplast	GO:0015071	func	hydrolase activity
WS00928_E13	-0.055	0.509	0.105	0.199	0.2	0.118	0.342	0.024	0.259	0.069	0.132	0.187	0.173	0.126	0.21	0.107	0.147	0.171	0.25	0.079	0.2125	0.123167	WS00928_E13	TRUE	4.5e-88	5e-140	348	337	0.513353	AT1G78660.2	| Symbols: ATGGH1 | ATGGH1; gamma-glutamyl hydrolase | chr1:29590907-29593010 FORWARD	WS0271_C06,	GO:0005773	comp	other cellular components | other cytoplasmic components | other intracellular components	GO:0008464	func	hydrolase activity	GO:0046900	proc	other cellular processes | other metabolic processes
WS01028_H20	-0.055	0.527	-0.114	0.815	-0.013	0.399	0.246	0.063	0.259	0.069	0.132	0.176	0.072	0.286	0.3	0.031	0.025	0.289	0.132	0.204	0.451	0.175833	WS01028_H20							no hit		no hit
WS0039_G05	-0.147	0.857	-0.114	0.826	-0.013	0.396	0.15	0.179	0.259	0.069	0.132	0.191	-0.028	0.449	0.119	0.214	0.147	0.173	0.132	0.18	0.5645	0.212667	WS0039_G05	TRUE	1.1e-49	2.8e-24	876	166	0.427711	AT3G05660.1	| Symbols: | kinase/ protein binding | chr3:1649264-1652007 REVERSE	WS0287_N21, WS0292_M16, WS02717_F17, WS0278_I04, WS0273_L05, WS02811_H08, WS0296_O03, WS0298_D11, WS0272_F07, WS0282_D19,	GO:0005515	func	protein binding	GO:0006952	proc	other biological processes	GO:0007165	proc	signal transduction	GO:0012505	comp	other membranes	GO:0016301	func	kinase activity
WS01038_C14	0.221	0.077	0.105	0.203	0.2	0.111	0.246	0.074	0.259	0.07	-0.104	0.821	0.374	0.024	0.029	0.339	-0.098	0.801	0.368	0.034	0.11625	0.348167	WS01038_C14	TRUE	4.9e-34	1.6e-61	244	222	0.423423	AT5G47220.1	| Symbols: ATERF2, ATERF-2, ERF2 | ATERF-2/ATERF2/ERF2 (ETHYLENE RESPONSE FACTOR 2); DNA binding / transcription factor/ transcriptional activator | chr5:19189250-19189981 REVERSE	WS0272_A02, WS02748_A18, WS0282_K22, WS02711_L17, WS02746_B14, WS02722_I04, WS0291_D22,	GO:0003677	func	DNA or RNA binding	GO:0003700	func	transcription factor activity	GO:0005634	comp	nucleus	GO:0006355	proc	transcription | other cellular processes | other metabolic processes | other biological processes	GO:0009864	proc	signal transduction | other biological processes | response to abiotic or biotic stimulus	GO:0009873	proc
WS00828_P19	0.21	0.078	0.087	0.281	0.153	0.169	0.313	0.034	0.257	0.07	0.21	0.098	0.275	0.061	0.265	0.045	0.14	0.188	0.21	0.11	0.1405	0.0953333	WS00828_P19							no hit		no hit
WS0082_E04	0.059	0.166	-0.068	0.751	-0.071	0.758	-0.082	0.77	0.233	0.07	-0.062	0.692	0.243	0.066	0.053	0.209	0.137	0.095	-0.062	0.739	0.61125	0.311833	WS0082_E04	TRUE	3.7e-29	5.5e-73	116	106	0.59434	AT3G01435.1	| Symbols: | similar to Os02g0189100 [Oryza sativa (japonica cultivar-group)] (GB:NP_001046139.1); similar to hypothetical protein [Oryza sativa (japonica cultivar-group)] (GB:BAD16345.1) | chr3:166860-167991 REVERSE	WS02722_O08,	GO:0003674	func	other molecular functions	GO:0005575	comp	other cellular components	GO:0008150	proc	other biological processes
WS0079_G23	0.115	0.197	-0.089	0.766	0.04	0.208	0.251	0.079	0.263	0.07	-0.081	0.775	0.15	0.139	0.22	0.079	-0.076	0.752	0.066	0.179	0.3125	0.332333	WS0079_G23	TRUE	4e-09	no hit	755	164	0.329268	AT5G14890.1	| Symbols: | NHL repeat-containing protein | chr5:4818059-4821537 FORWARD	WS02718_N02, WS0273_J23, WS02740_C05, WS0278_C09, WS02816_K24,	GO:0012505	comp	other membranes
WS0071_C10	0.115	0.204	0.184	0.114	0.172	0.12	0.131	0.163	0.263	0.07	0.066	0.17	0.15	0.154	-0.006	0.487	0.076	0.178	0.213	0.1	0.15025	0.193167	WS0071_C10	0	2.8e-24	1.9e-24	882	55	0.581818	AT1G53470.1	| Symbols: | mechanosensitive ion channel domain-containing protein / MS ion channel domain-containing protein | chr1:19962255-19965246 FORWARD	no hit	GO:0016020	comp	other membranes
WS00931_K19	0.115	0.216	-0.089	0.785	0.04	0.255	0.251	0.073	0.263	0.07	0.066	0.203	0.275	0.053	0.107	0.205	0.076	0.193	0.066	0.183	0.33225	0.151167	WS00931_K19							no hit		no hit
WS00822_K22	0.104	0.244	0.293	0.039	-0.156	0.901	0.128	0.206	0.221	0.07	-0.041	0.46	0.075	0.294	0.166	0.147	-0.03	0.417	0.149	0.172	0.3475	0.26	WS00822_K22	TRUE	1.5e-74	no hit	380	175	0.708571	AT5G48220.1	| Symbols: | indole-3-glycerol phosphate synthase, putative | chr5:19567156-19569272 FORWARD	no hit	GO:0004425	func	other enzyme activity	GO:0006568	proc	other cellular processes | other metabolic processes
WS00914_H03	0.037	0.33	0.105	0.202	0.2	0.098	0.15	0.166	0.259	0.07	-0.104	0.823	0.072	0.267	0.119	0.182	0.025	0.278	0.132	0.187	0.199	0.301167	WS00914_H03	TRUE	1.2e-70	5.6e-35	614	127	0.708661	AT2G40116.1	| Symbols: | phosphoinositide-specific phospholipase C family protein | chr2:16758860-16761389 FORWARD	no hit	GO:0004435	func	hydrolase activity	GO:0005575	comp	other cellular components	GO:0006629	proc	other metabolic processes	GO:0007165	proc	signal transduction	GO:0007242	proc	signal transduction
WS0078_P21	0.046	0.344	-0.051	0.519	-0.06	0.549	0.067	0.299	0.242	0.07	0.067	0.295	0.091	0.252	0.112	0.225	0.082	0.277	0.165	0.156	0.42775	0.2125	WS0078_P21							no hit		no hit
WS0078_L15	0.046	0.356	-0.051	0.485	0.117	0.211	0.067	0.295	0.242	0.07	0.165	0.164	0.091	0.272	0.263	0.052	0.287	0.059	0.165	0.118	0.33675	0.1225	WS0078_L15	TRUE	1.5e-35	no hit	809	112	0.6875	AT4G33650.1	| Symbols: ADL2 | ADL2 (ARABIDOPSIS DYNAMIN-LIKE 2); GTP binding / GTPase | chr4:16161076-16166590 FORWARD	no hit	GO:0003924	func	hydrolase activity	GO:0005525	func	nucleotide binding	GO:0009507	comp	chloroplast	GO:0009658	proc	cell organization and biogenesis	GO:0009941	comp	plastid | chloroplast | other membranes | other cellular components | other cytoplasmic components | other intracellular components	GO:0016020	comp
WS00927_C20	0	0.466	-0.089	0.771	-0.093	0.793	-0.107	0.833	0.263	0.07	-0.081	0.748	0.025	0.276	-0.006	0.446	0.229	0.098	-0.081	0.766	0.71575	0.400667	WS00927_C20							no hit		no hit
WS01026_C18	0	0.475	-0.089	0.783	-0.093	0.758	0.012	0.29	0.263	0.07	0.066	0.189	0.15	0.147	0.22	0.096	0.229	0.095	-0.081	0.756	0.5765	0.2255	WS01026_C18							no hit		no hit
WS0046_A13	-0.055	0.522	-0.004	0.384	0.093	0.224	0.054	0.313	0.259	0.07	0.014	0.277	0.173	0.143	0.3	0.061	0.025	0.267	0.132	0.179	0.36075	0.166167	WS0046_A13							no hit		no hit
WS01010_J17	-0.055	0.54	0.105	0.211	-0.013	0.395	0.246	0.089	0.259	0.07	0.132	0.177	0.072	0.249	0.21	0.114	0.27	0.065	0.014	0.28	0.30875	0.159167	WS01010_J17							no hit		WS02715_K12,
WS01021_D15	-0.108	0.731	0.132	0.195	0.117	0.22	0.147	0.18	0.242	0.07	0.067	0.313	0.091	0.262	-0.039	0.531	0.185	0.148	0.067	0.286	0.3315	0.268333	WS01021_D15							no hit		no hit
WS0261_N03	-0.088	0.767	-0.068	0.73	0.098	0.138	0.07	0.178	0.233	0.07	0.313	0.054	0.243	0.082	0.053	0.21	-0.059	0.672	0.126	0.107	0.45325	0.199167	WS0261_N03	TRUE	2.2e-63	1.5e-150	344	232	0.556034	AT2G14835.1	| Symbols: | zinc finger (C3HC4-type RING finger) family protein | chr2:6374320-6377692 FORWARD	no hit	GO:0005515	func	protein binding	GO:0008270	func	other binding	GO:0012505	comp	other membranes
WS0264_H16	-0.088	0.784	-0.068	0.729	-0.071	0.765	-0.082	0.781	0.233	0.07	0.313	0.046	0.243	0.091	0.197	0.101	0.137	0.092	0.126	0.112	0.76475	0.0853333	WS0264_H16							no hit		no hit
WS00824_C13	-0.115	0.818	0.048	0.231	-0.093	0.793	0.012	0.298	0.263	0.07	0.066	0.214	0.025	0.251	0.22	0.094	0.229	0.094	0.066	0.198	0.535	0.1535	WS00824_C13	0	1.3e-63	9.1e-64	393	174	0.683908	AT2G18890.1	| Symbols: | protein kinase family protein | chr2:8191109-8193767 FORWARD	WS0282_L03, WS0293_H19, WS02728_P12, WS0283_N20, WS0278_P17, WS02719_L03, WS02717_N17, WS0288_I16, WS02728_C10, WS0279_B18, WS0281_O08, WS02917_O05, WS02710_B09, WS02752_B16, WS0277_H12, WS02728_K01,	GO:0006468	proc	protein metabolism | other cellular processes | other metabolic processes	GO:0016301	func	kinase activity
WS0089_H02	-0.115	0.834	-0.089	0.767	0.04	0.234	0.012	0.305	0.263	0.07	-0.081	0.772	0.025	0.257	0.107	0.205	0.076	0.182	-0.081	0.778	0.535	0.377333	WS0089_H02	TRUE	6.7e-52	no hit	807	161	0.701863	AT5G53170.1	| Symbols: FTSH11 | FTSH11 (FtsH protease 11); ATP-dependent peptidase/ ATPase/ metallopeptidase | chr5:21580249-21585148 REVERSE	no hit	GO:0004176	func	hydrolase activity	GO:0005739	comp	mitochondria	GO:0008237	func	hydrolase activity	GO:0009408	proc	response to stress | response to abiotic or biotic stimulus	GO:0009507	comp	chloroplast	GO:0010304	proc
WS0032_J21	0.224	0.094	-0.041	0.449	0.227	0.098	0.334	0.03	0.266	0.071	0.081	0.264	0.282	0.055	0.211	0.106	0.096	0.22	0.183	0.147	0.16775	0.143833	WS0032_J21							no hit		no hit
WS0105_P04	0.059	0.192	-0.068	0.762	0.098	0.157	-0.082	0.78	0.233	0.071	-0.062	0.753	-0.077	0.776	0.053	0.207	0.137	0.121	0.126	0.119	0.47275	0.341167	WS0105_P04							no hit		no hit
WS0048_D06	0.059	0.205	0.106	0.129	0.267	0.062	0.07	0.192	0.233	0.071	-0.062	0.718	0.243	0.075	0.053	0.186	-0.059	0.734	0.313	0.064	0.147	0.308	WS0048_D06	0	1.9e-23	1.2e-23	1167	94	0.574468	AT3G19960.1	| Symbols: ATM1 | ATATM (myosin 1); motor | chr3:6949793-6956742 FORWARD	no hit	GO:0003774	func	other molecular functions	GO:0009504	comp	other cellular components | other cytoplasmic components | other intracellular components	GO:0009524	comp	other cellular components | other cytoplasmic components | other intracellular components	GO:0016459	comp	other cellular components | other intracellular components
WS0104_D05	0.084	0.205	0.028	0.251	0.262	0.058	0.21	0.089	0.222	0.071	-0.089	0.776	0.349	0.039	-0.027	0.47	-0.084	0.766	0.046	0.22	0.15075	0.390333	WS0104_D05							no hit		no hit
WS0266_A23	0.037	0.32	-0.114	0.833	-0.119	0.839	-0.042	0.468	0.259	0.071	0.132	0.17	0.173	0.123	0.119	0.207	0.27	0.064	0.014	0.309	0.615	0.157333	WS0266_A23							no hit		no hit
WS0087_I11	0.037	0.341	0.105	0.219	0.412	0.013	0.246	0.077	0.259	0.071	0.132	0.2	0.374	0.022	0.119	0.211	0.147	0.157	0.014	0.297	0.1625	0.159667	WS0087_I11	TRUE	9.2e-104	4.1e-104	469	413	0.506053	AT1G29320.1	| Symbols: | transducin family protein / WD-40 repeat family protein | chr1:10255341-10258224 FORWARD	WS0294_G22,	GO:0000166	func	nucleotide binding	GO:0005575	comp	other cellular components	GO:0008150	proc	other biological processes
WS00912_K10	0.046	0.343	-0.051	0.501	0.028	0.342	0.227	0.074	0.242	0.071	-0.031	0.461	0.342	0.032	0.036	0.37	-0.123	0.855	0.067	0.273	0.315	0.343667	WS00912_K10	TRUE	1.6e-131	4.5e-102	332	323	0.727554	AT1G14360.1	| Symbols: ATUTR3, UTR3 | ATUTR3/UTR3 (UDP-GALACTOSE TRANSPORTER 3); pyrimidine nucleotide sugar transporter | chr1:4911357-4913024 REVERSE	WS0272_K05,	GO:0012505	comp	other membranes	GO:0015165	func	transporter activity
WS01040_J14	0.017	0.423	0.086	0.265	-0.026	0.416	0.126	0.206	0.23	0.071	0.001	0.335	-0.137	0.85	-0.076	0.61	0.245	0.083	-0.111	0.817	0.3275	0.461	WS01040_J14							no hit		no hit
WS00824_A17	0	0.47	0.048	0.202	0.04	0.241	0.37	0.024	0.263	0.071	0.066	0.194	0.025	0.254	0.107	0.219	0.076	0.181	-0.081	0.771	0.23425	0.281667	WS00824_A17	0	9.5e-86	5.5e-86	639	236	0.652542	AT2G37980.1	| Symbols: | similar to unknown protein [Arabidopsis thaliana] (TAIR:AT5G01100.1); similar to unknown protein [Arabidopsis thaliana] (TAIR:AT3G54100.1); similar to Os05g0451900 [Oryza sativa (japonica cultivar-group)] (GB:NP_001055708.1); similar to putative axi 1 [Oryza sativa (japonica cultivar-group)] (GB:BAD82651.1); contains InterPro domain Protein of unknown function DUF246, plant; (InterPr…	WS0296_A07,	GO:0003674	func	other molecular functions	GO:0008150	proc	other biological processes	GO:0009507	comp	chloroplast
WS01030_H18	-0.055	0.51	-0.004	0.396	0.093	0.231	0.054	0.297	0.259	0.071	0.132	0.166	0.072	0.278	0.21	0.109	0.147	0.151	0.25	0.075	0.3585	0.141667	WS01030_H18	TRUE	3.5e-45	2e-86	542	347	0.317003	AT3G52430.1	| Symbols: PAD4 | PAD4 (PHYTOALEXIN DEFICIENT 4); triacylglycerol lipase | chr3:19442544-19445270 FORWARD	WS02722_G10, WS0282_N03, WS02714_L17, WS0291_J02, WS02724_A08, WS02817_E05, WS0283_N02, WS02717_F24,	GO:0004806	func	hydrolase activity	GO:0005515	func	protein binding	GO:0005575	comp	other cellular components	GO:0006629	proc	other metabolic processes	GO:0009625	proc	other biological processes | response to abiotic or biotic stimulus	GO:0009816	proc
WS0056_N07	-0.021	0.522	0.028	0.25	-0.102	0.81	-0.009	0.467	0.222	0.071	-0.089	0.785	0.119	0.172	0.077	0.236	0.056	0.194	0.046	0.203	0.51225	0.276833	WS0056_N07	N/A	N/A	N/A	N/A	N/A	N/A
WS00931_D18	-0.055	0.534	-0.114	0.815	0.093	0.238	0.246	0.083	0.259	0.071	0.132	0.193	0.173	0.118	0.119	0.207	0.025	0.278	-0.104	0.81	0.4175	0.2795	WS00931_D18	TRUE	4.4e-08	1.8e-35	572	76	0.447368	AT1G03290.1	| Symbols: | similar to unknown protein [Arabidopsis thaliana] (TAIR:AT4G02880.1); similar to conserved hypothetical protein [Medicago truncatula] (GB:ABE77463.1); contains InterPro domain UBA-like; (InterPro:IPR009060) | chr1:807970-810680 FORWARD	no hit	GO:0003674	func	other molecular functions	GO:0005575	comp	other cellular components	GO:0008150	proc	other biological processes
WS0104_D06	-0.031	0.541	0.223	0.074	0.206	0.099	0.227	0.079	0.242	0.071	0.067	0.322	0.175	0.131	0.036	0.386	-0.021	0.373	0.067	0.298	0.19825	0.2635	WS0104_D06	0	3.4e-26	2.1e-26	156	101	0.574257	AT4G40042.1	| Symbols: | signal peptidase | chr4:18558753-18559564 FORWARD	WS02712_E08, WS02810_G23,	GO:0005787	comp	ER | other membranes | other cellular components | other cytoplasmic components | other intracellular components	GO:0005792	comp	other cellular components	GO:0006465	proc	protein metabolism | other cellular processes | other metabolic processes	GO:0009003	func	hydrolase activity	GO:0012505	comp	other membranes	GO:0016021	comp
WS00829_E04	-0.088	0.789	-0.068	0.716	-0.071	0.72	-0.082	0.769	0.233	0.071	0.126	0.113	0.243	0.056	0.197	0.088	-0.059	0.727	-0.062	0.74	0.7485	0.299167	WS00829_E04							no hit		no hit
WS00725_D14	0.205	0.1	0.106	0.132	0.098	0.133	0.07	0.152	0.233	0.072	0.313	0.046	0.243	0.07	0.053	0.192	0.137	0.112	0.126	0.113	0.12925	0.100833	WS00725_D14							no hit		no hit
WS00930_M16	0.192	0.116	0.19	0.136	0.075	0.284	0.126	0.19	0.23	0.072	-0.111	0.816	0.339	0.038	0.095	0.226	-0.105	0.823	0.224	0.089	0.1815	0.344	WS00930_M16							no hit		no hit
WS0055_D23	0.129	0.17	0.105	0.205	-0.013	0.394	0.15	0.142	0.259	0.072	-0.104	0.803	0.072	0.252	0.119	0.19	0.025	0.258	0.132	0.174	0.22775	0.2915	WS0055_D23							no hit		no hit
WS0089_G23	0.059	0.181	0.106	0.125	-0.071	0.759	0.375	0.014	0.233	0.072	0.126	0.111	0.083	0.151	0.341	0.027	0.137	0.098	0.126	0.12	0.26975	0.0965	WS0089_G23	0	4.6e-38	2.6e-38	150	88	0.886364	AT1G66410.1	| Symbols: ACAM-4, CAM4 | CAM4 (CALMODULIN 4); calcium ion binding | chr1:24778094-24779448 REVERSE	WS0298_N10, WS0285_E04, WS02730_P05, WS02711_N09, WS0298_M24, WS02714_H11, WS0283_D07, WS02719_O06, WS02817_M11, WS02745_B11, WS0273_H18, WS0285_J18, WS02737_N14, WS02718_A23, WS02751_O06, WS02751_P21, WS02711_P16, WS02920_F14, WS02716_P09, WS02914_B11, WS02813_E22,	GO:0004871	func	other molecular functions	GO:0005509	func	other binding	GO:0005575	comp	other cellular components
WS0017_E04	0.059	0.182	-0.068	0.754	-0.071	0.748	0.07	0.186	0.233	0.072	0.126	0.116	0.083	0.16	0.197	0.101	0.137	0.11	-0.062	0.719	0.4675	0.213	WS0017_E04	0	3.8e-10	3.9e-10	256	54	0.537037	AT5G66010.1	| Symbols: | RNA binding | chr5:26416838-26417979 FORWARD	no hit	GO:0003723	func	DNA or RNA binding	GO:0005575	comp	other cellular components	GO:0008150	proc	other biological processes
WS00931_B04	0.115	0.183	0.184	0.137	-0.093	0.784	0.131	0.196	0.263	0.072	-0.081	0.763	0.025	0.266	-0.006	0.452	0.076	0.168	0.066	0.199	0.325	0.32	WS00931_B04	TRUE	1.7e-72	7e-153	348	182	0.725275	AT2G44040.1	| Symbols: | dihydrodipicolinate reductase family protein | chr2:18229061-18231074 REVERSE	no hit	GO:0008839	func	other enzyme activity	GO:0009089	proc	other cellular processes | other metabolic processes
WS0055_B09	0.115	0.186	0.184	0.121	0.172	0.11	0.131	0.182	0.263	0.072	0.066	0.195	0.275	0.068	0.107	0.201	-0.076	0.747	0.213	0.105	0.14975	0.231333	WS0055_B09	TRUE	1.4e-61	2.5e-25	150	147	0.809524	AT1G66410.1	| Symbols: ACAM-4, CAM4 | CAM4 (CALMODULIN 4); calcium ion binding | chr1:24778094-24779448 REVERSE	WS02719_O06, WS0283_D07, WS0298_N10, WS0285_E04, WS02730_P05, WS02711_N09, WS0298_M24, WS02714_H11, WS02817_M11, WS02737_N14, WS02745_B11, WS02920_F14, WS02716_P09, WS02740_B16, WS0273_H18, WS0285_J18, WS02914_B11, WS02711_P16, WS02813_E22, WS02752_F23, WS02717_D19, WS02725_P07, WS02722_B06, WS0281_J11, WS0273_C17,	GO:0004871	func	other molecular functions	GO:0005509	func	other binding	GO:0005575	comp	other cellular components
WS00725_A20	0.129	0.188	0.105	0.202	0.093	0.214	0.15	0.15	0.259	0.072	0.014	0.293	0.273	0.065	0.119	0.2	0.025	0.259	0.132	0.156	0.1885	0.174167	WS00725_A20	TRUE	5.4e-12	9.3e-17	703	58	0.586207	AT3G11760.1	| Symbols: | similar to unknown protein [Arabidopsis thaliana] (TAIR:AT5G04860.1); similar to expressed protein [Oryza sativa (japonica cultivar-group)] (GB:ABF97907.1); similar to conserved hypothetical protein [Medicago truncatula] (GB:ABE84189.1); similar to Os03g0649000 [Oryza sativa (japonica cultivar-group)] (GB:NP_001050782.1) | chr3:3718535-3721129 FORWARD	no hit	GO:0003674	func	other molecular functions	GO:0008150	proc	other biological processes
WS01024_M07	0.129	0.197	0.215	0.091	0.2	0.116	0.054	0.288	0.259	0.072	0.132	0.181	0.273	0.045	0.119	0.223	0.27	0.068	0.25	0.084	0.173	0.112167	WS01024_M07							no hit		no hit
WS0099_A20	0.123	0.209	-0.051	0.481	-0.149	0.895	0.147	0.175	0.242	0.072	-0.031	0.429	0.091	0.251	0.036	0.362	0.185	0.122	0.067	0.287	0.44	0.253833	WS0099_A20							no hit		no hit
WS00811_L02	0.084	0.214	0.028	0.248	0.019	0.225	0.101	0.193	0.222	0.072	0.18	0.123	0.234	0.068	0.077	0.219	0.197	0.103	0.315	0.043	0.22	0.104667	WS00811_L02	TRUE	4.3e-67	3.1e-86	611	214	0.570093	AT4G37080.2	| Symbols: | similar to unknown protein [Arabidopsis thaliana] (TAIR:AT5G42690.2); similar to Os09g0463300 [Oryza sativa (japonica cultivar-group)] (GB:NP_001063405.1); similar to unknown protein [Oryza sativa (japonica cultivar-group)] (GB:AAP44737.1); contains InterPro domain Protein of unknown function DUF547; (InterPro:IPR006869) | chr4:17473713-17476710 FORWARD	no hit	GO:0003674	func	other molecular functions	GO:0005575	comp	other cellular components	GO:0008150	proc	other biological processes
WS0086_B13	0.105	0.217	0.294	0.041	0.175	0.137	0.216	0.088	0.23	0.072	-0.111	0.812	0.244	0.067	0.009	0.39	-0.105	0.798	0.224	0.088	0.12075	0.371167	WS0086_B13	TRUE	1.1e-29	1.2e-10	441	106	0.566038	AT5G58003.1	| Symbols: CPL4 | phosphoprotein phosphatase | chr5:23497292-23499150 FORWARD	no hit	GO:0004721	func	hydrolase activity	GO:0005634	comp	nucleus
WS01013_A23	0.037	0.349	0.215	0.078	0.093	0.199	-0.042	0.49	0.259	0.072	-0.104	0.809	0.173	0.108	0.029	0.316	0.025	0.269	0.132	0.185	0.279	0.293167	WS01013_A23	TRUE	4.4e-152	3e-45	377	357	0.767507	AT4G01370.1	| Symbols: MPK4, ATMPK4 | ATMPK4 (MAP KINASE 4); MAP kinase/ kinase | chr4:567219-568889 FORWARD	WS0286_M21, WS02724_M11, WS0285_B10,	GO:0004707	func	kinase activity | transferase activity | other molecular functions	GO:0005634	comp	nucleus	GO:0005737	comp	other cytoplasmic components	GO:0006950	proc	response to stress	GO:0006972	proc	response to stress | response to abiotic or biotic stimulus	GO:0007165	proc
WS00110_K22	0.046	0.357	0.223	0.083	0.117	0.214	0.227	0.072	0.242	0.072	-0.031	0.403	0.091	0.259	0.112	0.223	-0.021	0.38	0.067	0.296	0.1815	0.272167	WS00110_K22							no hit		no hit
WS0054_O03	0.037	0.358	0.105	0.222	-0.013	0.394	0.15	0.186	0.259	0.072	0.014	0.314	0.173	0.139	0.21	0.094	0.147	0.158	0.014	0.294	0.29	0.1785	WS0054_O03							no hit		no hit
WS00922_I12	0.017	0.364	-0.018	0.396	-0.026	0.459	-0.056	0.535	0.23	0.072	0.001	0.323	0.149	0.157	0.181	0.112	-0.105	0.825	0.224	0.093	0.4385	0.263667	WS00922_I12							no hit		no hit
WS01036_M24	0.017	0.374	-0.018	0.431	-0.026	0.43	-0.056	0.536	0.23	0.072	0.001	0.368	0.339	0.031	0.267	0.048	0.245	0.081	0.001	0.309	0.44275	0.1515	WS01036_M24							no hit		no hit
WS00731_H09	0.03	0.389	0.027	0.365	0.101	0.219	0.206	0.111	0.221	0.072	0.054	0.323	0.237	0.079	0.166	0.131	0.268	0.07	0.054	0.318	0.271	0.1655	WS00731_H09	0	4.2e-21	2.1e-21	105	69	0.637681	AT2G21220.1	| Symbols: | auxin-responsive protein, putative | chr2:9096461-9096775 FORWARD	WS02727_P07, WS02749_J15, WS02720_A03, WS02914_A07,	GO:0005516	func	protein binding	GO:0009733	proc	other biological processes
WS00819_F21	0.017	0.39	0.086	0.26	-0.127	0.872	0.035	0.37	0.23	0.072	0.001	0.337	0.053	0.296	-0.076	0.582	0.012	0.311	0.001	0.331	0.473	0.3215	WS00819_F21	TRUE	2.6e-42	7e-25	457	92	0.478261	AT2G16230.1	| Symbols: | glycosyl hydrolase family 17 protein | chr2:7043103-7045408 REVERSE	WS0285_J04, WS0281_C04, WS0274_L07, WS02748_G12, WS02753_A13, WS02719_F13, WS02712_F10, WS02742_A19, WS02728_O13,	GO:0004553	func	hydrolase activity	GO:0005975	proc	other metabolic processes	GO:0012505	comp	other membranes
WS0024_H10	0.017	0.392	-0.122	0.805	0.175	0.137	0.126	0.188	0.23	0.072	0.113	0.224	0.244	0.069	0.095	0.243	0.012	0.316	0.336	0.052	0.3805	0.162667	WS0024_H10	TRUE	3e-10	2e-96	463	63	0.412698	AT1G60460.2	| Symbols: | similar to Os06g0708200 [Oryza sativa (japonica cultivar-group)] (GB:NP_001058532.1) | chr1:22279275-22282230 FORWARD	no hit	GO:0003674	func	other molecular functions
WS00946_M03	0.03	0.412	0.027	0.374	-0.156	0.889	0.051	0.314	0.221	0.072	-0.041	0.45	0.156	0.159	0.093	0.253	0.069	0.296	0.054	0.31	0.49725	0.256667	WS00946_M03							no hit		no hit
WS0058_K02	-0.021	0.494	0.153	0.131	0.141	0.182	0.101	0.203	0.222	0.072	0.046	0.249	0.234	0.069	0.077	0.246	0.056	0.185	0.315	0.043	0.2525	0.144	WS0058_K02	TRUE	4.3e-90	1e-119	343	287	0.627178	AT5G45410.1	| Symbols: | similar to unknown protein [Arabidopsis thaliana] (TAIR:AT4G25030.2); similar to unknown protein [Oryza sativa (japonica cultivar-group)] (GB:BAD67910.1) | chr5:18419298-18420509 REVERSE	no hit	GO:0003674	func	other molecular functions	GO:0005575	comp	other cellular components	GO:0008150	proc	other biological processes
WS0078_N19	-0.016	0.498	0.054	0.33	0.134	0.181	0.002	0.444	0.266	0.072	0.081	0.251	0.108	0.223	0.133	0.18	0.096	0.221	0.081	0.262	0.36325	0.2015	WS0078_N19	TRUE	2.7e-14	8.3e-97	326	67	0.567164	AT5G52810.1	| Symbols: | ornithine cyclodeaminase/mu-crystallin family protein | chr5:21416750-21417727 FORWARD	WS02735_M22,	GO:0003824	func	other enzyme activity	GO:0005212	func	structural molecule activity	GO:0009507	comp	chloroplast	GO:0019468	proc	other cellular processes | other metabolic processes	GO:0019469	proc	other cellular processes | other metabolic processes	GO:0019544	proc
WS00817_L10	-0.055	0.529	0.105	0.216	0.2	0.093	0.054	0.309	0.259	0.072	0.014	0.276	0.273	0.057	0.119	0.217	-0.098	0.812	0.25	0.072	0.28675	0.251	WS00817_L10	TRUE	7e-16	3.8e-106	136	111	0.423423	AT5G17280.1	| Symbols: | similar to oxidoreductase [Trypanosoma cruzi strain CL Brener] (GB:XP_808855.1); similar to Os09g0530900 [Oryza sativa (japonica cultivar-group)] (GB:NP_001063752.1) | chr5:5686357-5686764 FORWARD	WS02717_B11,	GO:0003674	func	other molecular functions	GO:0008150	proc	other biological processes
WS0263_C24	-0.055	0.53	-0.004	0.376	-0.013	0.396	0.054	0.311	0.259	0.072	0.132	0.195	-0.028	0.451	0.3	0.042	0.025	0.272	0.014	0.305	0.40325	0.222833	WS0263_C24	0	1.4e-13	1.2e-13	1545	157	0.273885	AT1G27170.1	| Symbols: | disease resistance protein (TIR-NBS-LRR class), putative | chr1:9433564-9439206 FORWARD	WS0272_B05, WS02911_G05, WS02732_I08, WS02736_O03,	GO:0004888	func	receptor binding or activity	GO:0005515	func	protein binding	GO:0005524	func	nucleotide binding	GO:0006952	proc	other biological processes	GO:0016020	comp	other membranes
WS01038_H10	-0.07	0.559	-0.018	0.425	0.075	0.273	0.126	0.2	0.23	0.072	0.001	0.335	0.053	0.304	0.009	0.416	0.012	0.318	0.001	0.335	0.36425	0.296667	WS01038_H10	0	1.1e-16	1e-16	365	82	0.45122	AT3G21420.1	| Symbols: | oxidoreductase, 2OG-Fe(II) oxygenase family protein | chr3:7541585-7543227 FORWARD	WS0277_A07, WS0287_F20, WS02912_P13, WS02715_C11, WS02912_M05, WS0293_L07, WS0273_B10, WS02726_L01, WS02726_J09, WS0272_O01, WS0274_L23, WS0287_H10, WS0274_H22, WS0277_N03, WS02741_D16, WS02725_B14, WS0273_P02, WS0298_D20, WS0291_D24, WS02746_P13, WS02721_C15, WS02724_C15, WS0281_F02, WS02716_I22, WS02710_G17, WS02729_J06, WS02752_E18, WS02712_M02, WS0271_C15, WS02735_N19, WS02910_P19, WS02720_B2…	GO:0005575	comp	other cellular components	GO:0008152	proc	other metabolic processes	GO:0016491	func	other enzyme activity
WS0016_B07	-0.088	0.774	0.106	0.135	0.098	0.157	0.223	0.07	0.233	0.072	0.126	0.111	0.083	0.145	0.053	0.178	0.137	0.122	-0.062	0.704	0.284	0.222	WS0016_B07							no hit		WS02725_G03,
WS0107_B09	-0.088	0.78	-0.068	0.759	-0.071	0.771	0.07	0.186	0.233	0.072	0.313	0.037	0.083	0.162	0.197	0.097	0.332	0.033	0.126	0.109	0.624	0.085	WS0107_B09							no hit		no hit
WS00720_N06	-0.088	0.787	0.106	0.135	-0.071	0.754	0.223	0.092	0.233	0.072	0.126	0.115	-0.077	0.802	0.053	0.205	0.332	0.042	-0.062	0.712	0.442	0.324667	WS00720_N06							no hit		no hit
WS00917_G05	-0.088	0.787	-0.068	0.745	0.098	0.139	0.07	0.173	0.233	0.072	-0.062	0.746	0.243	0.053	0.053	0.184	-0.059	0.758	-0.062	0.734	0.461	0.4245	WS00917_G05	TRUE	2e-46	1e-12	242	134	0.641791	AT5G51400.1	| Symbols: | similar to unknown protein [Arabidopsis thaliana] (TAIR:AT2G45010.1); similar to unknown [Hordeum vulgare subsp. vulgare] (GB:AAS58477.1); contains InterPro domain Protein of unknown function Cys-rich; (InterPro:IPR006461) | chr5:20896010-20897262 REVERSE	no hit	GO:0003674	func	other molecular functions	GO:0005575	comp	other cellular components	GO:0008150	proc	other biological processes
WS00112_N12	-0.088	0.789	0.106	0.137	0.098	0.148	0.223	0.064	0.233	0.072	0.126	0.121	0.243	0.078	0.197	0.088	-0.059	0.708	-0.062	0.745	0.2845	0.302	WS00112_N12	TRUE	5.8e-95	1.8e-103	311	281	0.658363	AT4G25700.1	| Symbols: B1, CHY1, BETA-OHASE 1 | BETA-OHASE 1 (BETA-HYDROXYLASE 1); beta-carotene hydroxylase | chr4:13094151-13095875 REVERSE	WS0276_H05, WS02712_B02,	GO:0009507	comp	chloroplast	GO:0016119	proc	other cellular processes | other metabolic processes	GO:0016123	proc	other cellular processes | other metabolic processes	GO:0042411	func	other enzyme activity
WS00713_M11	-0.088	0.79	-0.068	0.761	-0.071	0.747	0.07	0.173	0.233	0.072	0.313	0.038	0.083	0.17	0.197	0.094	0.137	0.109	-0.062	0.726	0.61775	0.2015	WS00713_M11	0	1.4e-11	1.4e-11	213	75	0.48	AT4G10480.1	| Symbols: | nascent polypeptide associated complex alpha chain protein, putative / alpha-NAC, putative | chr4:6478085-6479075 REVERSE	WS02744_N12, WS0286_E19, WS02710_A06, WS02726_D10,	GO:0003674	func	other molecular functions	GO:0005575	comp	other cellular components	GO:0008150	proc	other biological processes
WS01024_O19	-0.115	0.819	-0.089	0.79	-0.093	0.798	0.131	0.17	0.263	0.072	-0.081	0.753	0.025	0.264	0.107	0.226	0.076	0.152	-0.081	0.76	0.64425	0.371167	WS01024_O19	0	3.3e-11	1.9e-11	297	73	0.479452	AT3G54390.1	| Symbols: | transcription factor | chr3:20148890-20149841 REVERSE	no hit	GO:0003700	func	transcription factor activity	GO:0005575	comp	other cellular components	GO:0045449	proc	transcription | other cellular processes | other metabolic processes | other biological processes
WS00819_F05	-0.115	0.844	0.048	0.198	0.04	0.231	0.131	0.175	0.263	0.072	0.066	0.213	0.025	0.267	0.22	0.092	0.076	0.175	0.213	0.094	0.362	0.152167	WS00819_F05							no hit		no hit
WS01035_A10	-0.147	0.885	-0.004	0.398	-0.013	0.418	-0.138	0.884	0.259	0.072	0.014	0.296	0.173	0.134	0.21	0.095	-0.098	0.787	0.25	0.093	0.64625	0.246167	WS01035_A10							no hit		no hit
WS00820_N05	0.205	0.085	0.106	0.121	0.098	0.142	0.07	0.16	0.233	0.073	-0.062	0.723	0.083	0.152	-0.091	0.804	0.137	0.113	0.126	0.115	0.127	0.33	WS00820_N05							no hit		no hit
WS00725_H11	0.229	0.097	0.048	0.222	-0.093	0.792	0.012	0.312	0.263	0.073	0.066	0.201	0.275	0.075	0.107	0.225	-0.076	0.75	0.359	0.04	0.35575	0.227333	WS00725_H11	TRUE	1.9e-57	1.1e-40	320	248	0.483871	AT1G20990.1	| Symbols: | DC1 domain-containing protein | chr1:7330513-7331935 REVERSE	WS0273_C19, WS02731_P13, WS0271_O14,	GO:0009507	comp	chloroplast
WS0109_A17	0.192	0.125	0.086	0.275	0.075	0.278	0.126	0.202	0.23	0.073	0.224	0.096	0.053	0.31	0.181	0.139	0.245	0.072	0.113	0.249	0.22	0.1565	WS0109_A17							no hit		no hit
WS00816_O20	0.178	0.136	0.204	0.103	0.015	0.392	0.283	0.038	0.221	0.073	0.054	0.322	0.075	0.28	0.166	0.14	0.069	0.287	0.339	0.021	0.16725	0.187167	WS00816_O20	TRUE	4.5e-143	2.6e-121	466	386	0.686528	AT3G03740.1	| Symbols: ATBPM4 | ATBPM4 (BTB-POZ AND MATH DOMAIN 4); protein binding | chr3:937113-939814 REVERSE	WS02712_B15,	GO:0005515	func	protein binding	GO:0008150	proc	other biological processes
WS02613_J05	0.123	0.164	-0.051	0.479	0.028	0.35	0.227	0.08	0.242	0.073	0.165	0.129	0.259	0.063	0.036	0.341	0.287	0.054	0.067	0.289	0.26825	0.158167	WS02613_J05	TRUE	1.8e-109	1.4e-98	365	352	0.576705	AT3G21420.1	| Symbols: | oxidoreductase, 2OG-Fe(II) oxygenase family protein | chr3:7541585-7543227 FORWARD	WS0277_A07, WS02729_J06, WS0274_L23, WS02912_P13, WS02726_J09, WS0272_O01, WS0287_F20, WS0298_D20, WS02741_D16, WS02721_C15, WS0277_N03, WS0271_C15, WS02752_E18, WS02731_K10, WS02712_M02, WS0281_F02, WS02746_P13, WS02716_I22, WS0291_D24, WS02710_G17, WS02735_I24, WS02730_I06, WS0273_B10, WS02715_C11, WS0274_H22, WS02912_M05, WS02726_L01, WS0293_L07, WS02735_N19, WS0287_H10, WS02711_N10, WS02718_J…	GO:0005575	comp	other cellular components	GO:0008152	proc	other metabolic processes	GO:0016491	func	other enzyme activity
WS00815_B15	0.123	0.205	0.223	0.071	0.206	0.088	0.227	0.07	0.242	0.073	-0.031	0.427	0.175	0.136	0.036	0.364	0.185	0.135	0.165	0.142	0.1085	0.212833	WS00815_B15	0	4.3e-19	2.7e-19	178	178	0.365169	AT1G01490.1	| Symbols: | heavy-metal-associated domain-containing protein | chr1:180401-182066 REVERSE	WS02724_K22, WS0283_E24, WS02910_H15, WS02718_I20, WS0286_M15, WS02910_E03, WS02723_J11, WS02745_L12, WS02719_O18, WS0297_J02, WS02818_N16, WS0276_N13, WS02724_I16, WS02818_C13, WS02710_N18,	GO:0005575	comp	other cellular components	GO:0030001	proc	transport	GO:0046872	func	other binding
WS0038_G22	0.105	0.212	0.19	0.134	0.276	0.046	0.216	0.099	0.23	0.073	0.001	0.31	0.339	0.028	0.009	0.387	0.012	0.276	0.336	0.042	0.12275	0.186	WS0038_G22							no hit		no hit
WS01027_K23	0.123	0.218	0.04	0.327	0.117	0.206	0.147	0.145	0.242	0.073	0.165	0.145	0.175	0.147	0.112	0.231	0.287	0.046	0.165	0.147	0.224	0.1315	WS01027_K23							no hit		no hit
WS01018_I21	0.084	0.223	0.153	0.134	0.019	0.309	0.101	0.229	0.222	0.073	0.046	0.239	0.234	0.078	0.077	0.25	0.056	0.195	0.046	0.222	0.22375	0.176167	WS01018_I21	0	4.7e-61	2.4e-61	347	222	0.527027	AT4G09760.2	| Symbols: | choline kinase, putative | chr4:6148952-6151147 REVERSE	WS02753_A12, WS02742_K05,	GO:0004103	func	kinase activity | transferase activity
WS01021_C13	0.046	0.318	0.132	0.199	-0.06	0.523	0.067	0.3	0.242	0.073	0.067	0.285	0.175	0.137	0.263	0.063	0.185	0.132	0.067	0.301	0.335	0.165167	WS01021_C13	0	1.4e-08	1.2e-08	295	98	0.367347	AT1G72370.2	| Symbols: AP40, RP40, RPSAA, P40 | P40 (40S ribosomal protein SA); structural constituent of ribosome | chr1:27246810-27248504 REVERSE	no hit	GO:0003735	func	structural molecule activity	GO:0005737	comp	other cytoplasmic components	GO:0005843	comp	cytosol | ribosome | other cellular components | other cytoplasmic components | other intracellular components	GO:0006412	proc	protein metabolism | other cellular processes | other metabolic processes	GO:0015935	comp	ribosome | other cellular components | other cytoplasmic components | other intracellular components	GO:0042256	proc
WS0014_M14	0.017	0.369	-0.018	0.406	-0.026	0.415	0.035	0.362	0.23	0.073	0.001	0.354	-0.042	0.448	0.095	0.247	0.128	0.167	0.001	0.31	0.388	0.2665	WS0014_M14							no hit		no hit
WS0263_M23	0.037	0.382	-0.114	0.84	0.093	0.278	0.054	0.299	0.259	0.073	0.014	0.312	-0.028	0.432	0.119	0.204	0.147	0.16	0.014	0.276	0.44975	0.242833	WS0263_M23	0	2.3e-27	1.2e-27	359	122	0.540984	AT1G23000.1	| Symbols: | heavy-metal-associated domain-containing protein | chr1:8143603-8144854 FORWARD	WS02736_F16, WS0285_O15, WS02712_G16, WS0293_H19, WS0297_E05, WS0294_I24, WS02724_I16, WS02718_K17, WS02721_N03, WS0277_J23, WS02750_C17, WS02813_H02, WS02722_K02, WS0293_K01, WS02726_N22, WS02719_L21, WS02722_P01, WS02711_I06, WS02710_N18, WS0297_J02,	GO:0005575	comp	other cellular components	GO:0030001	proc	transport	GO:0046872	func	other binding
WS0094_L22	0.017	0.398	-0.018	0.385	-0.026	0.458	0.035	0.324	0.23	0.073	0.224	0.092	0.053	0.326	0.095	0.248	0.128	0.213	0.224	0.104	0.39125	0.176	WS0094_L22	TRUE	4.3e-90	6.7e-82	444	187	0.946524	AT2G20140.1	| Symbols: | 26S protease regulatory complex subunit 4, putative | chr2:8699817-8701918 FORWARD	WS0295_I06, WS0276_H20,	GO:0005634	comp	nucleus	GO:0005737	comp	other cytoplasmic components	GO:0006499	proc	protein metabolism | other cellular processes | other metabolic processes	GO:0016887	func	hydrolase activity
WS01018_B20	-0.021	0.443	0.153	0.149	0.383	0.017	0.32	0.042	0.222	0.073	0.046	0.211	0.234	0.071	0.077	0.244	0.056	0.212	0.315	0.047	0.16275	0.143	WS01018_B20	0	1.4e-29	7e-30	160	133	0.473684	AT5G01880.1	| Symbols: | zinc finger (C3HC4-type RING finger) family protein | chr5:339014-339493 FORWARD	WS02816_D19, WS02749_F11, WS02810_F06, WS0274_J07, WS02716_G07, WS0297_H06, WS02728_A19, WS02738_C13, WS02729_F02, WS02752_H23, WS0296_D21, WS02749_D12, WS0294_J07, WS0289_N02, WS02710_H20, WS02732_D09, WS02743_K10, WS02814_H03, WS02722_N08, WS02742_I12, WS02910_F04,	GO:0005515	func	protein binding	GO:0008270	func	other binding
WS0062_D12	0	0.444	-0.089	0.779	-0.093	0.809	-0.107	0.829	0.263	0.073	0.066	0.206	0.15	0.159	0.22	0.084	0.229	0.09	0.066	0.196	0.71525	0.134667	WS0062_D12	TRUE	4.6e-54	9.2e-107	228	214	0.509346	AT1G10360.1	| Symbols: GST29, ATGSTU18 | ATGSTU18 (GLUTATHIONE S-TRANSFERASE 29); glutathione transferase | chr1:3395740-3396808 REVERSE	WS02912_F07, WS0294_D11, WS02737_E01, WS02719_A24, WS02817_I24, WS0283_F02, WS0279_K04, WS02717_I04, WS02740_M19, WS02713_H16, WS02712_P11, WS02719_N16,	GO:0004364	func	transferase activity	GO:0005737	comp	other cytoplasmic components	GO:0009407	proc	other cellular processes | other metabolic processes | other biological processes
WS01024_I16	0	0.462	0.184	0.113	0.04	0.238	0.131	0.177	0.263	0.073	0.066	0.208	0.15	0.142	0.107	0.192	-0.076	0.74	-0.081	0.776	0.2475	0.355167	WS01024_I16	TRUE	9.9e-58	4.1e-138	507	183	0.502732	ATCG01050.1	| Symbols: NDHD | Represents a plastid-encoded subunit of a NAD(P)H dehydrogenase complex. Its mRNA is edited at four positions. Translation data is not available for this gene. | chrC:115665-117185 REVERSE	no hit	GO:0006118	proc	electron transport or energy pathways	GO:0012505	comp	other membranes	GO:0016651	func	other enzyme activity
WS00931_E19	0	0.481	0.048	0.218	0.04	0.241	-0.107	0.801	0.263	0.073	0.066	0.199	0.15	0.168	0.107	0.185	0.229	0.089	0.066	0.178	0.43525	0.148667	WS00931_E19	0	1.8e-06	8.6e-07	1095	70	0.442857	AT4G21900.1	| Symbols: | MATE efflux family protein | chr4:11613535-11623531 REVERSE	no hit	GO:0005215	func	transporter activity	GO:0006855	proc	transport | other biological processes	GO:0016020	comp	other membranes
WS01013_F01	-0.021	0.508	-0.098	0.79	0.019	0.28	0.101	0.239	0.222	0.073	0.046	0.241	0.119	0.181	0.387	0.007	0.056	0.203	0.315	0.047	0.45425	0.125333	WS01013_F01							no hit		no hit
WS0102_F16	-0.055	0.529	-0.114	0.817	0.2	0.097	0.054	0.316	0.259	0.073	0.132	0.15	0.173	0.116	0.119	0.197	0.025	0.289	-0.104	0.795	0.43975	0.27	WS0102_F16							no hit		no hit
WS0042_B07	-0.07	0.55	0.086	0.257	-0.026	0.433	0.035	0.336	0.23	0.073	0.113	0.229	0.053	0.294	0.095	0.256	0.012	0.303	0.113	0.228	0.394	0.2305	WS0042_B07	TRUE	6.5e-50	no hit	428	86	0.744186	AT4G24740.1	| Symbols: AME1, AFC2 | AFC2 (ARABIDOPSIS FUS3-COMPLEMENTING GENE 1); kinase | chr4:12754739-12757663 REVERSE	WS0288_H01,	GO:0004672	func	kinase activity | transferase activity	GO:0005575	comp	other cellular components	GO:0006397	proc	other cellular processes | other metabolic processes	GO:0016301	func	kinase activity
WS00931_N21	-0.115	0.82	-0.089	0.78	0.172	0.142	0.131	0.179	0.263	0.073	0.066	0.199	0.15	0.128	0.107	0.194	0.076	0.178	-0.081	0.761	0.48025	0.2555	WS00931_N21	TRUE	2.9e-19	no hit	152	90	0.522222	AT4G24210.1	| Symbols: SLY1 | SLY1 (SLEEPY1) | chr4:12563668-12564123 FORWARD	WS02750_O07, WS0283_M10, WS02813_N22,	GO:0003674	func	other molecular functions	GO:0005634	comp	nucleus	GO:0009845	proc	developmental processes | other biological processes	GO:0009939	proc	signal transduction | other cellular processes | other biological processes	GO:0010162	proc	developmental processes | other biological processes
WS00921_L06	-0.147	0.872	0.105	0.213	-0.013	0.4	-0.138	0.872	0.259	0.073	-0.104	0.796	0.072	0.264	0.119	0.205	0.025	0.283	0.014	0.306	0.58925	0.321167	WS00921_L06							no hit		no hit
WS01037_C02	-0.126	0.878	-0.098	0.763	-0.102	0.813	-0.118	0.839	0.222	0.073	0.046	0.214	0.119	0.159	0.18	0.132	0.337	0.047	0.046	0.223	0.82325	0.141333	WS01037_C02							no hit		no hit
WS00728_P13	0.192	0.098	-0.122	0.843	-0.026	0.451	0.216	0.098	0.23	0.074	-0.111	0.819	0.149	0.177	0.095	0.223	0.012	0.304	-0.111	0.829	0.3725	0.404333	WS00728_P13							no hit		no hit
WS0092_O13	0.192	0.11	-0.122	0.842	0.075	0.27	0.035	0.361	0.23	0.074	0.001	0.351	0.149	0.163	0.095	0.226	0.245	0.084	0.001	0.36	0.39575	0.209667	WS0092_O13	TRUE	1.9e-57	5.8e-76	220	220	0.536364	AT1G78380.1	| Symbols: GST8, ATGSTU19 | ATGSTU19 (GLUTATHIONE TRANSFERASE 8); glutathione transferase | chr1:29491552-29492712 REVERSE	WS0283_F02, WS02717_I04, WS0279_K04, WS02740_M19, WS02713_H16, WS02719_N16, WS02712_P11, WS02912_F07, WS02737_E01, WS02817_I24, WS02719_A24, WS02811_A15, WS02728_O07, WS0272_K01, WS02738_D13, WS0294_D11, WS0295_O24, WS02742_N20,	GO:0004364	func	transferase activity	GO:0005737	comp	other cytoplasmic components	GO:0006979	proc	response to stress | other cellular processes | other metabolic processes | other biological processes	GO:0009407	proc	other cellular processes | other metabolic processes | other biological processes	GO:0042631	proc	response to stress | other cellular processes | other biological processes | response to abiotic or biotic stimulus
WS01026_I07	0.144	0.17	0.054	0.311	0.319	0.04	0.251	0.078	0.266	0.074	-0.124	0.84	0.195	0.116	0.133	0.214	-0.117	0.83	0.081	0.286	0.14975	0.393333	WS01026_I07	TRUE	3.8e-82	9.8e-86	301	250	0.636	AT2G20890.1	| Symbols: THF1, PSB29 | PSB29 (THYLAKOID FORMATION1) | chr2:8994864-8996266 FORWARD	WS02723_O09,	GO:0003674	func	other molecular functions	GO:0007186	proc	signal transduction	GO:0009507	comp	chloroplast	GO:0009527	comp	plastid | other membranes | other cellular components | other cytoplasmic components | other intracellular components	GO:0009528	comp	plastid | other membranes | other cellular components | other cytoplasmic components | other intracellular components	GO:0009532	comp
WS01011_E04	0.115	0.171	0.048	0.222	-0.093	0.797	0.012	0.29	0.263	0.074	0.066	0.199	0.15	0.153	0.22	0.089	-0.076	0.763	0.213	0.094	0.37	0.228667	WS01011_E04							no hit		no hit
WS01013_B04	0.059	0.189	0.106	0.129	0.098	0.146	0.07	0.195	0.233	0.074	-0.062	0.748	0.083	0.146	-0.091	0.798	0.137	0.096	0.126	0.111	0.16475	0.328833	WS01013_B04							no hit		no hit
IS0011_J12	0.123	0.192	0.04	0.349	0.028	0.352	0.147	0.162	0.242	0.074	0.362	0.022	0.175	0.138	0.187	0.123	0.287	0.055	0.362	0.019	0.26375	0.0718333	IS0011_J12	0	8.8e-28	6.3e-28	143	125	0.504	AT5G53590.1	| Symbols: | auxin-responsive family protein | chr5:21789333-21789761 FORWARD	WS02749_J15, WS02720_A03, WS02727_P07, WS02914_A07,	GO:0003674	func	other molecular functions	GO:0005575	comp	other cellular components	GO:0009733	proc	other biological processes
WS0071_L07	0.123	0.208	0.04	0.363	-0.06	0.511	0.067	0.295	0.242	0.074	-0.031	0.413	0.091	0.264	0.036	0.373	-0.021	0.412	-0.031	0.417	0.34425	0.3255	WS0071_L07	0	5.1e-32	4.1e-32	99	98	0.663265	AT1G69750.1	| Symbols: | cox19 family protein | chr1:26240015-26240979 FORWARD	no hit	GO:0003674	func	other molecular functions	GO:0005575	comp	other cellular components	GO:0008150	proc	other biological processes
WS0264_J03	0.105	0.268	0.086	0.246	0.075	0.282	0.035	0.348	0.23	0.074	0.001	0.361	0.244	0.08	0.181	0.125	0.012	0.318	0.224	0.095	0.286	0.1755	WS0264_J03	0	6.1e-14	3.1e-14	71	72	0.513889	AT1G31335.1	| Symbols: | similar to Os03g0780200 [Oryza sativa (japonica cultivar-group)] (GB:NP_001051448.1) | chr1:11217098-11217310 REVERSE	no hit	GO:0003674	func	other molecular functions	GO:0008150	proc	other biological processes	GO:0012505	comp	other membranes
WS0105_N05	0.037	0.34	-0.004	0.376	0.2	0.116	0.054	0.299	0.259	0.074	-0.104	0.806	0.273	0.057	0.119	0.178	0.025	0.26	0.25	0.059	0.28275	0.239	WS0105_N05							no hit		no hit
WS00929_D16	0.037	0.347	-0.004	0.373	0.2	0.104	0.054	0.314	0.259	0.074	0.014	0.312	0.173	0.129	0.029	0.351	0.025	0.28	-0.104	0.779	0.2845	0.320833	WS00929_D16	0	7.2e-33	4.2e-33	115	111	0.576577	AT1G22840.1	| Symbols: CYTC-1, ATCYTC-A | ATCYTC-A/CYTC-1 (CYTOCHROME C-1); electron carrier | chr1:8079373-8080275 FORWARD	WS02712_K20, WS02735_I13, WS02724_N23,	GO:0005739	comp	mitochondria	GO:0006118	proc	electron transport or energy pathways	GO:0008283	proc	other cellular processes	GO:0009055	func	other enzyme activity
WS01026_I22	0.037	0.348	0.105	0.225	-0.013	0.405	0.342	0.03	0.259	0.074	0.014	0.295	-0.028	0.413	0.119	0.214	0.147	0.171	0.132	0.188	0.252	0.225833	WS01026_I22							no hit		no hit
WS01013_G01	0.046	0.36	-0.143	0.882	0.028	0.364	0.147	0.169	0.242	0.074	0.067	0.273	0.007	0.421	0.036	0.367	0.185	0.138	0.067	0.293	0.44375	0.261	WS01013_G01	TRUE	7.2e-33	2.6e-114	318	202	0.361386	AT1G52820.1	| Symbols: | 2-oxoglutarate-dependent dioxygenase, putative | chr1:19672884-19673989 FORWARD	WS0273_H03, WS02720_B22, WS02711_N10, WS02910_P19, WS02753_H18, WS02735_N19, WS02718_J14, WS02715_C11, WS02726_J09, WS0293_L07, WS02912_M05, WS0274_L23, WS0272_O01, WS02912_P13, WS0298_D20, WS02721_C15, WS02726_L01, WS0273_B10, WS02741_D16, WS0277_N03, WS0277_A07, WS02725_B14, WS0273_P02, WS0274_H22, WS02735_I24, WS02731_K10, WS0287_H10, WS02730_I06, WS0299_D18, WS0272_B01, WS02712_M02, WS0291_D2…
WS0097_C06	0.017	0.37	-0.018	0.404	-0.026	0.429	0.035	0.342	0.23	0.074	0.113	0.206	0.149	0.164	0.267	0.061	0.012	0.304	0.113	0.201	0.38625	0.168333	WS0097_C06							no hit		no hit
WS00934_C17	0.03	0.382	0.116	0.23	0.187	0.124	-0.026	0.515	0.221	0.074	-0.041	0.493	0.237	0.07	0.02	0.41	0.069	0.263	0.339	0.03	0.31275	0.223333	WS00934_C17							no hit		no hit
WS01014_P24	0	0.473	0.048	0.242	-0.093	0.811	0.131	0.204	0.263	0.074	0.066	0.202	-0.1	0.793	0.22	0.11	0.229	0.087	-0.081	0.763	0.4325	0.338167	WS01014_P24	0	1.5e-16	8.5e-17	135	133	0.330827	AT2G20450.1	| Symbols: | 60S ribosomal protein L14 (RPL14A) | chr2:8821004-8822152 FORWARD	WS02713_K24,	GO:0003735	func	structural molecule activity	GO:0005840	comp	ribosome	GO:0006412	proc	protein metabolism | other cellular processes | other metabolic processes	GO:0042254	proc	cell organization and biogenesis
WS01030_P18	0	0.48	0.048	0.216	0.04	0.237	0.012	0.3	0.263	0.074	0.359	0.033	0.401	0.014	0.22	0.086	0.229	0.084	0.213	0.075	0.30825	0.061	WS01030_P18	TRUE	1.3e-26	no hit	409	138	0.449275	AT2G24330.1	| Symbols: | Identical to Hypothetical protein At2g24330 [Arabidopsis Thaliana] (GB:Q9ZQ34); similar to unknown protein [Arabidopsis thaliana] (TAIR:AT4G31080.1); similar to Os02g0631000 [Oryza sativa (japonica cultivar-group)] (GB:NP_001047497.1); similar to Os04g0672900 [Oryza sativa (japonica cultivar-group)] (GB:NP_001054229.1); similar to H0322F07.6 [Oryza sativa (indica cultivar-group)] (GB…	no hit	GO:0003674	func	other molecular functions	GO:0005575	comp	other cellular components	GO:0008150	proc	other biological processes
WS00830_C15	-0.021	0.481	0.028	0.262	0.262	0.076	0.21	0.082	0.222	0.074	0.315	0.045	0.349	0.027	0.18	0.116	0.197	0.106	0.315	0.044	0.22525	0.0686667	WS00830_C15							no hit		no hit
WS01029_H04	-0.108	0.703	0.132	0.219	0.117	0.212	0.067	0.299	0.242	0.074	0.067	0.28	0.091	0.24	0.112	0.231	0.082	0.254	0.264	0.076	0.35825	0.1925	WS01029_H04	TRUE	1.2e-71	5.9e-153	235	237	0.578059	AT4G17510.1	| Symbols: | ubiquitin carboxyl-terminal hydrolase, putative / ubiquitin thiolesterase, putative | chr4:9767127-9768661 REVERSE	WS02747_B16,	GO:0004221	func	hydrolase activity	GO:0005622	comp	other intracellular components	GO:0006511	proc	protein metabolism | other cellular processes | other metabolic processes
WS00910_A10	-0.115	0.835	0.048	0.208	0.304	0.052	0.131	0.171	0.263	0.074	-0.081	0.758	0.15	0.153	-0.006	0.466	0.076	0.165	0.066	0.203	0.3165	0.303167	WS00910_A10							no hit		no hit
WS01020_K15	-0.126	0.87	0.028	0.264	0.019	0.27	-0.009	0.453	0.222	0.074	0.046	0.243	0.005	0.311	0.077	0.268	0.197	0.095	0.046	0.232	0.46425	0.203833	WS01020_K15	TRUE	1.1e-32	2.7e-14	372	88	0.488636	AT2G26850.1	| Symbols: | F-box family protein | chr2:11456447-11457967 REVERSE	no hit	GO:0003674	func	other molecular functions	GO:0008150	proc	other biological processes	GO:0012505	comp	other membranes
WS00818_D12	-0.147	0.881	-0.004	0.381	0.093	0.229	-0.042	0.471	0.259	0.074	0.014	0.319	0.173	0.162	0.3	0.048	0.147	0.152	0.014	0.314	0.4905	0.178167	WS00818_D12							no hit		no hit
WS00815_G22	0.192	0.083	0.086	0.261	0.175	0.149	0.126	0.197	0.23	0.075	0.113	0.204	0.149	0.157	0.009	0.437	0.245	0.073	0.336	0.043	0.1725	0.164833	WS00815_G22							no hit		no hit
WS0093_B22	0.192	0.11	0.086	0.24	0.075	0.283	0.126	0.206	0.23	0.075	0.113	0.213	0.149	0.182	0.095	0.25	0.361	0.023	0.448	0.018	0.20975	0.126833	WS0093_B22	TRUE	4.8e-52	no hit	487	194	0.572165	AT1G28520.1	| Symbols: | similar to unknown protein [Arabidopsis thaliana] (TAIR:AT2G42400.1); similar to putative vascular plant one zinc finger protein [Oryza sativa (japonica cultivar-group)] (GB:BAD87186.1); contains InterPro domain Colicin E3, catalytic; (InterPro:IPR009105) | chr1:10029699-10031465 FORWARD	no hit	GO:0003674	func	other molecular functions	GO:0005575	comp	other cellular components	GO:0008150	proc	other biological processes
WS01017_G04	0.115	0.175	0.048	0.191	0.04	0.209	0.012	0.303	0.263	0.075	0.066	0.195	0.275	0.074	0.22	0.081	-0.076	0.764	0.066	0.193	0.2195	0.230333	WS01017_G04	TRUE	2.2e-17	no hit	613	69	0.594203	AT5G14430.1	| Symbols: | dehydration-responsive protein-related | chr5:4653095-4655744 FORWARD	no hit	GO:0009505	comp	cell wall
WS0097_G19	0.129	0.177	-0.114	0.818	-0.013	0.389	0.15	0.128	0.259	0.075	-0.104	0.808	0.072	0.255	0.119	0.206	-0.098	0.791	0.014	0.27	0.378	0.400833	WS0097_G19	0	1e-42	6.8e-43	111	99	0.727273	AT1G07170.1	| Symbols: | Identical to Hypothetical protein At1g07170/At2g30000 [Arabidopsis Thaliana] (GB:O80873); similar to unknown protein [Arabidopsis thaliana] (TAIR:AT2G30000.1); similar to Os04g0663300 [Oryza sativa (japonica cultivar-group)] (GB:NP_001054163.1); similar to PREDICTED: similar to conserved hypothetical protein [Strongylocentrotus purpuratus] (GB:XP_799069.1); contains InterPro domain P…	WS0285_N10,	GO:0003674	func	other molecular functions	GO:0005575	comp	other cellular components
WS0268_M11	0.129	0.205	-0.004	0.386	0.093	0.24	-0.042	0.467	0.259	0.075	0.014	0.276	0.072	0.285	-0.062	0.553	0.27	0.075	0.132	0.167	0.3245	0.2385	WS0268_M11	0	4.6e-54	2.7e-54	416	169	0.633136	AT1G74910.1	| Symbols: | ADP-glucose pyrophosphorylase family protein | chr1:28139431-28142117 REVERSE	WS02714_K19, WS0282_F04,	GO:0005575	comp	other cellular components	GO:0009058	proc	other metabolic processes	GO:0016779	func	transferase activity
WS0269_K14	0.115	0.21	0.184	0.112	0.04	0.262	0.131	0.17	0.263	0.075	0.213	0.1	0.275	0.064	0.107	0.214	-0.076	0.734	0.359	0.047	0.1885	0.205667	WS0269_K14							no hit		no hit
WS0084_O21	0.105	0.218	0.19	0.133	0.276	0.051	0.035	0.354	0.23	0.075	0.113	0.216	0.339	0.031	0.009	0.395	0.245	0.074	0.336	0.038	0.189	0.138167	WS0084_O21	0	1.2e-22	7e-23	481	137	0.423358	AT2G26380.1	| Symbols: | disease resistance protein-related / LRR protein-related | chr2:11233693-11235135 REVERSE	WS02717_F17, WS0278_I04, WS0273_L05, WS02811_H08, WS0292_M16, WS0287_N21, WS0298_D11, WS0272_F07, WS0282_D19, WS02922_F05, WS0296_O03,	GO:0005515	func	protein binding	GO:0006952	proc	other biological processes	GO:0007165	proc	signal transduction	GO:0012505	comp	other membranes
WS00824_C15	0.105	0.229	-0.018	0.389	0.075	0.28	0.216	0.108	0.23	0.075	0.113	0.218	0.053	0.3	0.009	0.431	0.012	0.319	-0.111	0.81	0.2515	0.358833	WS00824_C15	TRUE	7.2e-49	2.5e-11	490	124	0.774194	AT5G59010.1	| Symbols: | protein kinase-related | chr5:23837804-23840325 REVERSE	no hit	GO:0004672	func	kinase activity | transferase activity	GO:0004713	func	kinase activity | transferase activity	GO:0005488	func	other binding	GO:0005524	func	nucleotide binding	GO:0006468	proc	protein metabolism | other cellular processes | other metabolic processes	GO:0006499	proc
WS00821_B03	0.026	0.245	0.225	0.067	0.065	0.164	0.037	0.193	0.179	0.075	-0.072	0.746	0.189	0.091	0.145	0.118	-0.068	0.734	0.091	0.13	0.16725	0.315667	WS00821_B03							no hit		no hit
WS0023_P17	0.084	0.246	-0.098	0.797	0.019	0.274	0.101	0.214	0.222	0.075	0.18	0.12	0.119	0.206	0.18	0.134	0.056	0.199	0.18	0.12	0.38275	0.142333	WS0023_P17	TRUE	2.1e-58	1.8e-28	330	330	0.390909	AT5G06570.1	| Symbols: | similar to unknown protein [Arabidopsis thaliana] (TAIR:AT5G16080.1); similar to CXE carboxylesterase [Actinidia deliciosa] (GB:ABB89016.1); contains InterPro domain Esterase/lipase/thioesterase; (InterPro:IPR000379); contains InterPro domain Alpha/beta hydrolase fold-3; (InterPro:IPR013094) | chr5:2008076-2011014 REVERSE	WS02743_K13, WS02734_C02, WS0293_M04, WS02752_M07, WS02730_I15, WS02749_I06, WS02719_B12, WS02749_P16, WS0272_J11, WS02719_N24, WS02742_I10, WS0282_D16, WS02814_N11, WS02729_G13, WS02810_I01, WS02713_M10, WS02745_O03,	GO:0005575	comp	other cellular components
WS0106_E17	0.084	0.253	0.278	0.053	0.019	0.29	0.32	0.033	0.222	0.075	-0.089	0.784	0.005	0.265	-0.13	0.86	0.056	0.218	0.046	0.194	0.15725	0.399333	WS0106_E17							no hit		no hit
WS01024_P22	0.037	0.309	-0.114	0.822	0.306	0.052	0.246	0.068	0.259	0.075	0.014	0.318	-0.028	0.427	0.119	0.197	0.025	0.266	-0.104	0.801	0.31275	0.347333	WS01024_P22	TRUE	3.2e-110	3.6e-41	1050	190	0.847368	AT5G44030.1	| Symbols: CESA4, IRX5, NWS2 | CESA4 (CELLULASE SYNTHASE 4); transferase, transferring glycosyl groups | chr5:17731940-17736791 FORWARD	WS02748_P11,	GO:0009832	proc	cell organization and biogenesis	GO:0009834	proc	cell organization and biogenesis	GO:0016020	comp	other membranes	GO:0016757	func	transferase activity	GO:0016759	func	transferase activity	GO:0030244	proc
WS00921_B06	0.037	0.351	-0.114	0.807	-0.119	0.837	0.054	0.294	0.259	0.075	0.132	0.189	0.072	0.275	0.119	0.217	0.27	0.072	0.132	0.193	0.57225	0.170167	WS00921_B06	TRUE	2e-108	5.1e-118	368	183	0.628415	AT3G44190.1	| Symbols: | pyridine nucleotide-disulphide oxidoreductase family protein | chr3:15912991-15914389 REVERSE	no hit	GO:0006118	proc	electron transport or energy pathways	GO:0009055	func	other enzyme activity
WS0022_C13	0.017	0.382	-0.122	0.837	0.075	0.25	0.126	0.192	0.23	0.075	0.224	0.105	0.053	0.319	0.095	0.256	0.361	0.037	0.001	0.332	0.41525	0.187333	WS0022_C13	TRUE	1.1e-50	2e-33	104	104	1	AT1G07660.1	| Symbols: | histone H4 | chr1:2369209-2369520 FORWARD	WS0289_E08, WS0279_K16, WS0298_H07, WS02911_I10, WS0297_K18, WS02750_I04, WS0287_G13,	GO:0000786	comp	other cellular components | other intracellular components	GO:0003677	func	DNA or RNA binding	GO:0005634	comp	nucleus	GO:0006334	proc	DNA or RNA metabolism | other metabolic processes | cell organization and biogenesis	GO:0007001	proc	cell organization and biogenesis
WS00816_C15	0.017	0.416	-0.018	0.421	-0.026	0.45	0.035	0.337	0.23	0.075	0.113	0.229	0.149	0.147	0.181	0.116	0.012	0.278	0.113	0.206	0.406	0.175167	WS00816_C15	0	3.8e-11	2.4e-11	124	34	0.823529	AT2G39390.1	| Symbols: | 60S ribosomal protein L35 (RPL35B) | chr2:16457881-16458840 REVERSE	WS0281_P19, WS02915_N06, WS0298_K10, WS0299_A05, WS02714_B19, WS02726_C04,	GO:0003735	func	structural molecule activity	GO:0005830	comp	cytosol | ribosome | other cellular components | other cytoplasmic components | other intracellular components	GO:0005840	comp	ribosome	GO:0006412	proc	protein metabolism | other cellular processes | other metabolic processes	GO:0042254	proc	cell organization and biogenesis
WS0091_G20	0	0.461	-0.089	0.778	-0.093	0.765	0.012	0.309	0.263	0.075	0.066	0.186	0.15	0.14	0.107	0.227	0.076	0.18	0.066	0.207	0.57825	0.169167	WS0091_G20	0	1.3e-17	1.1e-17	249	104	0.394231	AT3G03490.1	| Symbols: | peroxisomal protein PEX19 family protein | chr3:830309-831766 REVERSE	WS0271_P18,	GO:0003674	func	other molecular functions	GO:0005777	comp	other cellular components | other cytoplasmic components | other intracellular components	GO:0007031	proc	cell organization and biogenesis
WS0021_E19	-0.021	0.473	-0.098	0.803	0.019	0.266	-0.009	0.473	0.222	0.075	0.046	0.246	0.234	0.097	0.077	0.234	0.056	0.214	-0.089	0.79	0.50375	0.276	WS0021_E19	0	3e-34	2.4e-34	173	104	0.701923	AT4G34412.1	| Symbols: | similar to unknown [Solanum tuberosum] (GB:ABA81864.1); similar to Os01g0142200 [Oryza sativa (japonica cultivar-group)] (GB:NP_001041990.1); contains domain CGI-121 FAMILY MEMBER (PTHR15840); contains domain gb def: At4g34412 (PTHR15840:SF4) | chr4:16453103-16454519 REVERSE	no hit	GO:0003674	func	other molecular functions	GO:0005575	comp	other cellular components	GO:0008150	proc	other biological processes
WS01013_M24	-0.021	0.521	0.153	0.134	0.262	0.069	-0.009	0.484	0.222	0.075	0.046	0.191	0.234	0.067	0.077	0.217	0.056	0.194	0.449	0.019	0.302	0.127167	WS01013_M24							no hit		WS02810_P23, WS02812_A19, WS02722_K18,
WS0262_A04	-0.055	0.554	-0.114	0.823	0.093	0.224	0.246	0.079	0.259	0.075	0.25	0.084	0.072	0.248	0.3	0.045	0.27	0.076	0.25	0.079	0.42	0.101167	WS0262_A04	TRUE	1.4e-84	2e-146	238	207	0.666667	AT1G17280.1	| Symbols: UBC34 | UBC34 (ubiquitin-conjugating enzyme 32); ubiquitin-protein ligase | chr1:5917139-5919155 REVERSE	WS02718_I02, WS02730_C15, WS02742_P05, WS02729_E10, WS02729_M18, WS02717_E19, WS0285_M23, WS02724_C11, WS02712_E23, WS02724_I17, WS0294_P20,	GO:0004842	func	other enzyme activity	GO:0005575	comp	other cellular components	GO:0006511	proc	protein metabolism | other cellular processes | other metabolic processes
WS0107_G21	-0.147	0.895	-0.114	0.832	-0.013	0.426	0.054	0.321	0.259	0.075	0.25	0.079	0.273	0.064	0.21	0.107	0.025	0.272	0.132	0.181	0.6185	0.129667	WS0107_G21	0	1.2e-30	7.6e-31	358	92	0.576087	AT5G18630.2	| Symbols: | lipase class 3 family protein | chr5:6202967-6205450 FORWARD	no hit	GO:0004806	func	hydrolase activity	GO:0006629	proc	other metabolic processes	GO:0012505	comp	other membranes
WS00731_O12	0.192	0.115	-0.018	0.431	-0.026	0.429	0.216	0.094	0.23	0.076	0.001	0.334	0.053	0.273	0.181	0.134	0.128	0.201	0.113	0.2	0.26725	0.203	WS00731_O12							no hit		no hit
WS01019_O16	0.115	0.184	0.048	0.252	0.04	0.272	0.012	0.304	0.263	0.076	-0.081	0.754	0.025	0.281	-0.006	0.467	0.076	0.18	0.213	0.099	0.253	0.3095	WS01019_O16							no hit		no hit
WS0268_I15	0.144	0.188	0.244	0.07	0.227	0.098	0.085	0.249	0.266	0.076	0.285	0.047	0.282	0.058	0.133	0.174	0.309	0.048	0.081	0.234	0.15125	0.106167	WS0268_I15	TRUE	7.6e-93	no hit	208	208	0.879808	AT5G10260.1	| Symbols: AtRABH1e | AtRABH1e (Arabidopsis Rab GTPase homolog H1e); GTP binding | chr5:3219992-3221302 FORWARD	WS0287_H10, WS0277_N03, WS02717_M05, WS0274_H22, WS0274_L23, WS02726_J09, WS02746_P13, WS0291_D24, WS0272_O01, WS02710_G17, WS02716_I22, WS0281_F02, WS02724_C15, WS02712_M02, WS02912_P13, WS02715_C11, WS0271_C15, WS02752_E18, WS02726_L01, WS02729_J06, WS0273_B10, WS0277_A07, WS0293_L07, WS02912_M05, WS02753_H18, WS0298_D20, WS02735_N19, WS02721_C15, WS02730_I06, WS02711_N10, WS02910_P19, WS02741_…	GO:0005525	func	nucleotide binding	GO:0007264	proc	signal transduction	GO:0015031	proc	transport | other biological processes
WS00933_N08	0.059	0.199	-0.068	0.762	-0.071	0.759	0.07	0.196	0.233	0.076	0.313	0.044	0.243	0.058	0.197	0.078	-0.059	0.717	0.313	0.051	0.479	0.170667	WS00933_N08	TRUE	9.2e-65	5.7e-141	422	166	0.728916	AT1G62430.1	| Symbols: ATCDS1 | ATCDS1 (CDP-diacylglycerol synthase 1); phosphatidate cytidylyltransferase | chr1:23109939-23112588 REVERSE	no hit	GO:0004605	func	transferase activity	GO:0008654	proc	other cellular processes | other metabolic processes	GO:0016020	comp	other membranes
WS01021_K04	0.059	0.212	0.106	0.127	-0.071	0.748	0.07	0.182	0.233	0.076	-0.062	0.744	0.083	0.154	-0.091	0.796	0.137	0.092	0.126	0.122	0.31725	0.330667	WS01021_K04	0	3.5e-08	2.2e-08	56	41	0.560976	AT4G13395.1	| Symbols: DVL10, RTFL12 | DVL10/RTFL12 (ROTUNDIFOLIA LIKE 12) | chr4:7785879-7786046 REVERSE	no hit
WS0261_D24	0.105	0.226	0.086	0.266	0.276	0.049	0.216	0.085	0.23	0.076	-0.111	0.799	0.149	0.161	0.095	0.234	0.012	0.283	0.113	0.218	0.1565	0.295167	WS0261_D24	TRUE	1.2e-09	9.6e-43	322	111	0.351351	AT1G05850.1	| Symbols: ERH2, ELP1, CTL1, ELP, HOT2, POM1 | POM1 (POM-POM1); chitinase | chr1:1766832-1768116 REVERSE	WS0272_I23,	GO:0004568	func	hydrolase activity	GO:0009408	proc	response to stress | response to abiotic or biotic stimulus	GO:0009414	proc	response to stress | response to abiotic or biotic stimulus	GO:0009651	proc	response to stress | response to abiotic or biotic stimulus	GO:0009735	proc	other biological processes	GO:0009809	proc
WS00939_B21	0.105	0.237	-0.018	0.421	-0.127	0.845	0.035	0.367	0.23	0.076	0.001	0.311	0.149	0.168	0.181	0.13	0.012	0.286	0.224	0.111	0.4675	0.180333	WS00939_B21	0	9.3e-40	4.4e-40	169	169	0.585799	AT5G11260.1	| Symbols: TED 5, HY5 | HY5 (ELONGATED HYPOCOTYL 5); DNA binding / transcription factor | chr5:3593584-3594801 REVERSE	WS02719_D24, WS02917_P14,	GO:0003677	func	DNA or RNA binding	GO:0003700	func	transcription factor activity	GO:0005634	comp	nucleus	GO:0006355	proc	transcription | other cellular processes | other metabolic processes | other biological processes	GO:0009640	proc	developmental processes | other biological processes | response to abiotic or biotic stimulus	GO:0009963	proc
WS0261_E10	0.084	0.24	0.153	0.161	0.019	0.268	0.32	0.034	0.222	0.076	0.046	0.225	0.119	0.191	0.283	0.05	0.056	0.209	0.046	0.223	0.17575	0.162333	WS0261_E10							no hit		no hit
WS00922_C21	0.105	0.24	0.086	0.249	0.075	0.309	0.126	0.204	0.23	0.076	-0.111	0.817	0.244	0.068	0.181	0.114	-0.105	0.824	0.113	0.239	0.2505	0.356333	WS00922_C21	TRUE	7.5e-102	1.7e-134	320	278	0.705036	AT1G24360.1	| Symbols: | 3-oxoacyl-(acyl-carrier protein) reductase, chloroplast / 3-ketoacyl-acyl carrier protein reductase | chr1:8640809-8643272 FORWARD	WS0292_D19, WS0277_B18, WS02910_J09, WS02712_N12, WS0278_C17, WS0299_M02, WS02745_B07, WS0292_K10, WS0295_I13, WS02722_C04, WS02730_L07, WS02733_I12, WS0296_J02, WS02735_C07, WS0291_L17, WS02711_D22, WS02750_N24, WS02714_M12, WS02717_H12, WS0286_L11,	GO:0004316	func	transferase activity | other enzyme activity	GO:0006633	proc	other cellular processes | other metabolic processes	GO:0008152	proc	other metabolic processes
WS00918_L20	0.104	0.248	0.027	0.383	0.187	0.129	0.206	0.109	0.221	0.076	0.149	0.134	0.156	0.15	0.239	0.071	0.069	0.308	0.149	0.155	0.21725	0.149	WS00918_L20							no hit		no hit
WS00811_I02	0.037	0.345	0.105	0.208	0.2	0.103	0.15	0.169	0.259	0.076	0.014	0.278	0.273	0.069	0.119	0.207	0.025	0.252	0.368	0.036	0.20625	0.153	WS00811_I02	0	1.5e-18	1.2e-18	329	117	0.42735	AT1G04690.1	| Symbols: KV-BETA1, KAB1 | KAB1 (POTASSIUM CHANNEL BETA SUBUNIT); potassium channel | chr1:1313661-1315419 FORWARD	WS02715_E03,	GO:0005267	func	transporter activity	GO:0006813	proc	transport	GO:0016021	comp	other membranes | other cellular components
WS0075_O07	0	0.461	-0.089	0.782	0.04	0.237	0.012	0.284	0.263	0.076	0.066	0.186	0.15	0.161	0.22	0.091	-0.076	0.783	0.359	0.036	0.441	0.222167	WS0075_O07	TRUE	8e-82	7.1e-52	273	233	0.67382	AT3G61870.1	| Symbols: | similar to conserved hypothetical protein [Medicago truncatula] (GB:ABE93513.1) | chr3:22913677-22914870 FORWARD	WS02731_F09,	GO:0003674	func	other molecular functions	GO:0008150	proc	other biological processes	GO:0009706	comp	plastid | chloroplast | other membranes | other cellular components | other cytoplasmic components | other intracellular components
WS0045_C03	-0.021	0.493	0.153	0.161	0.141	0.177	0.101	0.224	0.222	0.076	0.046	0.225	0.119	0.162	0.283	0.049	0.056	0.197	0.18	0.131	0.26375	0.14	WS0045_C03							no hit		no hit
WS0105_I10	-0.021	0.516	0.153	0.135	0.262	0.066	0.21	0.106	0.222	0.076	-0.089	0.802	0.234	0.079	0.18	0.088	-0.084	0.771	0.18	0.109	0.20575	0.320833	WS0105_I10	0	8.2e-09	7.8e-09	370	143	0.272727	AT5G48050.1	| Symbols: | similar to unknown protein [Arabidopsis thaliana] (TAIR:AT1G34070.1); similar to retrotransposon protein, putative, unclassified [Oryza sativa (japonica cultivar-group)] (GB:ABA94365.1); contains InterPro domain Cyclin-like; (InterPro:IPR011028) | chr5:19489887-19490996 REVERSE	WS02810_P23, WS02812_A19,	GO:0003674	func	other molecular functions	GO:0005575	comp	other cellular components	GO:0008150	proc	other biological processes
WS00922_A20	-0.031	0.547	0.04	0.326	0.117	0.197	0.308	0.04	0.242	0.076	0.264	0.062	0.342	0.033	0.263	0.053	0.287	0.06	0.264	0.08	0.2775	0.0606667	WS00922_A20	0	2.6e-54	1.4e-54	825	214	0.5	AT3G06810.1	| Symbols: | acyl-CoA dehydrogenase-related | chr3:2146540-2150660 FORWARD	no hit	GO:0003995	func	other enzyme activity	GO:0006118	proc	electron transport or energy pathways	GO:0016491	func	other enzyme activity
WS00812_N07	-0.119	0.733	-0.149	0.874	-0.156	0.889	0.051	0.328	0.221	0.076	0.149	0.191	0.075	0.285	0.239	0.067	0.069	0.291	0.054	0.336	0.706	0.207667	WS00812_N07	TRUE	7.5e-141	8.8e-37	1027	284	0.876761	AT5G17420.1	| Symbols: CESA7, ATCESA7, MUR10, IRX3 | IRX3 (IRREGULAR XYLEM 3, MURUS 10); cellulose synthase | chr5:5736861-5741409 REVERSE	WS02748_P11,	GO:0005886	comp	plasma membrane	GO:0009832	proc	cell organization and biogenesis	GO:0009834	proc	cell organization and biogenesis	GO:0010400	proc	other cellular processes | other metabolic processes | cell organization and biogenesis	GO:0016759	func	transferase activity	GO:0030244	proc
WS0018_O14	-0.126	0.84	0.028	0.259	-0.102	0.802	0.101	0.222	0.222	0.076	0.18	0.133	0.119	0.207	0.18	0.127	0.197	0.113	0.046	0.235	0.53075	0.1485	WS0018_O14	TRUE	3.6e-79	6e-107	259	216	0.662037	AT5G23040.1	| Symbols: CDF1 | CDF1 (CELL GROWTH DEFECT FACTOR 1); heat shock protein binding | chr5:7729468-7730933 REVERSE	WS02713_A04,	GO:0005739	comp	mitochondria	GO:0008219	proc	other cellular processes | other biological processes	GO:0031072	func	protein binding
WS00920_F08	-0.147	0.872	-0.004	0.385	0.2	0.097	0.054	0.319	0.259	0.076	0.014	0.281	-0.028	0.449	0.119	0.205	0.147	0.181	0.25	0.073	0.41825	0.210833	WS00920_F08	TRUE	6.5e-07	no hit	325	78	0.397436	AT1G78430.1	| Symbols: | Identical to Uncharacterized protein At1g78430 [Arabidopsis Thaliana] (GB:Q9M9F9); similar to tropomyosin-related [Arabidopsis thaliana] (TAIR:AT1G17140.2); similar to myosin heavy chain-like protein [Oryza sativa (japonica cultivar-group)] (GB:AAO72652.1); contains InterPro domain Prefoldin; (InterPro:IPR009053) | chr1:29514498-29515572 FORWARD	no hit	GO:0003674	func	other molecular functions	GO:0008150	proc	other biological processes
WS0269_J23	-0.157	0.894	0.086	0.265	-0.026	0.43	0.126	0.198	0.23	0.076	0.113	0.21	-0.042	0.474	0.181	0.146	0.128	0.169	0.224	0.091	0.44675	0.194333	WS0269_J23							no hit		no hit
WS00822_N23	-0.157	0.912	-0.018	0.433	0.175	0.147	0.126	0.19	0.23	0.076	0.113	0.202	0.053	0.308	0.095	0.24	0.245	0.075	0.113	0.202	0.4205	0.183833	WS00822_N23	0	5.9e-43	3.1e-43	682	182	0.494505	AT5G18570.1	| Symbols: | GTP1/OBG family protein | chr5:6171841-6174825 REVERSE	no hit	GO:0005525	func	nucleotide binding	GO:0005622	comp	other intracellular components	GO:0009507	comp	chloroplast
WS00816_J04	0.286	0.041	0.157	0.073	-0.058	0.71	0.119	0.098	0.126	0.077	-0.05	0.683	0.132	0.091	-0.074	0.772	-0.048	0.715	0.178	0.077	0.2305	0.4025	WS00816_J04							no hit		no hit
WS00926_O02	0.295	0.053	-0.098	0.79	0.019	0.281	0.101	0.192	0.222	0.077	0.046	0.246	0.119	0.202	0.077	0.244	0.056	0.212	0.18	0.122	0.329	0.183833	WS00926_O02							no hit		WS02917_I05,
WS00920_C09	0.205	0.087	-0.068	0.732	0.098	0.142	0.375	0.022	0.233	0.077	-0.062	0.722	0.243	0.056	0.053	0.195	-0.059	0.721	0.126	0.1	0.24575	0.311833	WS00920_C09	TRUE	3.8e-27	9e-11	395	200	0.385	AT4G12980.1	| Symbols: | auxin-responsive protein, putative | chr4:7589667-7591071 REVERSE	WS02712_O06,	GO:0007275	proc	developmental processes	GO:0016020	comp	other membranes
WS00823_P03	0.107	0.115	-0.055	0.759	-0.058	0.756	-0.067	0.784	0.126	0.077	-0.05	0.722	-0.062	0.776	-0.074	0.787	0.19	0.06	-0.05	0.728	0.6035	0.525	WS00823_P03	TRUE	1.8e-43	2.2e-140	128	126	0.698413	AT5G39600.1	| Symbols: | similar to hypothetical protein [Prunus persica] (GB:AAO14625.1) | chr5:15871416-15871999 REVERSE	WS02912_O18, WS0285_O05,	GO:0003674	func	other molecular functions	GO:0005575	comp	other cellular components	GO:0008150	proc	other biological processes
WS0048_J18	0.192	0.123	-0.018	0.427	-0.127	0.851	0.035	0.342	0.23	0.077	0.001	0.33	0.244	0.094	0.009	0.427	0.012	0.318	0.224	0.113	0.43575	0.2265	WS0048_J18							no hit		no hit
WS01028_H14	0.178	0.131	0.027	0.366	0.101	0.225	0.128	0.176	0.221	0.077	-0.041	0.454	0.156	0.182	0.312	0.033	0.168	0.148	0.339	0.034	0.2245	0.154667	WS01028_H14	TRUE	7.6e-61	6.7e-21	359	216	0.587963	AT1G71695.1	| Symbols: | peroxidase 12 (PER12) (P12) (PRXR6) | chr1:26968021-26970219 FORWARD	WS0296_O07, WS02735_N21, WS02719_O21, WS0277_B04, WS02721_N19, WS0289_E20, WS0296_A04, WS02740_P19, WS0282_G01, WS02723_H06, WS02720_H22, WS0272_P06, WS02735_A13, WS02726_L11, WS02817_E18, WS0296_I02, WS0285_L01, WS02728_C07, WS0295_E20,	GO:0004601	func	other enzyme activity | other molecular functions	GO:0006979	proc	response to stress | other cellular processes | other metabolic processes | other biological processes	GO:0009505	comp	cell wall
WS01014_G18	0.178	0.139	-0.061	0.536	0.015	0.421	0.051	0.335	0.221	0.077	-0.041	0.445	0.237	0.068	0.166	0.151	0.069	0.287	0.054	0.32	0.35775	0.224667	WS01014_G18	TRUE	3.3e-60	1.2e-62	291	300	0.466667	AT1G28100.4	| Symbols: | similar to unknown protein [Oryza sativa (japonica cultivar-group)] (GB:AAM93694.1) | chr1:9802107-9803968 FORWARD	no hit
WS00930_P16	0.115	0.176	0.321	0.054	0.04	0.225	0.012	0.294	0.263	0.077	-0.081	0.753	0.15	0.132	-0.006	0.492	-0.076	0.76	0.213	0.105	0.18725	0.3865	WS00930_P16	0	1.8e-45	8.3e-46	585	137	0.656934	AT2G25870.1	| Symbols: | haloacid dehalogenase-like hydrolase family protein | chr2:11038237-11041380 FORWARD	WS02734_K18,	GO:0006810	proc	transport	GO:0008152	proc	other metabolic processes	GO:0016020	comp	other membranes	GO:0016787	func	hydrolase activity
WS0072_J07	0.059	0.201	0.281	0.037	0.098	0.164	0.223	0.074	0.233	0.077	0.126	0.133	0.083	0.131	0.053	0.209	0.137	0.107	0.126	0.101	0.119	0.126333	WS0072_J07	TRUE	3.3e-60	1.9e-40	355	252	0.519841	AT5G04170.1	| Symbols: | calcium-binding EF hand family protein | chr5:1145580-1147520 FORWARD	WS02727_G22,	GO:0005509	func	other binding	GO:0005575	comp	other cellular components	GO:0008150	proc	other biological processes
WS0102_F14	0.129	0.207	0.105	0.216	-0.013	0.406	0.054	0.315	0.259	0.077	0.014	0.293	0.374	0.026	0.119	0.203	-0.098	0.81	0.25	0.061	0.286	0.245	WS0102_F14	0	3.6e-06	3.7e-06	781	39	0.692308	AT4G02030.1	| Symbols: | similar to unknown protein [Arabidopsis thaliana] (TAIR:AT1G21170.1); similar to unknown protein [Oryza sativa (japonica cultivar-group)] (GB:AAR07074.1); similar to Os03g0737800 [Oryza sativa (japonica cultivar-group)] (GB:NP_001051205.1); similar to unknown protein [Oryza sativa (japonica cultivar-group)] (GB:AAP03421.1); contains domain FAMILY NOT NAMED (PTHR15954); contains domai…	no hit	GO:0003674	func	other molecular functions	GO:0005575	comp	other cellular components	GO:0008150	proc	other biological processes
WS0093_C02	0.129	0.208	-0.004	0.375	0.093	0.254	0.054	0.337	0.259	0.077	-0.104	0.797	0.072	0.248	0.119	0.213	0.025	0.288	0.368	0.033	0.2935	0.276	WS0093_C02							no hit		WS02746_L10,
WS0261_O18	0.105	0.213	-0.122	0.834	0.075	0.276	0.035	0.382	0.23	0.077	0.001	0.353	0.244	0.075	0.009	0.41	0.128	0.188	0.001	0.324	0.42625	0.237833	WS0261_O18	TRUE	9.5e-09	no hit	114	49	0.489796	AT1G24580.1	| Symbols: | zinc finger (C3HC4-type RING finger) family protein | chr1:8710219-8710560 FORWARD	WS0276_N19,	GO:0005515	func	protein binding	GO:0008270	func	other binding	GO:0012505	comp	other membranes
WS00939_E17	0.105	0.227	0.086	0.243	0.075	0.257	-0.056	0.482	0.23	0.077	0.113	0.216	0.149	0.154	0.095	0.26	0.245	0.085	0.113	0.207	0.30225	0.1665	WS00939_E17	0	3.6e-23	2.5e-23	443	126	0.468254	AT5G51740.1	| Symbols: | peptidase M48 family protein | chr5:21034336-21036213 FORWARD	no hit	GO:0004222	func	hydrolase activity	GO:0006508	proc	protein metabolism | other cellular processes | other metabolic processes	GO:0016020	comp	other membranes
WS00812_E09	0.105	0.238	-0.122	0.844	0.075	0.246	0.307	0.05	0.23	0.077	0.224	0.103	0.244	0.068	0.181	0.131	0.128	0.205	0.001	0.324	0.3445	0.151333	WS00812_E09	0	1.7e-11	1.4e-11	443	101	0.435644	AT3G04450.1	| Symbols: | transcription factor | chr3:1184308-1186270 FORWARD	no hit	GO:0003700	func	transcription factor activity	GO:0005634	comp	nucleus	GO:0045449	proc	transcription | other cellular processes | other metabolic processes | other biological processes
WS00821_C01	0.105	0.242	0.19	0.12	-0.026	0.417	0.216	0.093	0.23	0.077	0.001	0.314	0.244	0.077	0.009	0.386	0.012	0.316	0.113	0.211	0.218	0.230167	WS00821_C01							no hit		no hit
WS00916_M18	0.017	0.394	0.086	0.272	0.075	0.292	0.126	0.181	0.23	0.077	0.001	0.302	-0.042	0.47	0.009	0.409	0.128	0.208	0.001	0.345	0.28475	0.301833	WS00916_M18	TRUE	6.5e-48	2e-11	554	153	0.633987	AT2G45720.1	| Symbols: | armadillo/beta-catenin repeat family protein | chr2:18841542-18843203 FORWARD	no hit	GO:0005488	func	other binding	GO:0008150	proc	other biological processes
WS00931_B05	0.017	0.397	-0.018	0.433	-0.026	0.433	0.216	0.099	0.23	0.077	0.001	0.33	-0.137	0.866	0.181	0.129	0.128	0.181	0.001	0.334	0.3405	0.3195	WS00931_B05	0	1.3e-12	1.4e-12	3892	67	0.522388	AT1G55860.1	| Symbols: UPL1 | UPL1 (UBIQUITIN-PROTEIN LIGASE 1); ubiquitin-protein ligase | chr1:20883566-20899059 REVERSE	no hit	GO:0000151	comp	other cellular components | other intracellular components	GO:0004842	func	other enzyme activity	GO:0005739	comp	mitochondria	GO:0006511	proc	protein metabolism | other cellular processes | other metabolic processes	GO:0016567	proc	protein metabolism | other cellular processes | other metabolic processes
WS0092_F02	0.03	0.398	0.116	0.205	0.015	0.39	0.128	0.193	0.221	0.077	-0.041	0.463	0.156	0.152	0.093	0.233	-0.129	0.833	0.149	0.17	0.2965	0.321333	WS0092_F02							no hit		no hit
WS00816_A04	0	0.44	0.048	0.212	0.04	0.217	0.012	0.307	0.263	0.077	0.066	0.187	0.275	0.055	0.22	0.101	-0.076	0.711	0.213	0.093	0.294	0.204	WS00816_A04	TRUE	2.3e-21	no hit	1072	107	0.448598	AT5G49810.1	| Symbols: MMT | MMT (methionine S-methyltransferase); S-adenosylmethionine-dependent methyltransferase | chr5:20256644-20263272 FORWARD	no hit	GO:0005575	comp	other cellular components	GO:0008757	func	transferase activity	GO:0046500	proc	other cellular processes | other metabolic processes
WS00919_I11	-0.021	0.467	0.028	0.233	0.141	0.149	-0.009	0.46	0.222	0.077	0.046	0.223	0.234	0.083	0.18	0.111	0.056	0.208	0.046	0.238	0.32725	0.156667	WS00919_I11							no hit		WS02723_F07,
WS0041_E12	-0.055	0.518	-0.114	0.819	0.2	0.113	0.246	0.083	0.259	0.077	0.25	0.098	0.273	0.065	0.21	0.114	0.147	0.168	0.014	0.321	0.38325	0.1405	WS0041_E12							no hit		WS0274_E02,
WS0082_F16	-0.031	0.53	0.132	0.206	0.117	0.198	0.147	0.156	0.242	0.077	-0.031	0.441	0.259	0.067	0.187	0.115	-0.021	0.389	0.165	0.167	0.2725	0.209333	WS0082_F16							no hit		no hit
WS0097_D20	-0.031	0.559	0.223	0.106	-0.06	0.521	0.147	0.161	0.242	0.077	-0.031	0.418	0.091	0.27	0.263	0.057	-0.021	0.417	0.165	0.139	0.33675	0.229667	WS0097_D20							no hit		no hit
WS01021_N22	-0.108	0.693	0.04	0.336	0.028	0.373	0.067	0.313	0.242	0.077	-0.031	0.449	0.175	0.139	0.263	0.062	0.082	0.248	0.067	0.313	0.42875	0.214667	WS01021_N22	0	3.9e-12	1.2e-11	304	150	0.366667	AT1G19400.1	| Symbols: | similar to unknown protein [Arabidopsis thaliana] (TAIR:AT1G75180.3); similar to hypothetical protein [Oryza sativa (japonica cultivar-group)] (GB:AAN65010.1); similar to Os03g0775600 [Oryza sativa (japonica cultivar-group)] (GB:NP_001051432.1); contains domain 2-HYDROXYACID DEHYDROGENASE (PTHR10996:SF1); contains domain 2-HYDROXYACID DEHYDROGENASE (PTHR10996) | chr1:6712213-6713667 …	WS0284_C04, WS02913_B12,	GO:0003674	func	other molecular functions	GO:0005575	comp	other cellular components	GO:0008150	proc	other biological processes
WS0048_C02	-0.108	0.716	0.132	0.206	0.028	0.368	0.147	0.173	0.242	0.077	-0.13	0.846	0.091	0.236	0.112	0.216	-0.123	0.826	0.067	0.271	0.36575	0.412	WS0048_C02							no hit		no hit
WS0044_M07	-0.088	0.796	-0.068	0.759	-0.071	0.76	-0.082	0.768	0.233	0.077	0.5	0.005	0.243	0.062	0.197	0.07	0.137	0.101	0.126	0.094	0.77075	0.0681667	WS0044_M07							no hit		no hit
WS0261_G24	-0.115	0.805	-0.089	0.767	0.172	0.106	0.012	0.288	0.263	0.077	0.213	0.092	0.275	0.061	0.107	0.217	0.076	0.17	0.066	0.186	0.4915	0.133833	WS0261_G24							no hit		WS02818_N23, WS0285_D22,
WS0016_M07	-0.147	0.897	-0.004	0.405	0.093	0.229	-0.042	0.52	0.259	0.077	0.25	0.073	0.273	0.062	0.3	0.044	0.147	0.162	0.25	0.084	0.51275	0.0836667	WS0016_M07	TRUE	4.4e-12	5.9e-30	538	101	0.376238	AT5G14930.2	| Symbols: GENE101, SAG101 | SAG101 (SENESCENCE-ASSOCIATED GENE 101); triacylglycerol lipase | chr5:4828757-4830772 FORWARD	WS02817_E05, WS02722_G10, WS02714_L17, WS0282_N03, WS02717_F24, WS0291_J02,	GO:0004091	func	hydrolase activity	GO:0004806	func	hydrolase activity	GO:0005575	comp	other cellular components	GO:0006629	proc	other metabolic processes	GO:0007568	proc	other biological processes
WS0106_F01	0.24	0.07	0.063	0.309	-0.106	0.678	0.134	0.193	0.22	0.078	0.011	0.4	0.238	0.075	0.159	0.15	0.027	0.392	-0.074	0.561	0.3125	0.276	WS0106_F01	TRUE	2.6e-08	no hit	98	78	0.384615	AT3G49570.1	| Symbols: | similar to unknown protein [Arabidopsis thaliana] (TAIR:AT5G24660.1); similar to unknown protein [Brassica rapa subsp. pekinensis] (GB:AAQ92331.1) | chr3:18383644-18383937 REVERSE	no hit	GO:0003674	func	other molecular functions	GO:0005575	comp	other cellular components	GO:0008150	proc	other biological processes
WS01026_O11	0.189	0.11	-0.098	0.807	0.019	0.249	-0.009	0.452	0.222	0.078	0.046	0.239	0.005	0.317	-0.027	0.468	0.337	0.036	0.18	0.116	0.4045	0.209	WS01026_O11							no hit		WS02753_O04, WS02724_O17, WS02714_L13, WS02749_P23, WS02814_J17, WS0276_I23, WS0298_H04, WS02726_N06,
WS00926_E11	0.115	0.176	0.184	0.11	0.172	0.137	0.012	0.299	0.263	0.078	0.066	0.183	0.275	0.062	-0.006	0.475	-0.076	0.738	0.213	0.114	0.1805	0.275	WS00926_E11	TRUE	6.2e-75	2.8e-14	494	235	0.66383	AT5G15080.1	| Symbols: | protein kinase, putative | chr5:4886417-4888558 FORWARD	WS02728_P12,	GO:0005575	comp	other cellular components	GO:0006468	proc	protein metabolism | other cellular processes | other metabolic processes	GO:0006499	proc	protein metabolism | other cellular processes | other metabolic processes	GO:0016301	func	kinase activity
WS01031_O02	0.115	0.188	0.321	0.04	0.304	0.065	0.131	0.187	0.263	0.078	0.066	0.191	0.401	0.013	-0.118	0.85	0.076	0.174	0.213	0.098	0.12	0.234	WS01031_O02	0	5.1e-08	6.9e-08	383	46	0.456522	AT1G54790.1	| Symbols: | GDSL-motif lipase/hydrolase family protein | chr1:20444791-20447664 REVERSE	WS02816_G06, WS0277_C06, WS02735_E20,	GO:0004091	func	hydrolase activity	GO:0006629	proc	other metabolic processes	GO:0012505	comp	other membranes
WS00935_K13	0.123	0.189	0.132	0.178	-0.06	0.57	0.067	0.293	0.242	0.078	0.067	0.298	0.259	0.076	0.036	0.396	-0.123	0.86	0.264	0.059	0.3075	0.2945	WS00935_K13							no hit		WS02732_I17,
WS00824_M03	0.106	0.214	0.221	0.089	-0.029	0.495	-0.004	0.458	0.22	0.078	0.011	0.42	0.166	0.152	0.093	0.259	0.027	0.357	0.096	0.268	0.314	0.255667	WS00824_M03							no hit		no hit
WS00927_L07	0.105	0.222	0.086	0.258	0.075	0.266	0.035	0.325	0.23	0.078	0.001	0.317	0.149	0.169	0.095	0.232	0.128	0.175	0.113	0.206	0.26775	0.196167	WS00927_L07	TRUE	1.3e-111	3e-137	352	319	0.658307	AT1G30540.1	| Symbols: | ATPase, BadF/BadG/BcrA/BcrD-type family | chr1:10816933-10819154 REVERSE	WS0278_K03,	GO:0005575	comp	other cellular components	GO:0008150	proc	other biological processes	GO:0016887	func	hydrolase activity
WS00925_F15	0.105	0.236	0.19	0.133	0.075	0.273	0.035	0.328	0.23	0.078	0.224	0.088	0.244	0.097	0.095	0.223	-0.105	0.836	0.336	0.051	0.2425	0.228833	WS00925_F15							no hit		no hit
WS0084_L22	0.084	0.244	0.028	0.247	0.019	0.278	0.101	0.202	0.222	0.078	-0.089	0.792	0.119	0.175	0.18	0.143	0.056	0.209	0.046	0.223	0.24275	0.27	WS0084_L22							no hit		no hit
WS0012_D21	0.017	0.366	0.086	0.256	0.175	0.139	0.126	0.17	0.23	0.078	0.001	0.298	0.339	0.033	0.181	0.125	0.012	0.296	0.336	0.036	0.23275	0.144333	WS0012_D21	TRUE	6.7e-46	2.5e-12	247	228	0.416667	AT3G05500.1	| Symbols: | rubber elongation factor (REF) family protein | chr3:1593546-1594808 FORWARD	WS02720_L08,	GO:0003674	func	other molecular functions	GO:0005575	comp	other cellular components	GO:0008150	proc	other biological processes
WS00728_E10	0.037	0.368	0.105	0.202	0.093	0.229	0.15	0.181	0.259	0.078	0.25	0.065	0.173	0.135	0.21	0.094	0.393	0.019	0.25	0.065	0.245	0.076	WS00728_E10	0	1.1e-20	1e-20	109	94	0.531915	AT5G02450.1	| Symbols: | 60S ribosomal protein L36 (RPL36C) | chr5:533499-534392 FORWARD	WS0279_E03, WS02729_M14, WS02722_F23, WS02716_E10, WS02711_C20, WS02734_H17, WS02720_H20, WS02737_F16, WS0279_F02, WS02913_C23, WS0287_M05, WS02716_H02, WS02811_K04, WS02715_L20, WS0289_H12, WS02735_A14, WS02731_D24, WS02917_C21,	GO:0003735	func	structural molecule activity	GO:0005840	comp	ribosome	GO:0006412	proc	protein metabolism | other cellular processes | other metabolic processes
WS0104_M09	0.03	0.374	-0.061	0.529	0.015	0.433	0.128	0.178	0.221	0.078	0.054	0.345	0.075	0.29	0.02	0.409	0.168	0.155	0.054	0.318	0.3785	0.265833	WS0104_M09							no hit		no hit
WS0074_A17	0.03	0.375	-0.149	0.89	-0.07	0.557	0.051	0.331	0.221	0.078	0.244	0.08	0.075	0.303	0.166	0.156	0.069	0.299	0.244	0.082	0.53825	0.166333	WS0074_A17	TRUE	1.3e-200	no hit	508	456	0.791667	AT4G33510.1	| Symbols: DHS2 | DHS2 (3-DEOXY-D-ARABINO-HEPTULOSONATE 7-PHOSPHATE SYNTHASE); 3-deoxy-7-phosphoheptulonate synthase | chr4:16116499-16118552 FORWARD	WS0271_H02,	GO:0003849	func	transferase activity	GO:0009507	comp	chloroplast	GO:0016089	proc	other cellular processes | other metabolic processes
WS00830_F20	0.017	0.384	-0.018	0.449	0.175	0.127	0.035	0.337	0.23	0.078	0.001	0.329	0.149	0.166	0.009	0.411	0.245	0.09	0.113	0.214	0.32425	0.214667	WS00830_F20	TRUE	2.7e-43	7e-73	1361	118	0.661017	AT3G48430.1	| Symbols: REF6 | REF6 (RELATIVE OF EARLY FLOWERING 6); transcription factor | chr3:17946594-17951441 FORWARD	no hit	GO:0003700	func	transcription factor activity	GO:0005622	comp	other intracellular components	GO:0008150	proc	other biological processes
WS0074_F23	0.017	0.405	0.086	0.246	0.276	0.063	0.216	0.097	0.23	0.078	-0.111	0.824	0.053	0.312	0.095	0.236	0.012	0.322	0.001	0.321	0.20275	0.348833	WS0074_F23	TRUE	2.3e-75	5.7e-126	203	200	0.755	AT3G54840.1	| Symbols: AtRABF1, Ara-6, AtRab5C, ARA6 | ARA6; GTP binding | chr3:20329575-20331760 FORWARD	WS0297_P17, WS02714_K06, WS02922_D22, WS0282_I20, WS02816_C24, WS02734_A17, WS02723_I24, WS02728_C14, WS02712_G01, WS0289_L20, WS02726_K08, WS02731_C01, WS0281_E05, WS02722_K10, WS0286_P20, WS0292_K24, WS0287_J03, WS02726_G19, WS02712_B09, WS02920_I20, WS0276_E03, WS0271_D11, WS02713_C16, WS0289_K18, WS02749_M08, WS0299_P16, WS02745_K21, WS0289_M17, WS02721_K09, WS02717_N20, WS02721_E09, WS02725_…	GO:0003924	func	hydrolase activity	GO:0005525	func	nucleotide binding	GO:0005769	comp	other cellular components | other cytoplasmic components | other intracellular components	GO:0006499	proc	protein metabolism | other cellular processes | other metabolic processes	GO:0010009	comp	other membranes | other cellular components | other cytoplasmic components | other intracellular components	GO:0045022	proc
WS0081_P19	-0.021	0.478	-0.098	0.823	-0.102	0.814	-0.009	0.459	0.222	0.078	0.18	0.129	0.349	0.032	0.283	0.052	0.056	0.184	0.046	0.22	0.6435	0.115833	WS0081_P19	TRUE	4.4e-55	no hit	1203	189	0.544974	AT3G25610.1	| Symbols: | haloacid dehalogenase-like hydrolase family protein | chr3:9310179-9314590 REVERSE	no hit	GO:0006810	proc	transport	GO:0006812	proc	transport	GO:0008152	proc	other metabolic processes	GO:0015662	func	hydrolase activity | transporter activity	GO:0016020	comp	other membranes	GO:0016021	comp
WS00833_G20	-0.014	0.502	0.156	0.151	0.06	0.335	-0.062	0.595	0.238	0.078	0.108	0.235	0.479	0.009	0.11	0.218	0.218	0.084	0.108	0.225	0.39575	0.1415	WS00833_G20	0	1.6e-19	1e-19	162	144	0.388889	AT4G36040.1	| Symbols: | DNAJ heat shock N-terminal domain-containing protein (J11) | chr4:17049711-17050196 REVERSE	WS0285_A11, WS02720_H02, WS02741_B04, WS0277_H19, WS02739_J24, WS02739_I21, WS0276_C05, WS02712_F13, WS0274_I20, WS0274_D23,	GO:0006457	proc	protein metabolism | other cellular processes | other metabolic processes	GO:0009507	comp	chloroplast	GO:0031072	func	protein binding
WS00927_P03	-0.045	0.516	0.027	0.375	0.015	0.422	0.206	0.097	0.221	0.078	-0.041	0.441	0.075	0.297	0.02	0.404	-0.03	0.454	0.054	0.329	0.3525	0.333833	WS00927_P03	0	3.8e-18	3.4e-18	238	45	0.6	AT4G19985.1	| Symbols: | GCN5-related N-acetyltransferase (GNAT) family protein | chr4:10830552-10831721 REVERSE	no hit	GO:0006499	proc	protein metabolism | other cellular processes | other metabolic processes	GO:0008080	func	transferase activity	GO:0008152	proc	other metabolic processes
WS01040_F12	-0.055	0.531	-0.114	0.827	-0.013	0.422	0.054	0.319	0.259	0.078	0.014	0.299	0.173	0.144	0.029	0.347	0.025	0.258	0.014	0.322	0.52475	0.241333	WS01040_F12	TRUE	6.2e-43	2.4e-10	338	207	0.405797	AT5G54370.1	| Symbols: | late embryogenesis abundant protein-related / LEA protein-related | chr5:22092560-22093793 FORWARD	WS0278_D22,	GO:0003674	func	other molecular functions	GO:0008150	proc	other biological processes	GO:0012505	comp	other membranes
IS0012_L09	-0.031	0.536	-0.051	0.498	0.117	0.188	0.227	0.072	0.242	0.078	0.165	0.134	0.259	0.052	0.263	0.052	0.082	0.268	0.165	0.146	0.3235	0.121667	IS0012_L09							no hit		no hit
WS00931_K12	-0.055	0.539	-0.114	0.824	0.2	0.123	0.246	0.068	0.259	0.078	0.25	0.067	0.072	0.264	0.119	0.206	0.147	0.164	0.014	0.308	0.3885	0.181167	WS00931_K12	TRUE	1.1e-45	4.2e-44	222	187	0.502674	AT1G17180.1	| Symbols: ATGSTU25 | ATGSTU25 (Arabidopsis thaliana Glutathione S-transferase (class tau) 25); glutathione transferase | chr1:5872201-5872951 FORWARD	WS02712_P11, WS02717_I04, WS0279_K04, WS02740_M19, WS02713_H16, WS0283_F02, WS02719_N16, WS02737_E01, WS02912_F07, WS02719_A24, WS02817_I24, WS0294_D11, WS02811_A15,	GO:0004364	func	transferase activity	GO:0005737	comp	other cytoplasmic components	GO:0009407	proc	other cellular processes | other metabolic processes | other biological processes
WS0094_J24	-0.031	0.539	-0.051	0.52	-0.06	0.508	-0.093	0.64	0.242	0.078	0.067	0.295	0.342	0.026	0.338	0.026	0.082	0.271	0.067	0.327	0.55175	0.1705	WS0094_J24	TRUE	3.7e-61	2e-07	280	188	0.601064	AT1G47740.1	| Symbols: | similar to unknown protein [Arabidopsis thaliana] (TAIR:AT5G25170.1); similar to UPF0326 protein hag1, putative, expressed [Oryza sativa (japonica cultivar-group)] (GB:ABF94476.1); similar to Os03g0198500 [Oryza sativa (japonica cultivar-group)] (GB:NP_001049279.1); contains InterPro domain Protein of unknown function DUF862, eukaryotic; (InterPro:IPR008580) | chr1:17570343-17571475 …	WS02750_I10,	GO:0003674	func	other molecular functions	GO:0005575	comp	other cellular components	GO:0008150	proc	other biological processes
WS00724_M09	-0.045	0.549	0.027	0.386	0.015	0.393	-0.026	0.499	0.221	0.078	-0.041	0.444	0.156	0.161	0.093	0.242	-0.03	0.426	0.054	0.337	0.45675	0.281333	WS00724_M09							no hit		no hit
WS0053_D12	-0.07	0.569	-0.122	0.815	-0.127	0.854	0.035	0.347	0.23	0.078	0.113	0.204	0.053	0.332	0.181	0.114	0.128	0.211	-0.111	0.821	0.64625	0.293333	WS0053_D12	TRUE	6e-88	3.4e-87	315	188	0.595745	AT4G08950.1	| Symbols: | phosphate-responsive protein, putative (EXO) | chr4:5740375-5741319 FORWARD	WS0291_O17, WS02812_D03, WS02747_P05, WS02710_C24, WS02737_A18, WS02724_B04, WS02742_E12, WS0283_K16, WS0292_E21,	GO:0003674	func	other molecular functions	GO:0008150	proc	other biological processes	GO:0009505	comp	cell wall
WS00921_O07	-0.07	0.604	-0.122	0.86	-0.026	0.42	0.035	0.352	0.23	0.078	0.001	0.294	0.149	0.155	0.181	0.116	0.012	0.287	0.001	0.346	0.559	0.212667	WS00921_O07	0	2.8e-12	1.8e-12	383	160	0.3125	AT3G51980.1	| Symbols: | binding | chr3:19296789-19298480 REVERSE	WS02726_I10, WS0278_H07, WS02723_A01,	GO:0005488	func	other binding	GO:0008150	proc	other biological processes	GO:0012505	comp	other membranes
WS01012_I10	-0.088	0.78	0.106	0.135	0.098	0.176	-0.082	0.788	0.233	0.078	-0.062	0.745	0.083	0.136	0.197	0.093	-0.059	0.7	0.313	0.048	0.46975	0.3	WS01012_I10							no hit		no hit
WS00715_I08	-0.088	0.795	-0.068	0.739	0.267	0.058	0.223	0.072	0.233	0.078	0.126	0.106	0.083	0.144	0.053	0.194	0.332	0.051	0.126	0.111	0.416	0.114	WS00715_I08							no hit		no hit
WS00712_A12	-0.115	0.825	0.048	0.234	0.04	0.207	-0.107	0.833	0.263	0.078	0.213	0.095	0.401	0.016	0.22	0.096	0.076	0.164	0.213	0.099	0.52475	0.0913333	WS00712_A12	TRUE	1.7e-54	8.4e-84	579	219	0.484018	AT1G60420.1	| Symbols: | DC1 domain-containing protein | chr1:22265643-22267908 FORWARD	WS0286_E07, WS0284_J01, WS02726_M02,	GO:0005575	comp	other cellular components	GO:0006118	proc	electron transport or energy pathways	GO:0009055	func	other enzyme activity	GO:0015035	func	other enzyme activity	GO:0016491	func	other enzyme activity	GO:0045454	proc
WS00824_J19	-0.126	0.84	-0.098	0.797	0.262	0.076	0.21	0.103	0.222	0.078	0.046	0.209	0.005	0.283	0.077	0.244	0.197	0.111	-0.089	0.752	0.454	0.2795	WS00824_J19							no hit		no hit
WS0094_L07	-0.126	0.852	-0.098	0.791	0.019	0.279	-0.009	0.448	0.222	0.078	0.046	0.24	0.119	0.168	0.077	0.247	0.056	0.199	-0.089	0.761	0.5925	0.282167	WS0094_L07							no hit		WS02731_C01,
WS00925_B06	-0.126	0.86	-0.098	0.8	-0.102	0.806	-0.009	0.445	0.222	0.078	0.18	0.118	0.119	0.175	0.18	0.126	0.056	0.196	-0.089	0.773	0.72775	0.244333	WS00925_B06	TRUE	4.1e-51	1.3e-151	1069	185	0.594595	AT5G16300.1	| Symbols: | similar to PREDICTED: similar to low density lipoprotein B isoform 1 [Bos taurus] (GB:XP_593871.2); similar to Os01g0777000 [Oryza sativa (japonica cultivar-group)] (GB:NP_001044419.1); contains domain Cullin repeat (SSF74788) | chr5:5338122-5342189 FORWARD	no hit	GO:0003674	func	other molecular functions	GO:0008150	proc	other biological processes
WS00930_C14	-0.157	0.912	-0.122	0.851	0.175	0.138	0.126	0.227	0.23	0.078	0.336	0.033	0.149	0.173	0.181	0.123	0.245	0.079	0.224	0.091	0.532	0.0961667	WS00930_C14	TRUE	3.8e-82	5.8e-161	231	231	0.692641	AT3G50960.1	| Symbols: | similar to unknown protein [Arabidopsis thaliana] (TAIR:AT5G66410.1); similar to Os05g0255600 [Oryza sativa (japonica cultivar-group)] (GB:NP_001055035.1); similar to Thioredoxin domain 2 [Medicago truncatula] (GB:ABE84079.1); contains InterPro domain Thioredoxin-like fold; (InterPro:IPR012336); contains InterPro domain Thioredoxin domain 2; (InterPro:IPR006663); contains InterPro do…	WS0279_A22, WS02726_F20, WS0282_H11,	GO:0012505	comp	other membranes
WS00922_O03	0.205	0.09	0.106	0.139	0.098	0.151	0.223	0.076	0.233	0.079	-0.062	0.732	0.243	0.074	0.053	0.204	-0.059	0.706	0.313	0.059	0.114	0.309	WS00922_O03	TRUE	9.2e-223	1.1e-141	563	548	0.726277	AT5G03860.1	| Symbols: MLS | malate synthase, putative | chr5:1032275-1034526 REVERSE	WS0278_L19,	GO:0004474	func	transferase activity	GO:0006097	proc	other cellular processes | other metabolic processes	GO:0006099	proc	other cellular processes | other metabolic processes | electron transport or energy pathways
WS01029_K18	0.192	0.11	0.086	0.27	-0.026	0.442	0.035	0.372	0.23	0.079	0.224	0.087	0.053	0.342	0.009	0.419	0.245	0.087	0.224	0.093	0.2985	0.1845	WS01029_K18	TRUE	2.7e-145	6.5e-120	404	370	0.778378	AT3G47520.1	| Symbols: MDH | MDH (malate dehydrogenase); malate dehydrogenase | chr3:17524642-17525853 FORWARD	WS02810_C07, WS02723_C05, WS02727_O06, WS02747_J13,	GO:0005739	comp	mitochondria	GO:0006100	proc	other metabolic processes	GO:0006108	proc	other cellular processes | other metabolic processes	GO:0009507	comp	chloroplast	GO:0016615	func	other enzyme activity
WS01035_K24	0.059	0.182	0.106	0.141	-0.071	0.753	-0.082	0.767	0.233	0.079	-0.062	0.743	0.083	0.152	-0.091	0.806	0.137	0.1	0.126	0.102	0.46075	0.330333	WS01035_K24	TRUE	9.8e-45	no hit	531	193	0.46114	AT1G19250.1	| Symbols: FMO1 | FMO1 (FLAVIN-DEPENDENT MONOOXYGENASE 1); monooxygenase | chr1:6650647-6653044 REVERSE	no hit	GO:0004497	func	other enzyme activity	GO:0006118	proc	electron transport or energy pathways	GO:0009626	proc	other cellular processes | other biological processes	GO:0009870	proc	signal transduction | other biological processes	GO:0012505	comp	other membranes	GO:0051707	proc
WS0102_C14	0.059	0.184	0.281	0.048	0.267	0.064	0.07	0.176	0.233	0.079	-0.062	0.734	0.243	0.068	0.053	0.179	-0.059	0.722	0.313	0.035	0.118	0.302833	WS0102_C14	TRUE	4e-68	3.1e-51	238	118	0.559322	AT4G28190.1	| Symbols: ULT, ULT1 | ULT1 (ULTRAPETALA1); DNA binding | chr4:13985759-13987056 FORWARD	no hit	GO:0003677	func	DNA or RNA binding	GO:0005634	comp	nucleus	GO:0005829	comp	cytosol	GO:0010022	proc	developmental processes | other biological processes	GO:0010080	proc	developmental processes | other biological processes	GO:0010081	proc
WS00939_N21	0.104	0.244	0.116	0.215	0.101	0.231	0.051	0.332	0.221	0.079	-0.041	0.468	-0.006	0.453	0.166	0.148	-0.03	0.402	0.054	0.316	0.2555	0.311	WS00939_N21							no hit		no hit
WS00824_J18	0.017	0.386	0.19	0.114	0.175	0.152	0.035	0.355	0.23	0.079	0.113	0.193	0.339	0.038	0.009	0.399	0.012	0.297	0.001	0.31	0.25175	0.219333	WS00824_J18	TRUE	4.5e-230	7.3e-146	596	603	0.708126	AT2G46700.1	| Symbols: | calcium-dependent protein kinase, putative / CDPK, putative | chr2:19190038-19193500 REVERSE	WS0273_F22,	GO:0004723	func	hydrolase activity	GO:0005509	func	other binding	GO:0006468	proc	protein metabolism | other cellular processes | other metabolic processes	GO:0006499	proc	protein metabolism | other cellular processes | other metabolic processes	GO:0016301	func	kinase activity
WS00929_E03	0.017	0.389	0.19	0.102	0.175	0.132	0.216	0.086	0.23	0.079	0.001	0.339	0.339	0.04	0.009	0.427	-0.105	0.794	0.113	0.203	0.17725	0.313667	WS00929_E03	TRUE	4.5e-159	no hit	494	451	0.682927	AT5G15080.1	| Symbols: | protein kinase, putative | chr5:4886417-4888558 FORWARD	WS02728_P12,	GO:0005575	comp	other cellular components	GO:0006468	proc	protein metabolism | other cellular processes | other metabolic processes	GO:0006499	proc	protein metabolism | other cellular processes | other metabolic processes	GO:0016301	func	kinase activity
WS01030_J23	0.017	0.392	-0.018	0.41	0.075	0.279	0.035	0.365	0.23	0.079	0.001	0.334	0.053	0.347	0.181	0.128	0.128	0.165	0.001	0.309	0.3615	0.227	WS01030_J23	TRUE	5.1e-58	2.8e-136	236	236	0.504237	AT5G49710.3	| Symbols: | similar to unknown protein [Arabidopsis thaliana] (TAIR:AT4G24590.1); similar to unknown protein [Primula vulgaris] (GB:ABB82569.1) | chr5:20212787-20214414 FORWARD	WS02741_E18,	GO:0003674	func	other molecular functions	GO:0005575	comp	other cellular components	GO:0008150	proc	other biological processes
WS00812_J14	0	0.463	-0.089	0.795	0.04	0.255	0.012	0.308	0.263	0.079	0.359	0.04	0.275	0.054	0.22	0.095	0.076	0.183	0.359	0.042	0.45525	0.0821667	WS00812_J14	TRUE	7.8e-52	no hit	356	163	0.638037	AT3G04520.1	| Symbols: THA2 | THA2 (THREONINE ALDOLASE 2); threonine aldolase | chr3:1217403-1219577 REVERSE	no hit	GO:0004793	func	other enzyme activity	GO:0005575	comp	other cellular components	GO:0006567	proc	other cellular processes | other metabolic processes
WS00930_K03	-0.021	0.475	-0.098	0.77	-0.102	0.776	-0.118	0.851	0.222	0.079	-0.089	0.737	0.005	0.336	0.077	0.24	0.056	0.216	-0.089	0.772	0.718	0.396667	WS00930_K03	TRUE	2e-44	6e-132	210	204	0.495098	AT5G17210.1	| Symbols: | similar to unknown protein [Arabidopsis thaliana] (TAIR:AT1G13380.1); similar to unknown protein [Saussurea involucrata] (GB:ABC68264.1); similar to Os06g0114700 [Oryza sativa (japonica cultivar-group)] (GB:NP_001056606.1); similar to Os05g0434800 [Oryza sativa (japonica cultivar-group)] (GB:NP_001055640.1); contains InterPro domain Protein of unknown function DUF1218; (InterPro:IPR0…	WS02752_I03, WS02742_E07, WS0282_N14, WS0282_O13, WS0285_A02, WS02716_M13, WS02713_H21, WS02713_C03,	GO:0003674	func	other molecular functions	GO:0008150	proc	other biological processes	GO:0012505	comp	other membranes
WS0047_B18	-0.021	0.492	0.153	0.141	0.019	0.286	-0.118	0.839	0.222	0.079	0.046	0.244	0.234	0.082	0.077	0.277	-0.084	0.743	0.046	0.236	0.4395	0.276833	WS0047_B18							no hit		WS02810_J15, WS02917_J03,
WS01017_O18	-0.031	0.52	0.04	0.374	0.028	0.359	-0.093	0.645	0.242	0.079	-0.13	0.858	-0.077	0.594	0.187	0.12	-0.021	0.396	-0.031	0.429	0.4745	0.412667	WS01017_O18	0	1.4e-43	1.5e-43	152	114	0.780702	AT3G60770.1	| Symbols: | 40S ribosomal protein S13 (RPS13A) | chr3:22471500-22472631 REVERSE	WS0273_L12,	GO:0003735	func	structural molecule activity	GO:0005830	comp	cytosol | ribosome | other cellular components | other cytoplasmic components | other intracellular components	GO:0005843	comp	cytosol | ribosome | other cellular components | other cytoplasmic components | other intracellular components	GO:0006412	proc	protein metabolism | other cellular processes | other metabolic processes
WS01014_L05	-0.045	0.577	0.116	0.212	0.015	0.402	0.128	0.194	0.221	0.079	-0.041	0.457	-0.006	0.432	0.166	0.143	0.069	0.262	-0.041	0.464	0.34625	0.306167	WS01014_L05	0	3.4e-09	2.2e-09	1167	66	0.469697	AT1G55610.1	| Symbols: BRL1 | BRL1 (BRI 1 LIKE); kinase | chr1:20783540-20787040 REVERSE	no hit	GO:0006468	proc	protein metabolism | other cellular processes | other metabolic processes	GO:0012505	comp	other membranes	GO:0016301	func	kinase activity
WS0018_K04	-0.108	0.712	-0.051	0.497	0.117	0.2	0.067	0.3	0.242	0.079	0.067	0.303	0.175	0.122	0.036	0.389	-0.021	0.403	-0.031	0.442	0.42725	0.289667	WS0018_K04	0	2.5e-23	1.7e-23	560	87	0.586207	AT5G23190.1	| Symbols: CYP86B1 | CYP86B1 (cytochrome P450, family 86, subfamily B, polypeptide 1); oxygen binding | chr5:7803481-7805662 REVERSE	WS0274_E23,	GO:0005575	comp	other cellular components	GO:0006118	proc	electron transport or energy pathways	GO:0019825	func	other binding
WS00824_E23	0.28	0.057	0.19	0.119	-0.026	0.442	0.035	0.349	0.23	0.08	-0.111	0.831	0.149	0.181	-0.076	0.584	0.012	0.312	0.224	0.079	0.24175	0.3445	WS00824_E23	N/A	N/A	N/A	N/A	N/A	N/A
WS00735_G01	0.229	0.095	0.048	0.228	0.04	0.245	0.37	0.022	0.263	0.08	-0.081	0.746	0.275	0.066	0.107	0.199	0.076	0.2	0.213	0.1	0.1475	0.231833	WS00735_G01	N/A	N/A	N/A	N/A	N/A	N/A
WS00722_L18	0.192	0.103	-0.122	0.87	-0.026	0.437	0.216	0.098	0.23	0.08	0.224	0.116	-0.042	0.451	0.009	0.417	0.128	0.192	-0.111	0.824	0.377	0.346667	WS00722_L18							no hit		no hit
WS01013_B12	0.189	0.121	0.278	0.067	0.141	0.177	0.21	0.087	0.222	0.08	-0.089	0.785	0.349	0.039	0.077	0.24	-0.084	0.764	0.315	0.049	0.113	0.326167	WS01013_B12							no hit		no hit
IS0013_B03	0.189	0.128	0.028	0.279	0.019	0.298	0.101	0.217	0.222	0.08	-0.089	0.762	0.119	0.196	0.077	0.256	0.056	0.22	0.18	0.127	0.2305	0.2735	IS0013_B03	0	4.4e-06	3.2e-06	240	30	0.433333	AT3G17611.2	| Symbols: | rhomboid family protein / zinc finger protein-related | chr3:6025460-6026179 FORWARD	no hit	GO:0005622	comp	other intracellular components	GO:0008150	proc	other biological processes	GO:0008270	func	other binding
WS00931_L04	0.123	0.178	-0.143	0.879	-0.149	0.888	0.147	0.164	0.242	0.08	0.067	0.304	0.091	0.227	0.187	0.128	0.082	0.259	0.264	0.064	0.52725	0.177	WS00931_L04							no hit		no hit
WS01019_C16	0.115	0.192	0.048	0.219	0.04	0.221	0.131	0.169	0.263	0.08	0.066	0.188	0.275	0.062	0.107	0.218	-0.076	0.743	0.213	0.1	0.20025	0.231833	WS01019_C16							no hit		no hit
WS00910_L17	0.115	0.196	0.321	0.061	0.304	0.058	0.012	0.247	0.263	0.08	-0.081	0.771	0.275	0.075	-0.006	0.509	-0.076	0.754	0.359	0.041	0.1405	0.371667	WS00910_L17							no hit		no hit
WS00821_M02	0.059	0.214	0.106	0.141	0.267	0.057	0.07	0.164	0.233	0.08	-0.062	0.709	0.083	0.155	-0.091	0.807	0.137	0.103	0.126	0.123	0.144	0.3295	WS00821_M02	0	2e-06	1.8e-06	78	39	0.538462	AT4G01060.1	| Symbols: | myb family transcription factor | chr4:460534-460967 FORWARD	WS02910_O04, WS02813_H08,	GO:0003677	func	DNA or RNA binding	GO:0003700	func	transcription factor activity	GO:0005634	comp	nucleus	GO:0006355	proc	transcription | other cellular processes | other metabolic processes | other biological processes	GO:0009651	proc	response to stress | response to abiotic or biotic stimulus	GO:0009737	proc
WS00927_D03	0.084	0.232	0.153	0.121	0.141	0.162	0.101	0.192	0.222	0.08	0.046	0.214	0.119	0.191	0.077	0.258	0.056	0.189	0.449	0.017	0.17675	0.158167	WS00927_D03	TRUE	1.5e-46	1.2e-155	184	183	0.469945	AT3G22435.1	| Symbols: | XS domain-containing protein | chr3:7956256-7957612 FORWARD	WS0289_D08,	GO:0003674	func	other molecular functions	GO:0005575	comp	other cellular components	GO:0008150	proc	other biological processes
WS00911_B16	0.084	0.232	0.028	0.26	0.141	0.158	0.101	0.226	0.222	0.08	0.046	0.229	0.349	0.034	-0.027	0.477	0.056	0.217	0.046	0.231	0.219	0.211333	WS00911_B16							no hit		WS0281_O15,
WS00914_I03	0.084	0.269	0.028	0.263	0.019	0.303	0.32	0.034	0.222	0.08	-0.089	0.759	0.349	0.034	0.18	0.1	-0.084	0.757	0.046	0.228	0.21725	0.326333	WS00914_I03	TRUE	2.3e-52	1.7e-88	187	169	0.621302	AT1G04560.1	| Symbols: | AWPM-19-like membrane family protein | chr1:1245069-1245887 FORWARD	WS0272_E10, WS0283_N21, WS0296_O12, WS02918_J17, WS02750_I05,	GO:0003674	func	other molecular functions	GO:0008150	proc	other biological processes	GO:0012505	comp	other membranes
WS0087_L02	0.017	0.35	0.086	0.253	0.175	0.143	0.035	0.324	0.23	0.08	0.001	0.329	0.244	0.072	0.181	0.12	0.245	0.076	0.001	0.335	0.2675	0.168667	WS0087_L02							no hit		no hit
WS01027_F11	0.017	0.375	-0.018	0.425	0.075	0.283	0.126	0.187	0.23	0.08	0.001	0.325	0.244	0.071	0.267	0.061	-0.105	0.796	0.001	0.318	0.3175	0.275167	WS01027_F11							no hit		no hit
WS0017_J05	0.017	0.407	0.086	0.253	-0.026	0.44	-0.056	0.515	0.23	0.08	-0.111	0.786	0.053	0.304	-0.076	0.618	0.012	0.307	0.113	0.225	0.40375	0.386667	WS0017_J05	0	1.5e-11	1e-11	268	60	0.483333	AT3G03990.1	| Symbols: | esterase/lipase/thioesterase family protein | chr3:1033795-1034598 FORWARD	WS02710_O16, WS02751_E09, WS02718_N09, WS02718_E16,	GO:0003824	func	other enzyme activity
WS0094_H04	0.017	0.41	0.086	0.254	-0.026	0.405	-0.056	0.544	0.23	0.08	0.001	0.329	0.149	0.159	0.009	0.4	0.012	0.285	0.113	0.194	0.40325	0.241167	WS0094_H04	0	3.3e-28	2e-28	441	103	0.592233	AT5G04920.1	| Symbols: | vacuolar protein sorting 36 family protein / VPS36 family protein | chr5:1439173-1441546 REVERSE	no hit	GO:0000814	comp	other membranes | other cellular components | other cytoplasmic components | other intracellular components	GO:0005215	func	transporter activity	GO:0008150	proc	other biological processes
WS0058_I08	0	0.44	-0.089	0.781	0.04	0.244	0.251	0.081	0.263	0.08	0.066	0.188	0.15	0.161	0.107	0.198	0.076	0.166	0.066	0.197	0.3865	0.165	WS0058_I08							no hit		WS02749_P23, WS02814_J17, WS02753_O04, WS02724_O17, WS02714_L13, WS0298_H04, WS0276_I23, WS02726_N06,
WS01033_P01	-0.021	0.459	0.153	0.163	-0.102	0.782	-0.118	0.834	0.222	0.08	0.046	0.218	0.349	0.031	0.077	0.256	-0.084	0.767	0.046	0.227	0.5595	0.263167	WS01033_P01							no hit		no hit
WS0019_D21	-0.055	0.551	-0.004	0.391	-0.119	0.839	-0.042	0.476	0.259	0.08	0.132	0.196	0.173	0.122	0.119	0.211	0.147	0.157	0.132	0.174	0.56425	0.156667	WS0019_D21	TRUE	1e-26	8.6e-21	266	87	0.551724	AT2G28660.1	| Symbols: | copper-binding family protein | chr2:12302496-12304021 FORWARD	WS02719_L21, WS02722_P01, WS02726_N22, WS02718_K17, WS02721_N03, WS0277_J23, WS02750_C17, WS02813_H02, WS02722_K02, WS0293_K01, WS0297_E05, WS0294_I24, WS02736_F16, WS02712_G16, WS02724_I16, WS02711_I06, WS02710_N18,	GO:0005507	func	other binding	GO:0006825	proc	transport	GO:0009507	comp	chloroplast
WS0097_P20	-0.07	0.555	-0.122	0.845	0.075	0.26	0.307	0.055	0.23	0.08	0.113	0.207	0.244	0.086	0.181	0.137	0.128	0.207	0.224	0.12	0.42875	0.1395	WS0097_P20	0	3.3e-08	2.3e-08	224	84	0.285714	AT4G07521.1	| Symbols: | nucleic acid binding / zinc ion binding | chr4:4333495-4334166 REVERSE	no hit	GO:0003676	func	nucleic acid binding	GO:0005575	comp	other cellular components	GO:0008150	proc	other biological processes	GO:0008270	func	other binding
WS00825_N08	-0.07	0.564	0.19	0.134	0.075	0.271	0.126	0.178	0.23	0.08	0.113	0.21	0.149	0.138	0.095	0.25	0.012	0.277	0.336	0.041	0.28675	0.166	WS00825_N08							no hit		no hit
WS0092_M04	-0.088	0.749	-0.068	0.717	-0.071	0.726	-0.082	0.783	0.233	0.08	-0.062	0.723	-0.077	0.767	0.053	0.176	0.137	0.104	0.126	0.13	0.74375	0.33	WS0092_M04							no hit		WS0283_E20, WS0277_A01,
WS0081_G16	-0.088	0.79	-0.068	0.782	0.098	0.13	-0.082	0.785	0.233	0.08	0.313	0.046	0.243	0.078	0.197	0.094	0.137	0.11	0.126	0.12	0.62175	0.088	WS0081_G16	TRUE	2.4e-96	no hit	439	199	0.919598	AT5G46630.1	| Symbols: | clathrin adaptor complexes medium subunit family protein | chr5:18937807-18940479 FORWARD	no hit	GO:0003674	func	other molecular functions	GO:0006886	proc	transport | other biological processes | cell organization and biogenesis	GO:0030125	comp	other membranes | other cellular components | other cytoplasmic components | other intracellular components
WS00926_I04	-0.088	0.808	0.106	0.131	0.098	0.143	-0.082	0.797	0.233	0.08	-0.062	0.73	0.083	0.144	0.053	0.184	0.137	0.105	0.126	0.138	0.46975	0.230167	WS00926_I04	TRUE	6.3e-66	1.3e-158	222	217	0.599078	AT1G31330.1	| Symbols: PSAF | PSAF (photosystem I subunit F) | chr1:11214992-11215920 REVERSE	WS02730_H22, WS02713_E15, WS02721_E21, WS02735_J23, WS02740_J15,	GO:0003674	func	other molecular functions	GO:0009535	comp	plastid | chloroplast | other membranes | other cellular components | other cytoplasmic components | other intracellular components	GO:0009538	comp	other cellular components | other intracellular components	GO:0010287	comp	plastid | chloroplast | other cellular components | other cytoplasmic components | other intracellular components	GO:0015979	proc	other metabolic processes
WS00916_J09	-0.157	0.893	-0.122	0.86	0.075	0.282	0.035	0.37	0.23	0.08	0.113	0.213	0.149	0.174	0.009	0.38	0.245	0.07	-0.111	0.798	0.60125	0.285833	WS00916_J09	TRUE	9.8e-61	9.2e-70	258	189	0.571429	AT2G40600.1	| Symbols: | appr-1-p processing enzyme family protein | chr2:16954090-16955615 REVERSE	WS02742_J11, WS0283_C03,	GO:0003674	func	other molecular functions	GO:0008150	proc	other biological processes	GO:0009507	comp	chloroplast
WS0079_N23	0.229	0.091	-0.089	0.785	-0.093	0.775	0.251	0.078	0.263	0.081	0.066	0.191	0.15	0.177	0.107	0.182	0.076	0.19	0.066	0.199	0.43225	0.17	WS0079_N23	TRUE	1.2e-22	no hit	389	180	0.4	AT1G50570.1	| Symbols: | C2 domain-containing protein | chr1:18730068-18731234 REVERSE	no hit	GO:0003674	func	other molecular functions	GO:0005575	comp	other cellular components	GO:0008150	proc	other biological processes
WS02610_F15	0.205	0.1	0.106	0.155	0.098	0.145	0.223	0.086	0.233	0.081	-0.062	0.746	0.243	0.074	0.053	0.192	-0.059	0.721	0.313	0.054	0.1215	0.311333	WS02610_F15							no hit		no hit
WS00923_A13	0.205	0.107	0.281	0.054	0.098	0.132	0.07	0.173	0.233	0.081	-0.062	0.727	0.243	0.075	-0.091	0.773	-0.059	0.715	0.313	0.037	0.1165	0.401333	WS00923_A13							no hit		no hit
WS0038_G12	0.178	0.117	-0.061	0.541	0.101	0.242	0.283	0.044	0.221	0.081	0.244	0.077	0.075	0.292	0.166	0.147	0.268	0.067	0.244	0.078	0.236	0.123667	WS0038_G12	TRUE	2.4e-89	1.2e-115	270	267	0.610487	AT4G30270.1	| Symbols: MERI-5, BRU1, MERI5B | MERI5B (MERISTEM-5); hydrolase, acting on glycosyl bonds | chr4:14819451-14820454 REVERSE	WS02726_G20, WS0295_N04, WS0288_C08, WS02722_C08, WS02922_I22, WS02746_G06, WS02726_B17, WS0294_G12, WS0282_M20, WS02810_G04, WS0282_A07, WS02736_A08, WS02729_A06, WS0271_P11, WS02914_B04, WS02729_O08, WS0283_E16, WS0271_K19, WS02727_C08, WS0286_L05, WS02727_L05, WS02722_A21, WS0274_K12, WS02728_O11, WS02910_C10, WS02811_N16, WS02718_L18, WS02812_F12,	GO:0005618	comp	cell wall	GO:0005737	comp	other cytoplasmic components	GO:0007568	proc	other biological processes	GO:0009505	comp	cell wall	GO:0009740	proc	signal transduction | other biological processes	GO:0016762	func
WS00929_G18	0.115	0.202	0.184	0.126	0.172	0.103	0.131	0.182	0.263	0.081	0.066	0.195	0.15	0.145	-0.006	0.493	0.229	0.076	0.213	0.104	0.15325	0.182333	WS00929_G18	0	3.3e-60	1.6e-60	326	158	0.740506	AT3G16150.1	| Symbols: | L-asparaginase, putative / L-asparagine amidohydrolase, putative | chr3:5471800-5473039 FORWARD	WS0285_B01,	GO:0004067	func	hydrolase activity	GO:0005575	comp	other cellular components	GO:0006516	proc	protein metabolism | other cellular processes | other metabolic processes
WS0047_G03	0.105	0.221	0.086	0.255	0.175	0.122	0.126	0.17	0.23	0.081	0.224	0.091	0.244	0.078	0.267	0.066	0.012	0.277	0.113	0.204	0.192	0.132833	WS0047_G03							no hit		no hit
WS00912_N16	0.105	0.232	-0.122	0.834	0.075	0.284	0.126	0.21	0.23	0.081	0.336	0.046	0.149	0.158	0.095	0.273	0.128	0.177	0.224	0.091	0.39	0.137667	WS00912_N16	TRUE	2.2e-51	2.3e-34	518	212	0.429245	AT2G44480.1	| Symbols: | glycosyl hydrolase family 1 protein | chr2:18366856-18370077 FORWARD	WS02729_B07, WS0272_M16, WS02810_B03,	GO:0004553	func	hydrolase activity	GO:0005975	proc	other metabolic processes	GO:0012505	comp	other membranes
WS01026_P09	0.084	0.246	-0.098	0.805	-0.102	0.802	0.21	0.088	0.222	0.081	0.046	0.217	0.234	0.069	0.18	0.116	0.056	0.197	0.046	0.224	0.48525	0.150667	WS01026_P09	TRUE	3.2e-69	no hit	766	156	0.846154	AT5G17920.1	| Symbols: ATMETS, ATMS1, ATCIMS | ATCIMS (COBALAMIN-INDEPENDENT METHIONINE SYNTHASE); 5-methyltetrahydropteroyltriglutamate-homocysteine S-methyltransferase/ methionine synthase | chr5:5935773-5939197 FORWARD	no hit	GO:0003871	func	transferase activity	GO:0005829	comp	cytosol	GO:0008705	func	transferase activity	GO:0009086	proc	other cellular processes | other metabolic processes
WS0042_I03	0.017	0.366	-0.018	0.409	0.175	0.115	0.398	0.015	0.23	0.081	0.336	0.039	0.244	0.073	0.181	0.119	0.361	0.032	0.224	0.113	0.22625	0.0761667	WS0042_I03	TRUE	9.5e-63	1.6e-121	218	159	0.72956	AT1G21065.1	| Symbols: | similar to Protein of unknown function UPF0047 [Medicago truncatula] (GB:ABC75362.1); contains InterPro domain Protein of unknown function UPF0047; (InterPro:IPR001602) | chr1:7374199-7375633 FORWARD	WS02710_L18, WS02727_H07,	GO:0008150	proc	other biological processes
WS0074_J18	0.03	0.399	0.027	0.394	0.015	0.41	0.051	0.349	0.221	0.081	0.149	0.188	0.075	0.296	-0.053	0.587	0.268	0.071	0.054	0.332	0.388	0.259167	WS0074_J18	TRUE	1.7e-47	6.4e-111	185	121	0.53719	AT2G28420.1	| Symbols: | lactoylglutathione lyase family protein / glyoxalase I family protein | chr2:12165023-12165577 FORWARD	WS02739_J20, WS02732_O14, WS0283_H08, WS02721_K01, WS02715_G04, WS02724_J03, WS02717_F23, WS02732_B07,	GO:0004462	func	other enzyme activity	GO:0005575	comp	other cellular components	GO:0005975	proc	other metabolic processes
WS00816_C21	0.017	0.418	0.19	0.128	0.175	0.139	0.035	0.331	0.23	0.081	0.113	0.192	0.339	0.032	0.095	0.225	0.012	0.298	0.224	0.091	0.254	0.153167	WS00816_C21							no hit		WS02746_L10,
WS00918_E15	-0.021	0.521	0.153	0.138	0.019	0.267	0.21	0.088	0.222	0.081	0.046	0.2	0.234	0.077	0.077	0.224	0.056	0.197	0.18	0.137	0.2535	0.152667	WS00918_E15	TRUE	1.5e-14	5.8e-22	224	131	0.343511	AT4G07521.1	| Symbols: | nucleic acid binding / zinc ion binding | chr4:4333495-4334166 REVERSE	no hit	GO:0003676	func	nucleic acid binding	GO:0005575	comp	other cellular components	GO:0008150	proc	other biological processes	GO:0008270	func	other binding
WS0101_O12	-0.031	0.534	0.04	0.336	0.117	0.237	0.227	0.089	0.242	0.081	0.067	0.293	0.091	0.262	0.338	0.024	0.082	0.248	0.264	0.082	0.299	0.165	WS0101_O12	TRUE	1.5e-18	8.9e-16	152	111	0.432432	AT4G24210.1	| Symbols: SLY1 | SLY1 (SLEEPY1) | chr4:12563668-12564123 FORWARD	WS0283_M10, WS02750_O07, WS02813_N22, WS0274_H13,	GO:0003674	func	other molecular functions	GO:0005634	comp	nucleus	GO:0009845	proc	developmental processes | other biological processes	GO:0009939	proc	signal transduction | other cellular processes | other biological processes	GO:0010162	proc	developmental processes | other biological processes
WS0107_A08	-0.07	0.548	0.19	0.126	0.175	0.129	0.216	0.098	0.23	0.081	0.001	0.368	0.149	0.145	0.181	0.121	0.012	0.33	0.224	0.096	0.22525	0.190167	WS0107_A08							no hit		no hit
WS00915_C01	-0.07	0.568	0.086	0.276	0.276	0.067	0.216	0.087	0.23	0.081	0.001	0.345	0.244	0.079	0.095	0.246	0.012	0.307	0.224	0.107	0.2495	0.194167	WS00915_C01							no hit		no hit
WS02612_I06	-0.07	0.576	-0.122	0.851	0.075	0.283	0.216	0.096	0.23	0.081	0.113	0.198	0.053	0.332	0.267	0.061	0.012	0.316	0.001	0.304	0.4515	0.215333	WS02612_I06	TRUE	2e-76	7.8e-77	222	219	0.680365	AT5G39510.1	| Symbols: VTI11, ATVTI1A, ATVTI11, ZIG, SGR4, VTI1A | VTI11 (VESICLE TRANSPORT V-SNARE 11, vesicle transport v-SNARE 11); receptor | chr5:15839263-15840819 FORWARD	WS02711_P01,	GO:0004872	func	receptor binding or activity	GO:0005770	comp	other cellular components | other cytoplasmic components | other intracellular components	GO:0005802	comp	Golgi apparatus | other cellular components | other cytoplasmic components | other intracellular components	GO:0006623	proc	transport | other biological processes | cell organization and biogenesis	GO:0006896	proc	transport | other biological processes | cell organization and biogenesis	GO:0009630	proc
WS00813_G10	-0.045	0.582	0.027	0.377	-0.07	0.547	0.128	0.198	0.221	0.081	-0.041	0.46	0.075	0.303	0.093	0.238	0.168	0.136	-0.041	0.454	0.426	0.278667	WS00813_G10	TRUE	3.3e-92	1e-18	400	186	0.849462	AT1G32930.1	| Symbols: | galactosyltransferase family protein | chr1:11931960-11934379 REVERSE	no hit	GO:0006486	proc	protein metabolism | other cellular processes | other metabolic processes	GO:0016020	comp	other membranes	GO:0016757	func	transferase activity	GO:0016758	func	transferase activity
WS00834_J06	-0.126	0.859	0.028	0.247	0.019	0.249	-0.009	0.489	0.222	0.081	0.18	0.113	0.234	0.066	0.18	0.101	0.056	0.213	0.046	0.197	0.461	0.1285	WS00834_J06							no hit		no hit
WS01040_D22	-0.126	0.864	-0.098	0.8	-0.102	0.778	-0.118	0.835	0.222	0.081	0.18	0.125	0.119	0.2	0.18	0.105	-0.084	0.725	0.046	0.241	0.81925	0.246167	WS01040_D22							no hit		no hit
WS02612_H02	0.295	0.036	0.028	0.267	0.141	0.148	0.101	0.224	0.222	0.082	0.046	0.226	0.119	0.199	-0.027	0.509	0.056	0.196	0.315	0.04	0.16875	0.208667	WS02612_H02	0	1.3e-35	8e-36	520	96	0.729167	AT4G24530.1	| Symbols: | similar to unknown protein [Arabidopsis thaliana] (TAIR:AT5G65470.1); similar to putative auxin growth promotor protein [Lycopersicon esculentum] (GB:AAK84479.1); similar to Os09g0412200 [Oryza sativa (japonica cultivar-group)] (GB:NP_001063155.1); contains InterPro domain Protein of unknown function DUF246, plant; (InterPro:IPR004348) | chr4:12667434-12669723 REVERSE	no hit	GO:0003674	func	other molecular functions	GO:0008150	proc	other biological processes
WS0042_L16	0.253	0.066	-0.061	0.532	0.101	0.232	0.051	0.354	0.221	0.082	0.054	0.337	-0.006	0.44	0.02	0.415	0.268	0.075	0.149	0.174	0.296	0.253833	WS0042_L16	TRUE	4.3e-90	1.1e-35	916	333	0.516517	AT1G68560.1	| Symbols: ATXYL1, XYL1 | ATXYL1/XYL1 (ALPHA-XYLOSIDASE 1); alpha-N-arabinofuranosidase/ hydrolase, hydrolyzing O-glycosyl compounds / xylan 1,4-beta-xylosidase | chr1:25738098-25741560 REVERSE	no hit	GO:0004553	func	hydrolase activity	GO:0009044	func	hydrolase activity	GO:0009505	comp	cell wall	GO:0045493	proc	other cellular processes | other metabolic processes | cell organization and biogenesis	GO:0046556	func	hydrolase activity	GO:0048046	comp
WS01020_K22	0.189	0.101	0.153	0.153	0.019	0.271	0.21	0.096	0.222	0.082	-0.089	0.762	0.119	0.211	-0.027	0.5	-0.084	0.723	0.18	0.148	0.15525	0.404333	WS01020_K22	0	2.9e-29	2.5e-29	119	109	0.541284	AT1G11530.1	| Symbols: ATCXXS1 | ATCXXS1 (C-TERMINAL CYSTEINE RESIDUE IS CHANGED TO A SERINE 1); thiol-disulfide exchange intermediate | chr1:3874518-3875311 FORWARD	WS02713_G05, WS02717_D13, WS02728_H05, WS02750_E16, WS02718_G12, WS02911_N01, WS02718_F01, WS02728_B04, WS02712_D10, WS0298_D14, WS02747_D17, WS02710_M02, WS0272_C12, WS02710_F14, WS02737_E23, WS02910_G21, WS02919_K03, WS02745_B17, WS02736_F02, WS0273_K20, WS02817_A23, WS02750_N19, WS02713_H23, WS02747_N01, WS02716_M17, WS02719_P06,	GO:0005575	comp	other cellular components	GO:0030508	func	other enzyme activity	GO:0045454	proc	other cellular processes | other biological processes
WS01021_F15	0.205	0.109	0.281	0.064	0.098	0.139	0.07	0.16	0.233	0.082	0.126	0.117	0.403	0.013	0.053	0.201	0.137	0.095	0.313	0.046	0.118	0.0923333	WS01021_F15	TRUE	1.1e-31	3e-133	163	149	0.463087	AT3G62550.1	| Symbols: | universal stress protein (USP) family protein | chr3:23147170-23148050 FORWARD	WS02738_J04, WS02817_F08, WS02713_O08, WS02716_J08, WS02914_C13, WS02729_I16, WS02721_F07, WS02921_F20, WS0299_D07, WS0283_J13, WS02812_E14, WS02718_J12, WS0282_K17, WS0285_M18, WS02724_I03, WS02721_N22, WS02712_N16, WS02716_J09, WS02716_F17, WS0287_N06, WS02737_G03, WS0279_C08, WS02712_H23,	GO:0003674	func	other molecular functions	GO:0006950	proc	response to stress
WS0099_A04	0.059	0.207	0.106	0.139	0.098	0.149	0.07	0.181	0.233	0.082	0.126	0.118	0.243	0.065	0.053	0.195	-0.059	0.729	0.126	0.131	0.169	0.22	WS0099_A04	0	5.5e-14	1.8e-13	910	96	0.46875	AT1G71410.1	| Symbols: | protein kinase family protein | chr1:26916732-26921177 REVERSE	no hit	GO:0005575	comp	other cellular components	GO:0006468	proc	protein metabolism | other cellular processes | other metabolic processes	GO:0016301	func	kinase activity
WS01038_F24	0.084	0.215	0.153	0.161	0.505	0.006	0.21	0.108	0.222	0.082	0.046	0.206	0.119	0.167	0.283	0.043	0.056	0.2	0.449	0.016	0.1225	0.119	WS01038_F24							no hit		no hit
WS00837_H17	0.105	0.233	0.086	0.234	0.075	0.273	0.126	0.18	0.23	0.082	0.001	0.348	0.339	0.035	0.181	0.112	0.012	0.272	0.224	0.094	0.23	0.157167	WS00837_H17	TRUE	2.3e-29	3.4e-71	214	89	0.651685	AT2G01990.1	| Symbols: | similar to unknown protein [Arabidopsis thaliana] (TAIR:AT1G14630.1); similar to hypothetical protein MtrDRAFT_AC147472g17v1 [Medicago truncatula] (GB:ABE90158.1) | chr2:465196-466496 REVERSE	WS02751_I02,	GO:0003674	func	other molecular functions	GO:0005575	comp	other cellular components	GO:0008150	proc	other biological processes
WS00823_G01	0.084	0.236	0.028	0.247	0.141	0.161	0.43	0.009	0.222	0.082	0.046	0.221	0.119	0.178	0.18	0.117	0.056	0.23	0.18	0.116	0.16325	0.157333	WS00823_G01	0	5.6e-17	6.3e-17	471	63	0.587302	AT1G54730.2	| Symbols: | sugar transporter, putative | chr1:20428138-20433645 FORWARD	WS0285_G24, WS02717_A11,	GO:0005351	func	transporter activity	GO:0006810	proc	transport	GO:0008643	proc	transport	GO:0015144	func	transporter activity	GO:0016020	comp	other membranes
WS00920_I16	0.084	0.241	0.028	0.235	-0.102	0.818	0.101	0.201	0.222	0.082	-0.089	0.795	0.234	0.077	0.077	0.229	-0.084	0.755	0.046	0.23	0.37375	0.361333	WS00920_I16	TRUE	1.5e-41	1.2e-120	173	177	0.570621	AT1G34000.1	| Symbols: OHP2 | OHP2 (ONE-HELIX PROTEIN 2) | chr1:12358131-12358882 REVERSE	WS02728_P05,	GO:0003674	func	other molecular functions	GO:0009535	comp	plastid | chloroplast | other membranes | other cellular components | other cytoplasmic components | other intracellular components	GO:0009642	proc	response to abiotic or biotic stimulus | response to abiotic or biotic stimulus
WS01017_P04	0.105	0.251	0.19	0.112	0.175	0.154	0.126	0.216	0.23	0.082	-0.111	0.821	0.244	0.066	0.181	0.116	-0.105	0.806	0.336	0.043	0.18325	0.322333	WS01017_P04							no hit		no hit
WS0107_P07	0.084	0.254	0.028	0.247	0.141	0.16	0.21	0.09	0.222	0.082	-0.089	0.751	0.234	0.078	-0.027	0.493	-0.084	0.775	0.18	0.109	0.18775	0.381333	WS0107_P07							no hit		no hit
WS0057_E02	0.017	0.391	-0.018	0.406	0.075	0.277	0.216	0.079	0.23	0.082	0.224	0.109	0.149	0.172	0.095	0.264	0.128	0.185	0.224	0.096	0.28825	0.151333	WS0057_E02	0	3.4e-19	2.3e-19	174	110	0.481818	AT1G75390.1	| Symbols: ATBZIP44 | bZIP transcription factor family protein | chr1:28295885-28296406 FORWARD	WS02724_K24,	GO:0003677	func	DNA or RNA binding	GO:0003700	func	transcription factor activity	GO:0005634	comp	nucleus	GO:0006355	proc	transcription | other cellular processes | other metabolic processes | other biological processes	GO:0009507	comp	chloroplast	GO:0046982	func
WS00928_F19	0.04	0.397	0.063	0.297	0.048	0.351	-0.004	0.481	0.22	0.082	0.181	0.13	0.311	0.044	-0.037	0.601	0.204	0.108	0.096	0.228	0.3815	0.198833	WS00928_F19	TRUE	1.5e-80	1.7e-149	299	196	0.770408	AT4G17050.1	| Symbols: | transcription factor | chr4:9589681-9592432 FORWARD	no hit	GO:0003700	func	transcription factor activity	GO:0012505	comp	other membranes	GO:0045449	proc	transcription | other cellular processes | other metabolic processes | other biological processes
WS0081_K17	-0.021	0.476	0.028	0.3	-0.102	0.806	0.101	0.241	0.222	0.082	0.046	0.228	0.119	0.169	0.077	0.261	0.056	0.191	0.046	0.221	0.45575	0.192	WS0081_K17	TRUE	1.2e-53	7.9e-36	552	177	0.542373	AT5G20680.1	| Symbols: | similar to unknown protein [Arabidopsis thaliana] (TAIR:AT5G64020.1); similar to Os11g0241900 [Oryza sativa (japonica cultivar-group)] (GB:NP_001067587.1); similar to expressed protein [Oryza sativa (japonica cultivar-group)] (GB:ABA92327.1); contains InterPro domain Protein of unknown function DUF231, plant; (InterPro:IPR004253) | chr5:6998948-7001598 FORWARD	WS02711_J08, WS0286_O17, WS0295_G06, WS0274_I07,	GO:0008150	proc	other biological processes
WS00939_A01	-0.021	0.485	0.153	0.131	0.141	0.168	-0.009	0.473	0.222	0.082	0.046	0.227	0.234	0.085	0.18	0.108	-0.084	0.764	0.18	0.114	0.31425	0.23	WS00939_A01	TRUE	1.4e-36	2.8e-154	370	186	0.456989	AT5G17510.1	| Symbols: | similar to unknown protein [Arabidopsis thaliana] (TAIR:AT3G03460.1); similar to expressed protein [Oryza sativa (japonica cultivar-group)] (GB:ABG22017.1) | chr5:5770520-5772345 REVERSE	no hit	GO:0003674	func	other molecular functions
WS01018_H09	-0.07	0.57	0.294	0.056	-0.026	0.445	-0.056	0.5	0.23	0.082	0.113	0.208	0.053	0.326	0.181	0.134	0.012	0.292	0.336	0.039	0.39275	0.180167	WS01018_H09							no hit		no hit
WS01037_P05	-0.083	0.623	-0.129	0.844	0.154	0.142	0.017	0.39	0.204	0.082	0.096	0.259	0.036	0.358	0.155	0.15	0.111	0.201	0.202	0.13	0.49975	0.196667	WS01037_P05							no hit		WS02724_K22,
WS0094_P10	-0.088	0.786	-0.068	0.754	-0.071	0.748	-0.082	0.778	0.233	0.082	0.126	0.116	0.083	0.175	0.053	0.2	0.332	0.048	0.126	0.105	0.7665	0.121	WS0094_P10							no hit		no hit
WS00918_N10	-0.088	0.803	0.106	0.135	0.098	0.137	0.07	0.199	0.233	0.082	-0.062	0.726	0.243	0.059	0.053	0.21	-0.059	0.709	-0.062	0.738	0.3185	0.420667	WS00918_N10							no hit		no hit
WS0019_N21	-0.126	0.861	-0.098	0.784	0.019	0.245	0.101	0.206	0.222	0.082	0.315	0.054	0.119	0.222	0.283	0.055	0.197	0.104	0.046	0.202	0.524	0.119833	WS0019_N21							no hit		no hit
WS00112_L09	0.352	0.026	0.106	0.129	0.098	0.146	0.375	0.018	0.233	0.083	-0.062	0.722	0.243	0.068	0.053	0.187	-0.059	0.726	0.313	0.041	0.07975	0.3045	WS00112_L09							no hit		no hit
WS0086_B18	0.277	0.038	0.04	0.352	0.117	0.197	0.388	0.013	0.242	0.083	0.067	0.275	0.175	0.139	0.187	0.12	0.082	0.273	0.264	0.077	0.15	0.161167	WS0086_B18	TRUE	9.8e-45	no hit	482	369	0.333333	AT4G34131.1	| Symbols: UGT73B3 | UGT73B3 (UDP-glucosyl transferase 73B3); UDP-glycosyltransferase/ abscisic acid glucosyltransferase/ transferase, transferring hexosyl groups | chr4:16343272-16344717 REVERSE	no hit	GO:0008194	func	transferase activity	GO:0010294	func	transferase activity	GO:0012505	comp	other membranes	GO:0016758	func	transferase activity	GO:0051707	proc	other biological processes | response to abiotic or biotic stimulus
WS00715_I19	0.189	0.109	0.028	0.254	0.019	0.306	0.101	0.241	0.222	0.083	0.046	0.235	0.119	0.183	0.077	0.247	0.056	0.236	0.046	0.226	0.2275	0.201667	WS00715_I19	0	1.2e-48	7.4e-49	426	106	0.735849	AT4G38040.1	| Symbols: | exostosin family protein | chr4:17867495-17869125 FORWARD	WS02726_F07,	GO:0003824	func	other enzyme activity	GO:0008150	proc	other biological processes	GO:0016020	comp	other membranes
WS0263_B13	0.059	0.193	0.106	0.14	-0.071	0.76	-0.082	0.767	0.233	0.083	-0.062	0.708	0.083	0.171	-0.091	0.8	0.137	0.101	0.126	0.109	0.465	0.328667	WS0263_B13	TRUE	2.7e-175	3.3e-153	598	569	0.579965	AT5G60640.1	| Symbols: ATPDIL1-4 | ATPDIL1-4 (PDI-LIKE 1-4); thiol-disulfide exchange intermediate | chr5:24388367-24391219 REVERSE	WS0292_C05, WS0285_I21, WS0288_F17,	GO:0005739	comp	mitochondria	GO:0006979	proc	response to stress | other cellular processes | other metabolic processes | other biological processes	GO:0030508	func	other enzyme activity
WS0105_I15	0.083	0.254	0.069	0.299	-0.038	0.443	0.104	0.248	0.204	0.083	-0.011	0.371	0.036	0.335	0.074	0.28	0.111	0.243	-0.011	0.388	0.311	0.283333	WS0105_I15	TRUE	9.5e-31	8.1e-07	226	196	0.443878	AT1G50640.1	| Symbols: ERF3, ATERF3 | ATERF3/ERF3 (ETHYLENE RESPONSIVE ELEMENT BINDING FACTOR 3); DNA binding / protein binding / transcription factor/ transcriptional repressor | chr1:18761270-18761947 REVERSE	no hit	GO:0003677	func	DNA or RNA binding	GO:0003700	func	transcription factor activity	GO:0005515	func	protein binding	GO:0005634	comp	nucleus	GO:0006355	proc	transcription | other cellular processes | other metabolic processes | other biological processes	GO:0010105	proc
WS00935_O07	0.03	0.359	-0.061	0.492	0.015	0.42	0.206	0.091	0.221	0.083	0.149	0.17	0.075	0.299	0.239	0.067	0.268	0.061	0.054	0.289	0.3405	0.1615	WS00935_O07							no hit		no hit
WS01038_A18	0.017	0.376	0.086	0.243	0.075	0.255	0.126	0.21	0.23	0.083	-0.111	0.812	0.149	0.176	-0.076	0.595	0.012	0.287	0.001	0.318	0.271	0.3785	WS01038_A18							no hit		no hit
WS0052_N03	0.017	0.377	-0.018	0.426	0.175	0.137	0.035	0.346	0.23	0.083	0.113	0.207	0.339	0.034	0.267	0.055	0.012	0.319	0.224	0.094	0.3215	0.132	WS0052_N03	0	2e-37	1.5e-37	89	84	0.857143	AT4G30220.1	| Symbols: RUXF | small nuclear ribonucleoprotein F, putative / snRNP-F, putative / Sm protein F, putative | chr4:14803106-14804265 REVERSE	WS02728_G03, WS02740_O19, WS02721_N04,	GO:0003674	func	other molecular functions	GO:0005634	comp	nucleus	GO:0005732	comp	nucleus | other cellular components | other intracellular components	GO:0016071	proc	other cellular processes | other metabolic processes
WS0084_E04	-0.021	0.468	0.153	0.152	0.262	0.065	0.21	0.092	0.222	0.083	0.046	0.218	0.234	0.07	0.18	0.124	0.056	0.217	0.315	0.041	0.19425	0.1255	WS0084_E04	TRUE	6.5e-48	2.9e-43	304	227	0.38326	AT3G14250.1	| Symbols: | protein binding / zinc ion binding | chr3:4745970-4746965 REVERSE	WS02810_G06,	GO:0005515	func	protein binding	GO:0008270	func	other binding
WS0017_J10	-0.021	0.482	0.028	0.229	0.019	0.272	0.32	0.028	0.222	0.083	0.046	0.23	0.234	0.077	0.18	0.111	0.056	0.207	0.046	0.208	0.25275	0.152667	WS0017_J10	TRUE	6.3e-29	no hit	959	180	0.45	AT1G17210.1	| Symbols: | zinc ion binding | chr1:5880495-5884650 REVERSE	no hit	GO:0005634	comp	nucleus	GO:0008270	func	other binding	GO:0009524	comp	other cellular components | other cytoplasmic components | other intracellular components
WS01019_L17	-0.021	0.507	0.028	0.273	-0.102	0.8	-0.118	0.835	0.222	0.083	0.046	0.232	0.005	0.309	0.077	0.252	0.056	0.204	-0.089	0.773	0.60375	0.308833	WS01019_L17	TRUE	1.1e-52	9.5e-61	613	358	0.385475	AT4G27500.1	| Symbols: PPI1 | PPI1 (PROTON PUMP INTERACTOR 1) | chr4:13743620-13745906 FORWARD	no hit	GO:0005515	func	protein binding	GO:0010155	proc	transport | other cellular processes | other biological processes
WS00927_D12	-0.021	0.515	0.028	0.234	0.019	0.258	0.21	0.08	0.222	0.083	0.18	0.103	0.119	0.17	0.18	0.101	0.197	0.096	0.18	0.109	0.27175	0.110333	WS00927_D12	TRUE	6.5e-26	no hit	977	96	0.583333	AT1G09970.1	| Symbols: | leucine-rich repeat transmembrane protein kinase, putative | chr1:3252410-3255430 FORWARD	no hit	GO:0004674	func	kinase activity | transferase activity	GO:0005524	func	nucleotide binding	GO:0006468	proc	protein metabolism | other cellular processes | other metabolic processes	GO:0007169	proc	signal transduction	GO:0012505	comp	other membranes	GO:0016301	func
WS00822_N01	-0.021	0.519	0.028	0.28	0.141	0.184	-0.009	0.449	0.222	0.083	0.18	0.127	0.234	0.089	0.077	0.244	0.056	0.238	-0.089	0.749	0.358	0.255	WS00822_N01	TRUE	8.7e-163	1.5e-101	507	410	0.7	AT1G19170.1	| Symbols: | glycoside hydrolase family 28 protein / polygalacturonase (pectinase) family protein | chr1:6616768-6618866 FORWARD	no hit	GO:0004650	func	hydrolase activity	GO:0005739	comp	mitochondria	GO:0005975	proc	other metabolic processes
WS00937_B19	-0.021	0.537	0.028	0.266	0.141	0.156	-0.009	0.484	0.222	0.083	0.046	0.226	0.234	0.077	0.077	0.235	-0.084	0.794	0.046	0.189	0.36075	0.267333	WS00937_B19							no hit		no hit
WS00946_N15	-0.055	0.544	-0.004	0.385	-0.013	0.409	-0.138	0.866	0.259	0.083	0.132	0.172	0.273	0.073	0.119	0.19	0.147	0.161	0.014	0.302	0.551	0.1635	WS00946_N15	0	3.2e-14	2.5e-14	145	147	0.37415	AT1G16810.1	| Symbols: | similar to CGI-144-like protein [Solanum lycopersicum] (GB:CAC81814.1); similar to Os02g0727500 [Oryza sativa (japonica cultivar-group)] (GB:NP_001047997.1); contains domain FAMILY NOT NAMED (PTHR13282); contains domain gb def: F6I1.17 protein (F17F16.8/F17F16.8) (Hypothetical protein) (At1g16810/F17F16.8) (PTHR13282:SF1) | chr1:5756143-5756687 FORWARD	WS02910_H14,	GO:0003674	func	other molecular functions	GO:0005575	comp	other cellular components	GO:0008150	proc	other biological processes
WS00932_M11	-0.045	0.568	-0.149	0.876	-0.07	0.547	0.051	0.352	0.221	0.083	0.434	0.014	0.237	0.074	0.239	0.071	0.268	0.052	0.244	0.074	0.58575	0.0613333	WS00932_M11	TRUE	5.1e-06	no hit	411	61	0.491803	AT5G01020.1	| Symbols: | protein kinase family protein | chr5:6308-8269 REVERSE	no hit	GO:0006468	proc	protein metabolism | other cellular processes | other metabolic processes	GO:0006499	proc	protein metabolism | other cellular processes | other metabolic processes	GO:0016301	func	kinase activity
WS01025_K19	-0.07	0.588	0.19	0.128	0.175	0.126	0.307	0.039	0.23	0.083	0.001	0.297	0.149	0.143	0.095	0.229	0.128	0.157	0.224	0.076	0.22025	0.164167	WS01025_K19	TRUE	7.6e-109	8.1e-130	216	216	0.921296	AT5G45550.1	| Symbols: | mob1/phocein family protein | chr5:18479511-18482067 FORWARD	WS02745_F16,	GO:0005634	comp	nucleus	GO:0008150	proc	other biological processes	GO:0016491	func	other enzyme activity	GO:0046914	func	other binding
WS0107_H16	-0.108	0.723	-0.051	0.465	0.117	0.211	0.147	0.177	0.242	0.083	0.067	0.301	0.007	0.376	0.263	0.057	0.082	0.278	-0.031	0.429	0.394	0.254	WS0107_H16	0	3.2e-17	3.4e-17	462	91	0.494505	AT2G03200.1	| Symbols: | aspartyl protease family protein | chr2:966503-967888 REVERSE	WS0283_M08, WS0295_H07, WS0282_N08, WS0282_D17, WS0271_G15,	GO:0004194	func	hydrolase activity	GO:0006508	proc	protein metabolism | other cellular processes | other metabolic processes	GO:0012505	comp	other membranes
WS0013_K11	-0.071	0.767	0.157	0.079	-0.058	0.761	-0.067	0.773	0.126	0.083	-0.05	0.742	-0.062	0.75	-0.074	0.79	0.19	0.064	-0.05	0.745	0.595	0.529	WS0013_K11	TRUE	2.1e-51	no hit	440	226	0.486726	AT5G42090.1	| Symbols: | similar to unknown protein [Arabidopsis thaliana] (TAIR:AT3G09570.1); similar to unknown [Sorghum bicolor] (GB:AAQ06259.1); contains InterPro domain Lung seven transmembrane receptor; (InterPro:IPR009637) | chr5:16844058-16845377 FORWARD	WS02733_L10,	GO:0012505	comp	other membranes	GO:0016021	comp	other membranes | other cellular components
WS01025_P05	-0.115	0.836	-0.089	0.77	0.04	0.241	0.012	0.274	0.263	0.083	0.066	0.191	0.275	0.049	0.22	0.089	-0.076	0.757	-0.081	0.768	0.53025	0.322833	WS01025_P05	0	4.8e-27	3.7e-27	123	114	0.491228	AT4G01897.1	| Symbols: | similar to Protein of unknown function DUF952 [Medicago truncatula] (GB:ABE87749.1); contains InterPro domain Protein of unknown function DUF952; (InterPro:IPR009297) | chr4:820487-821466 REVERSE	no hit	GO:0003674	func	other molecular functions	GO:0005575	comp	other cellular components	GO:0008150	proc	other biological processes
WS01036_F09	0.28	0.041	0.294	0.049	0.075	0.275	0.035	0.384	0.23	0.084	0.113	0.221	0.244	0.072	0.009	0.428	0.012	0.288	0.448	0.01	0.18725	0.183833	WS01036_F09	0	5.9e-37	3.6e-37	973	126	0.595238	AT2G46520.1	| Symbols: | cellular apoptosis susceptibility protein, putative / importin-alpha re-exporter, putative | chr2:19103939-19106857 FORWARD	no hit	GO:0000059	proc	transport | protein metabolism | other cellular processes | other metabolic processes | other biological processes | cell organization and biogenesis	GO:0005634	comp	nucleus	GO:0005643	comp	nucleus | other membranes | other cellular components | other intracellular components	GO:0005737	comp	other cytoplasmic components	GO:0008565	func	transporter activity
WS0082_I01	0.295	0.052	0.153	0.146	0.141	0.156	0.21	0.087	0.222	0.084	0.046	0.216	0.234	0.101	0.077	0.245	0.197	0.118	0.315	0.05	0.11025	0.135667	WS0082_I01							no hit		no hit
WS00935_P03	0.295	0.063	0.028	0.256	0.019	0.27	-0.118	0.844	0.222	0.084	0.046	0.216	0.005	0.295	-0.13	0.871	0.337	0.045	0.046	0.25	0.35825	0.2935	WS00935_P03	0	7.1e-58	4.5e-58	167	167	0.670659	AT5G60670.1	| Symbols: | 60S ribosomal protein L12 (RPL12C) | chr5:24398292-24398792 REVERSE	WS02735_L09, WS02910_J04,	GO:0003735	func	structural molecule activity	GO:0005840	comp	ribosome	GO:0009282	comp	cytosol | ribosome | other cellular components | other cytoplasmic components | other intracellular components	GO:0042254	proc	cell organization and biogenesis
WS01011_D13	0.205	0.106	0.106	0.142	0.267	0.064	0.375	0.024	0.233	0.084	0.126	0.114	0.083	0.154	0.053	0.2	0.137	0.102	0.313	0.047	0.084	0.116833	WS01011_D13							no hit		no hit
WS01018_P17	0.178	0.137	0.116	0.209	0.101	0.237	0.051	0.341	0.221	0.084	-0.041	0.478	0.156	0.173	0.02	0.414	-0.03	0.408	0.244	0.081	0.231	0.273	WS01018_P17							no hit		no hit
WS01030_E02	0.123	0.192	0.075	0.26	0.217	0.092	0.293	0.038	0.238	0.084	0.108	0.245	0.256	0.059	0.11	0.229	0.218	0.098	0.108	0.242	0.1455	0.1595	WS01030_E02	TRUE	3.3e-76	1.6e-58	327	315	0.492063	AT4G38460.1	| Symbols: GGR | GGR (GERANYLGERANYL REDUCTASE); farnesyltranstransferase | chr4:17994843-17995968 FORWARD	no hit	GO:0004311	func	transferase activity	GO:0008299	proc	other cellular processes | other metabolic processes	GO:0009507	comp	chloroplast
WS01031_H12	0.059	0.195	0.106	0.139	-0.071	0.76	0.07	0.173	0.233	0.084	0.126	0.107	0.243	0.088	0.197	0.1	-0.059	0.719	0.126	0.13	0.31675	0.204667	WS01031_H12	0	4.2e-28	3.3e-28	232	75	0.733333	AT5G63310.1	| Symbols: NDPK1A, NDPK IA IA, NDPK IA, NDPK2 | NDPK2 (NUCLEOSIDE DIPHOSPHATE KINASE 2); ATP binding / nucleoside diphosphate kinase | chr5:25389348-25391064 REVERSE	WS02721_E11, WS02734_K04, WS02723_D21, WS02735_P04,	GO:0004550	func	kinase activity | transferase activity	GO:0005515	func	protein binding	GO:0005524	func	nucleotide binding	GO:0005634	comp	nucleus	GO:0005737	comp	other cytoplasmic components	GO:0009411	proc
WS0041_H21	0.105	0.225	0.19	0.107	-0.026	0.408	0.035	0.355	0.23	0.084	0.001	0.313	0.053	0.292	0.267	0.055	0.012	0.302	0.224	0.089	0.27375	0.189167	WS0041_H21	TRUE	7.2e-33	1.2e-55	117	101	0.633663	AT5G58005.1	| Symbols: | similar to Os08g0441400 [Oryza sativa (japonica cultivar-group)] (GB:NP_001061908.1); contains domain Cytochrome c oxidase subunit h (SSF47694) | chr5:23499460-23499983 FORWARD	WS0286_M10,	GO:0003674	func	other molecular functions	GO:0005575	comp	other cellular components	GO:0008150	proc	other biological processes
WS0079_O08	0.106	0.239	-0.017	0.481	0.048	0.359	0.273	0.039	0.22	0.084	0.096	0.26	0.311	0.033	0.224	0.092	0.027	0.368	0.096	0.247	0.2795	0.180667	WS0079_O08	0	7.6e-22	5.8e-22	90	68	0.661765	AT3G48660.1	| Symbols: | similar to unknown protein [Arabidopsis thaliana] (TAIR:AT5G63500.1); similar to hypothetical protein [Phaseolus vulgaris] (GB:AAQ09000.1) | chr3:18040644-18041118 FORWARD	WS0271_N15, WS0282_D01, WS02739_J11,	GO:0003674	func	other molecular functions	GO:0008150	proc	other biological processes	GO:0012505	comp	other membranes
[truncated: 20,849 more rows]
[truncated: 40 more columns]
