# Supplementary material for: Genetical Genomics Identifies the Genetic Architecture for Growth and Weevil Resistance in Spruce
Source: PLoS One. 2012 Sep 4;7(9):e44397. doi: 10.1371/journal.pone.0044397 (PMC3433439; doi:10.1371/journal.pone.0044397)
Supplement: Table S5 — Statistically overrepresented Gene Ontology terms in the GOSlim Plant ontology for genes with expression variation co-localizing with resistance and growth traits, respectively, as presented in Figure 4 and Figure 5 . (XLS) [file pone.0044397.s008.xls]

## Sheet: Table S5
resistance traits
Number of annotated genes in selection : 1043
Number of annotated genes in network/whole annotation : 7328
GO-ID	p-value	# selected	# total	Description	Genes in test set
16043	0.00048857	94	479	cellular component organization and biogenesis	AT1G01510|AT5G46630|AT4G02570|AT5G39740|AT5G02560|AT5G05170|AT1G54560|AT4G32150|AT5G03540|AT1G27970|AT4G14110|AT4G13940|AT2G30620|AT5G25760|AT2G33150|AT4G39880|AT3G03750|AT5G19760|AT2G19480|AT3G60245|AT4G39220|AT1G71350|AT4G02400|AT1G72340|AT3G23670|AT3G21865|AT4G17170|AT2G46225|AT2G23380|AT5G09810|AT2G27380|AT3G25150|AT2G46520|AT3G46030|AT3G16620|AT3G17910|AT1G26770|AT1G65470|AT1G07660|AT5G19730…
6950	0.0046831	64	329	response to stress	AT1G62740|AT4G27670|AT5G16960|AT5G05340|AT4G32150|AT3G22840|AT2G04030|AT1G48130|AT2G33150|AT1G14980|AT1G17520|AT5G47390|AT3G62550|AT2G33210|AT1G56070|AT1G77120|AT2G45660|AT5G09810|AT1G71697|AT1G65470|AT3G50980|AT5G56030|AT4G34150|AT3G30775|AT5G58070|AT3G20740|AT1G14550|AT3G49910|AT5G13930|AT4G08500|AT1G71695|AT3G12500|AT4G30650|AT5G48870|AT4G00550|AT4G10960|AT1G07400|AT2G42620|AT1G75280|AT1G76180…
9628	0.0058925	54	272	response to abiotic stimulus	AT4G27670|AT4G32150|AT2G04030|AT4G14110|AT5G57090|AT3G22840|AT1G48130|AT1G09570|AT1G14980|AT1G17520|AT5G47390|AT1G56070|AT1G77120|AT2G45660|AT5G09810|AT2G38120|AT3G50980|AT5G56030|AT1G25540|AT4G34150|AT5G58070|AT3G20740|AT3G49910|AT5G13930|AT4G08500|AT4G30650|AT5G48870|AT1G07400|AT1G54490|AT1G10670|AT2G42620|AT1G76180|AT2G29500|AT4G04020|AT2G45640|AT1G05850|AT1G44170|AT5G02500|AT5G54110|AT4G11820…
5829	0.0065709	32	145	cytosol	AT1G76990|AT5G39740|AT1G07770|AT4G25740|AT1G10670|AT4G28190|AT1G08830|AT3G55280|AT5G45820|AT4G11600|AT1G67430|AT4G16720|AT2G09990|AT3G52580|AT1G08360|AT3G03780|AT5G49480|AT4G10320|AT5G60670|AT4G13930|AT3G62000|AT4G27090|AT3G51030|AT1G07890|AT3G11250|AT4G00100|AT4G34050|AT3G49910|AT2G19730|AT5G59240|AT3G05560|AT5G37600
9605	0.013245	19	79	response to external stimulus	AT4G11820|AT3G12500|AT2G38120|AT1G71697|AT2G26670|AT4G00550|AT1G54490|AT1G10670|AT5G57090|AT1G09570|AT2G33150|AT2G24210|AT2G33210|AT2G06050|AT1G78380|AT5G09810|AT5G13930|AT1G21610|AT4G08500
9653	0.023983	24	112	anatomical structure morphogenesis	AT1G13590|AT1G01510|AT5G08370|AT2G38120|AT2G37630|AT1G11260|AT1G65470|AT2G44080|AT1G71270|AT3G01470|AT5G03540|AT1G54490|AT1G10670|AT2G42620|AT5G26751|AT1G69120|AT1G52150|AT2G26330|AT4G00100|AT1G49040|AT5G66680|AT2G46225|AT2G23380|AT1G05850
5488	0.024772	298	1908	binding	AT1G62740|AT4G06634|AT5G02560|AT5G03260|AT4G14110|AT1G17520|AT3G03750|AT1G43850|AT1G44191|AT2G31810|AT3G21865|AT5G60600|AT2G26730|AT4G16830|AT2G30580|AT4G01400|AT1G02910|AT3G27530|AT2G35035|AT3G52800|AT3G03740|AT2G24230|AT5G16040|AT1G74240|AT4G26480|AT5G56130|AT5G66320|AT4G38630|AT3G06560|AT1G10000|AT1G79110|AT4G08500|AT4G20940|AT5G61850|AT5G22080|AT2G38560|AT4G33360|AT3G15090|AT5G44510|AT4G13040…
5840	0.026361	41	214	ribosome	AT2G36620|AT5G67510|AT5G04800|AT5G39740|AT1G07770|AT4G25740|AT3G55280|AT4G39880|AT5G02450|AT3G44590|AT2G34520|AT3G60245|AT1G67430|AT4G16720|AT2G21580|AT2G09990|AT3G04920|AT5G40950|AT3G52580|AT1G08360|AT2G27530|AT4G36130|AT1G26910|AT5G60670|AT1G70600|AT3G06320|AT1G72370|AT4G27090|AT3G20230|AT1G22780|AT3G43980|AT3G11250|AT4G00100|AT4G02230|AT2G01250|AT3G49910|AT2G19730|AT1G68590|AT3G16780|AT5G59240…
40029	0.029858	8	27	regulation of gene expression, epigenetic	AT5G09230|AT3G20740|AT5G23720|AT1G69440|AT1G54490|AT2G23380|AT4G13940|AT4G11130
5198	0.034928	46	249	structural molecule activity	AT2G36620|AT5G67510|AT5G04800|AT5G39740|AT4G25740|AT3G55280|AT4G39880|AT5G02450|AT3G44590|AT2G34520|AT5G14920|AT3G60245|AT4G04020|AT1G67430|AT4G16720|AT2G21580|AT5G09810|AT2G09990|AT2G27380|AT3G04920|AT5G40950|AT3G52580|AT1G08360|AT1G26770|AT2G27530|AT4G36130|AT1G26910|AT5G60670|AT1G70600|AT3G06320|AT4G22220|AT4G27090|AT3G20230|AT4G13340|AT3G43980|AT3G11250|AT4G00100|AT4G02230|AT2G01250|AT3G49910…
9719	0.038524	43	232	response to endogenous stimulus	AT5G53590|AT3G12500|AT5G59320|AT4G02570|AT4G05320|AT5G48870|AT2G44080|AT4G29130|AT1G54490|AT5G57090|AT4G14110|AT5G25190|AT5G06950|AT3G52430|AT1G48130|AT1G76180|AT1G17520|AT5G45820|AT5G14920|AT5G47390|AT2G30350|AT4G04020|AT2G45640|AT2G18010|AT3G11050|AT1G05850|AT5G60600|AT5G09810|AT1G44170|AT4G11820|AT2G38120|AT2G33310|AT3G53020|AT1G11260|AT1G65470|AT5G23720|AT1G56150|AT5G59310|AT4G25000|AT2G24210…
6416	0.039494	50	276	translation	AT5G04800|AT5G39740|AT5G02450|AT4G39880|AT3G44590|AT3G48110|AT3G60245|AT1G71350|AT1G72340|AT1G67430|AT2G21580|AT4G17300|AT2G27530|AT1G26910|AT3G06320|AT3G20230|AT1G22780|AT4G02230|AT3G62120|AT3G49910|AT2G19730|AT3G05560|AT2G36620|AT5G67510|AT4G25740|AT3G55280|AT1G54290|AT2G34520|AT5G38640|AT4G16720|AT2G09990|AT5G40950|AT5G19830|AT3G04920|AT3G52580|AT1G08360|AT4G36130|AT4G10320|AT1G62850|AT1G70600…
growth traits
Number of annotated genes in selection : 890
Number of annotated genes in network/whole annotation : 7328
GO-ID	p-value	# selected	# total	Description	Genes in test set
5618	0.00010831	19	63	cell wall	AT2G45220|AT2G36870|AT5G59320|AT1G26770|AT5G17820|AT3G62360|AT3G18080|AT5G19730|AT5G20080|AT5G20950|AT3G57030|AT5G25460|AT4G13340|AT5G53370|AT5G64260|AT1G28110|AT3G47400|AT5G09760|AT1G71695
30312	0.00017174	19	65	external encapsulating structure	AT2G45220|AT2G36870|AT5G59320|AT1G26770|AT5G17820|AT3G62360|AT3G18080|AT5G19730|AT5G20080|AT5G20950|AT3G57030|AT5G25460|AT4G13340|AT5G53370|AT5G64260|AT1G28110|AT3G47400|AT5G09760|AT1G71695
7154	0.0043136	38	204	cell communication	AT4G21540|AT3G05660|AT5G23400|AT2G44080|AT5G26594|AT1G12390|AT1G79050|AT5G06950|AT2G46090|AT1G09570|AT5G54510|AT2G25470|AT5G61240|AT4G38740|AT4G26080|AT3G28040|AT2G26730|AT2G20900|AT2G26670|AT3G43810|AT4G33950|AT5G11260|AT1G66150|AT3G47110|AT5G60860|AT5G67130|AT2G46370|AT3G05490|AT5G02810|AT2G41420|AT1G79620|AT5G52200|AT5G67070|AT2G43790|AT1G66830|AT5G66330|AT4G08500|AT3G56370
7165	0.0084658	35	192	signal transduction	AT4G21540|AT3G05660|AT5G23400|AT2G44080|AT1G12390|AT5G26594|AT5G06950|AT2G46090|AT1G09570|AT5G54510|AT2G25470|AT5G61240|AT4G38740|AT4G26080|AT3G28040|AT2G26730|AT2G20900|AT2G26670|AT3G43810|AT4G33950|AT5G11260|AT1G66150|AT3G47110|AT5G60860|AT5G67130|AT2G46370|AT5G02810|AT2G41420|AT1G79620|AT5G52200|AT2G43790|AT1G66830|AT5G66330|AT4G08500|AT3G56370
5576	0.033695	8	32	extracellular region	AT2G36870|AT5G17900|AT3G05490|AT5G67360|AT3G10080|AT5G67070|AT1G66150|AT4G25780
6950	0.037506	51	329	response to stress	AT1G62740|AT4G27670|AT4G17020|AT2G27710|AT5G17820|AT5G05340|AT2G33150|AT1G14980|AT1G17520|AT4G35000|AT1G77120|AT1G05260|AT2G26430|AT5G47000|AT5G42190|AT3G22370|AT4G37530|AT2G41480|AT1G14550|AT3G49910|AT2G43790|AT5G13930|AT4G08500|AT1G71695|AT5G52660|AT3G01420|AT1G33560|AT2G33800|AT1G07400|AT1G79050|AT3G23700|AT1G08130|AT4G24220|AT5G12250|AT1G19660|AT3G05890|AT2G30350|AT1G59860|AT4G26080|AT2G45640…
7267	0.040636	2	3	cell-cell signaling	AT3G05490|AT5G67070
4871	0.046207	15	78	signal transducer activity	AT5G26594|AT3G25510|AT3G44400|AT1G30440|AT1G66150|AT1G66410|AT1G09570|AT3G05490|AT5G02810|AT1G44191|AT2G41420|AT1G52900|AT5G67070|AT2G43790|AT4G08500
