# Supplementary material for: Genetical Genomics Identifies the Genetic Architecture for Growth and Weevil Resistance in Spruce
Source: PLoS One. 2012 Sep 4;7(9):e44397. doi: 10.1371/journal.pone.0044397 (PMC3433439; doi:10.1371/journal.pone.0044397)
Supplement: Table S6 — Display of genes that are candidates for different resistance and growth traits (p≤0.05), for at least three phenotypic traits (ldr_99, hgt_1995, hgt_1997, hgt_1999, atk_2000, atk_2001, sum_atk, egg_2000, egg_2001, and sum_egg, respectively). (XLS) [file pone.0044397.s009.xls]

## Sheet: Table S
no of traits	ldr99	hgt1995	hgt1997	hgt1999	atk2000	atk2001	sum_atk	egg2000	egg2001	sum_egg	gene id	E-value	similarity	AGI #	annotation
7	1	1	1	1	1		1			1	WS00112_E05	2.5e-62	0.76	AT2G22360.1	DNAJ heat shock family protein
7	1	1	1	1	1		1			1	WS0083_C03	no hit
6			1	1		1		1	1	1	WS01021_C10	no hit
6		1	1		1		1	1		1	WS00934_L15	4.1e-43	0.57	AT2G05840.1	PAA2 | PAA2 (20S proteasome alpha subunit A2); peptidase
6	1			1	1		1	1		1	WS00930_D24	7.8e-105	0.74	AT1G73600.2	phosphoethanolamine N-methyltransferase 3, putative (NMT3)
6	1	1	1	1			1			1	WS00920_D16	no hit
5			1			1		1	1	1	WS00923_E14	no hit
5			1	1		1			1	1	WS00828_C16	6.5e-103	0.51	AT1G07910.1	2',3'-cyclic-nucleotide 3'-phosphodiesterase/ RNA ligase (ATP)/ polynucleotide kinase
5			1	1		1			1	1	WS0105_G01	no hit
5				1	1		1	1		1	WS0099_G20	3e-18	0.4	AT4G15940.1	fumarylacetoacetate hydrolase family protein
5			1	1	1		1			1	WS00918_F22	2e-35	0.55	AT5G24450.1	similar to unknown protein [Arabidopsis thaliana]
5		1	1		1		1			1	WS0083_N10	8.4e-95	0.62	AT2G18360.1	hydrolase, alpha/beta fold family protein
5		1	1		1		1			1	WS01035_C05	3.1e-37	0.46	AT4G21540.2	diacylglycerol kinase
5		1	1		1		1			1	WS00922_G14	1.3e-120	0.7	AT3G63250.2	HMT-2, ATHMT-2 | ATHMT-2/HMT-2; homocysteine S-methyltransferase
5	1	1			1		1			1	WS00924_H21	1.1e-61	0.65	AT1G04200.1	similar to PREDICTED: similar to dymeclin [Rattus norve
5		1	1			1	1		1		WS01011_D20	no hit
4			1		1			1		1	WS00922_M10	1.3e-43	0.46	AT2G32800.1	AP4.3A | AP4.3A; ATP binding / protein kinase
4			1		1		1			1	WS00819_J02	no hit
4	1				1		1			1	WS00824_M24	no hit
4			1	1			1			1	WS0097_H01	no hit
4			1	1				1	1		WS0263_K04	2.5e-138	0.5	AT5G42860.1	similar to unknown protein [Arabidopsis thaliana]
4			1	1			1	1			WS01041_P13	1.9e-06	0.48	AT5G03710.1	similar to unknown protein [Arabidopsis thaliana]
4				1	1	1	1				WS00828_E12	4.1e-08	0.58	AT5G10320.2	similar to 80A08_29 [Brassica rapa subsp. pekinensis]
4	1			1	1		1				WS0045_C17	1.2e-62	0.6	AT5G64260.1	phosphate-responsive protein, putative
3			1					1		1	WS00938_F01	1.3e-08	0.35	AT4G27520.1	plastocyanin-like domain-containing protein
3			1					1		1	WS00821_H13	9.1e-97	0.77	AT4G22140.2	DNA binding
3			1					1		1	WS00811_I19	no hit
3			1					1		1	WS01038_F24	no hit
3			1					1		1	WS0109_I22	no hit
3				1				1		1	WS00715_F02	2e-33	0.76	AT5G43760.1	beta-ketoacyl-CoA synthase, putative
3				1				1		1	WS00811_N06	no hit
3				1				1		1	WS0268_F01	no hit
3			1				1			1	WS00712_L08	1e-111	0.52	AT3G54826.1	similar to Zinc finger, Zim17-type [Medicago truncatula]
3			1				1			1	WS01017_O13	2.4e-145	0.64	AT4G24210.1	SLY1 | SLY1 (SLEEPY1)
3			1				1			1	WS0038_G22	no hit
3		1					1			1	WS00818_M19	2.5e-85	0.79	AT1G26770.1	ATEXPA10 (ARABIDOPSIS THALIANA EXPANSIN A10)
3		1					1			1	WS00917_D17	no hit
3	1						1			1	WS0015_K23	2.1e-92	0.46	AT2G37230.1	pentatricopeptide (PPR) repeat-containing protein
3	1						1			1	WS0079_D01	8.1e-160	0.72	AT3G54050.1	fructose-1,6-bisphosphatase, putative /
3				1	1					1	WS00814_I01	1.9e-68	0.65	AT4G21660.1	proline-rich spliceosome-associated (PSP) family protein
3				1	1					1	WS0073_B10	1.4e-27	0.58	AT1G14550.1	anionic peroxidase, putative
3				1	1					1	WS0042_E08	no hit
3			1	1						1	WS01018_B20	7e-30	0.47	AT5G01880.1	zinc finger (C3HC4-type RING finger) family protein
3			1	1						1	WS0021_P05	7e-134	0.49	AT3G48550.1	similar to SGR5 (SHOOT GRAVITROPISM 5) [Arabidopsis thaliana]
3			1	1						1	WS0076_N06	8e-34	0.59	AT4G28250.1	EXPB3, ATHEXP BETA 1.6, ATEXPB3 | ATEXPB3 (ARABIDOPSIS THALIANA EXPANSIN B3)
3		1	1							1	WS0092_F23	no hit
3		1	1							1	WS01025_M20	no hit
3		1		1						1	WS00728_K07	no hit
3	1			1						1	WS00112_L09	no hit
3	1	1								1	WS01036_F09	3.6e-37	0.6	AT2G46520.1	cellular apoptosis susceptibility protein, putative / importin-alpha re-exporter, putative
3			1			1			1		WS0099_A02	no hit
3				1		1			1		WS00916_B18	2.3e-72	0.54	AT2G30350.2	endo/excinuclease amino terminal domain-containing protein, DNA repair
3				1		1			1		WS00916_L19	1.4e-27	0.49	AT2G02800.1	APK2B | APK2B (PROTEIN KINASE 2B); kinase
3				1		1			1		WS00812_B13	no hit
3				1		1			1		WS0042_I03	1.6e-121	0.73	AT1G21065.1	similar to Protein of unknown function UPF0047 [Medicago truncatula]
3	1					1			1		WS0075_J22	no hit
3	1					1			1		WS00921_J14	no hit
3				1		1		1			WS01041_D11	9.7e-10	0.37	AT3G09000.1	proline-rich family protein
3			1		1			1			WS0085_G04	8.4e-07	0.47	AT1G67910.1	similar to unknown protein [Arabidopsis thaliana]
3				1	1			1			WS00819_J05	no hit
3				1	1			1			WS00931_D23	no hit
3				1	1			1			WS01013_I08	no hit
3			1	1				1			WS00110_B22	5.3e-86	0.88	AT1G16720.1	oxidoreductase/ transcriptional repressor
3			1	1				1			WS0038_N21	1.6e-78	0.3	AT2G47770.1	benzodiazepine receptor-related
3			1	1				1			WS01025_A08	no hit
3			1	1				1			WS01035_C06	no hit
3			1		1		1				WS00946_M18	5.5e-55	0.51	AT5G55220.1	trigger factor type chaperone family protein
3			1		1		1				WS00929_N16	6.7e-62	0.76	AT5G22330.1	ATTIP49A/RIN1 (RESISTANCE TO PSEUDOMONAS SYRINGAE PV MACULICOLA INTERACTOR 1)
3			1		1		1				WS0089_E10	6.5e-43	0.32	AT2G46225.1	ABI1L1 | ABI1L1 (ABI-1-LIKE 1)
3			1		1		1				WS0041_J08	no hit
3				1	1		1				WS00111_O11	1.8e-87	0.56	AT2G30020.1	protein phosphatase 2C, putative / PP2C, putative
3				1	1		1				WS00924_G02	4.3e-85	0.84	AT4G35630.1	PSAT | PSAT (phosphoserine aminotransferase); phosphoserine transaminase
3				1	1		1				WS0076_A23	3.9e-142	0.49	AT4G29960.1	similar to conserved hypothetical protein [Medicago truncatula]
3		1			1		1				WS00922_L02	no hit
3			1	1			1				WS0097_H22	1.7e-30	0.43	AT4G25500.1	ATRSP40, AT-SRP40, ATRSP35 | ATRSP35 (Arabidopsis thaliana arginine/serine-rich splicing factor 35); RNA binding
3	1			1	1						WS01030_D18	9.3e-72	0.72	AT4G17615.1	ATCBL1, SCABP5 | CBL1 (CALCINEURIN B-LIKE PROTEIN 1); calcium ion binding
