# Supplementary material for: Genetical Genomics Identifies the Genetic Architecture for Growth and Weevil Resistance in Spruce
Source: PLoS One. 2012 Sep 4;7(9):e44397. doi: 10.1371/journal.pone.0044397 (PMC3433439; doi:10.1371/journal.pone.0044397)
Supplement: Table S7 — Complete list of the identified 149 positional candidate genes for the general resistance trait, (p ≤ 0.1). (XLS) [file pone.0044397.s010.xls]

## Sheet: Table S6
gene id	p resist	E-value	similarity	AGI #	annotation	functionality
WS00922_A20	0.0606667	1.4e-54	0.5	AT3G06810	acyl-CoA dehydrogenase-related	biosynthesis
WS00721_A21	0.0998333	1.6e-76	0.731579	AT1G77120	ADH, ATADH, ADH1 ADH1 (ALCOHOL DEHYDROGENASE 1)	biosynthesis
WS0023_B12	0.0966667	5.5e-74	0.603524	AT1G23800	ALDH2B, ALDH2B7 ALDH2B7 (Aldehyde dehydrogenase 2B7); 3-chloroallyl aldehyde dehydrogenase/ aldehyde dehydrogenase (NAD)	biosynthesis
WS0073_B10	0.0856667	1.4e-27	0.580357	AT1G14550	anionic peroxidase, putative	biosynthesis
WS00113_D16	0.0823333	2.8e-111	0.710801	AT5G08370	ATAGAL2 ATAGAL2 (ARABIDOPSIS THALIANA ALPHA-GALACTOSIDASE 2)	biosynthesis
WS01033_F16	0.0646667	5.3e-23	0.72973	AT3G03780	AtMS2 AtMS2 (Arabidopsis thaliana methionine synthase 2)	biosynthesis
WS0045_J16	0.0935	1.9e-31	0.516393	AT5G04330	cytochrome P450, putative / ferulate-5-hydroxylase, putative	biosynthesis
WS01016_H01	0.0893333	5.5e-109	0.622568	AT5G60540	EMB2407, ATPDX2, PDX2 ATPDX2/EMB2407/PDX2 (PYRIDOXINE BIOSYNTHESIS 2); glutaminase/ glutamyl-tRNA(Gln) amidotransferase/ protein heterodimerization	biosynthesis
WS00818_F07	0.0736667	1.2e-73	0.763736	AT2G43710	FAB2, SSI2 SSI2 (fatty acid biosynthesis 2); acyl-[acyl-carrier-protein] desaturase	biosynthesis
WS00932_K15	0.0856667	7.5e-43	0.394052	AT4G37970	mannitol dehydrogenase, putative	biosynthesis
WS0107_F01	0.0973333	3.1e-22	0.345745	AT4G37970	mannitol dehydrogenase, putative	biosynthesis
WS0262_L21	0.0513333	2.9e-45	0.45045	AT2G38240	oxidoreductase, 2OG-Fe(II) oxygenase family protein	biosynthesis
WS0094_G24	0.096	1.5e-126	0.635266	AT5G17990	PAT1, TRP1 TRP1 (TRYPTOPHAN BIOSYNTHESIS 1); anthranilate phosphoribosyltransferase	biosynthesis
WS00816_E04	0.092	5.4e-30	0.441718	AT1G08250	prephenate dehydratase family protein	biosynthesis
WS0043_N05	0.084	2.3e-111	0.914692	AT3G17390	SAMS3, MAT4, MTO3 MTO3 (S-adenosylmethionine synthase 3); methionine adenosyltransferase	biosynthesis
WS00812_J14	0.0821667	7.8e-52	0.638037	AT3G04520	THA2 THA2 (THREONINE ALDOLASE 2)	biosynthesis
WS00725_B17	0.0933333	2.8e-54	0.414286	AT5G42800	TT3, M318, DFR DFR (DIHYDROFLAVONOL 4-REDUCTASE); dihydrokaempferol 4-reductase	biosynthesis
WS0076_F23	0.0976667	4.9e-36	0.621359	AT5G19730	pectinesterase family protein	cell wall
WS0086_K19	0.0973333	6.7e-46	0.719298	AT1G27120	galactosyltransferase family protein	cell wall
WS0044_N09	0.0833333	7.2e-10	0.410959	AT1G60390	BURP domain-containing protein / polygalacturonase, putative	cell wall, stress?
WS0261_O16	0.0875	6.4e-164	0.548193	AT5G67270	ATEB1C ATEB1C (MICROTUBULE END BINDING PROTEIN 1); microtubule binding	growth
WS01031_N10	0.0786667	4.1e-49	0.614458	AT2G04030	EMB1956, CR88 CR88 (EMBRYO DEFECTIVE 1956); ATP binding	growth
WS0092_M11	0.0643333	6.3e-39	0.727273	AT2G30410	KIS KIS (KIESEL); unfolded protein binding	growth
WS01021_K16	0.0883333	5.9e-196	0.8	AT2G33150	PED1, KAT2 PED1 (PEROXISOME DEFECTIVE 1); acetyl-CoA C-acyltransferase	growth
WS0061_B17	0.0733333	1.4e-55	0.496124	AT2G21530	forkhead-associated domain-containing protein	growth, development
WS0261_G19	0.0883333	4.7e-34	0.670732	AT5G53940	yippee family protein	growth, stress
WS00728_E10	0.076	1e-20	0.531915	AT5G02450	60S ribosomal protein L36 (RPL36C)	miscellaneous
WS0032_G24	0.0948333	3.9e-57	0.888889	AT2G37270	ATRPS5B ATRPS5B (RIBOSOMAL PROTEIN 5B); structural constituent of ribosome	miscellaneous
WS00912_K11	0.0796667	2.1e-47	0.768595	AT2G19680	mitochondrial ATP synthase g subunit family protein	miscellaneous
WS00813_E05	0.0596667	5.8e-102	0.512676	AT4G09670	oxidoreductase family protein	miscellaneous
WS01032_N12	0.098	1.1e-53	0.464567	AT1G44910	protein binding	miscellaneous
WS00927_K21	0.0818333	2.1e-26	0.565657	AT3G53850	similar to integral membrane protein, putative [Arabidopsis thaliana]	miscellaneous
WS0039_A22	0.0993333	1.6e-116	0.665072	AT5G53490	thylakoid lumenal 17.4 kDa protein, chloroplast	miscellaneous
WS00921_L16	0.0773333	2.5e-19	0.390728	AT1G27620	transferase family protein	miscellaneous
WS00712_A12	0.0913333	8.4e-84	0.484018	AT1G60420	DC1 domain-containing protein	miscellaneous
WS0057_N15	0.096	1.6e-102	0.534884	AT1G10780	F-box family protein	miscellaneous
WS0017_K15	0.0656667	5.8e-06	0.351064	AT5G40470	similar to F-box family protein (FBL4) [Arabidopsis thaliana]	miscellaneous
WS00922_M10	0.0896667	1.3e-43	0.461538	AT2G32800	AP4.3A AP4.3A; ATP binding / protein kinase	signalling
WS01011_I05	0.0623333	2.4e-23	0.358491	AT1G73500	ATMKK9 ATMKK9 (Arabidopsis thaliana MAP kinase kinase 9)	signalling
WS0261_J01	0.0936667	2e-85	0.619048	AT1G73500	ATMKK9 ATMKK9 (Arabidopsis thaliana MAP kinase kinase 9)	signalling
WS00924_P23	0.093	2.6e-45	0.868852	AT5G26751	ATSK11 ATSK11 (Arabidopsis thaliana SHAGGY-related kinase 11); protein kinase	signalling
WS0048_K17	0.0741667	1.7e-86	0.898876	AT1G60490	ATVPS34 ATVPS34 (Arabidopsis thaliana vacuolar protein sorting 34); phosphatidylinositol 3-kinase	signalling
IS0011_J12	0.0718333	6.3e-28	0.504	AT5G53590	auxin-responsive family protein	signalling
WS00932_M11	0.0613333	5.1e-06	0.491803	AT5G01020	protein kinase family protein	signalling
WS0063_N04	0.0925	3.2e-39	0.44878	AT1G16670	protein kinase family protein	signalling
WS0097_P15	0.0956667	6.1e-24	0.618182	AT3G12690	protein kinase, putative	signalling
WS00111_O11	0.0986667	1.8e-87	0.556575	AT2G30020	protein phosphatase 2C, putative / PP2C, putative	signalling
WS01041_M05	0.099	5.4e-83	0.537538	AT2G30020	protein phosphatase 2C, putative / PP2C, putative	signalling
WS0089_G23	0.0965	2.6e-38	0.886364	AT1G66410	ACAM-4, CAM4 CAM4 (CALMODULIN 4); calcium ion binding	signalling
WS0268_O17	0.0958333	6.8e-37	0.488263	AT3G22190	IQD5 IQD5 (IQ-domain 5); calmodulin binding	signalling
WS00924_L15	0.071	1.2e-70	0.425197	AT1G79110	protein binding / zinc ion binding	signalling
WS00928_C13	0.0905	1.4e-36	0.3663	AT2G33040	ATP synthase gamma chain, mitochondrial (ATPC)	signalling
WS0063_H05	0.0911667	7.9e-75	0.724138	AT4G15415	serine/threonine protein phosphatase 2A (PP2A) regulatory subunit B' (B'gamma)	signalling
WS00930_C14	0.0961667	5.8e-161	0.692641	AT3G50960	similar to Thioredoxin domain 2 [Medicago truncatula]	signalling
WS00946_N19	0.0883333	1e-79	0.637131	AT2G38010	ceramidase family protein	signalling, stress
WS00824_D10	0.081	5.1e-41	0.365517	AT5G14930	GENE101, SAG101 SAG101 (SENESCENCE-ASSOCIATED GENE 101); triacylglycerol lipase	signalling, stress
WS0016_M07	0.0836667	5.9e-30	0.376238	AT5G14930	GENE101, SAG101 SAG101 (SENESCENCE-ASSOCIATED GENE 101); triacylglycerol lipase	signalling, stress
WS01021_F15	0.0923333	3e-133	0.463087	AT3G62550	universal stress protein (USP) family protein	stress
WS00922_P23	0.0693333	2.8e-110	0.825397	AT5G01230	FtsJ-like methyltransferase family protein	stress
WS00826_M02	0.083	6.6e-65	0.710843	AT1G13690	ATE1 ATE1 (ATPase E1); nucleic acid binding	transcription
WS0061_C09	0.061	6.9e-13	0.272251	AT4G20970	basic helix-loop-helix (bHLH) family protein	transcription
WS0087_O15	0.0778333	7e-51	0.625	AT5G47390	myb family transcription factor	transcription
WS00825_H14	0.0873333	1.6e-32	0.564885	AT1G29250	nucleic acid binding	transcription
WS00916_N06	0.0828333	1.2e-17	0.5875	AT5G06550	similar to transcription factor jumonji (jmjC) domain-containing protein [Arabidopsis thaliana]	transcription
WS00924_K23	0.074	8e-50	0.689441	AT3G49430	SRP34A SRP34A (SER/ARG-RICH PROTEIN 34A); RNA binding	transcription
WS0078_K12	0.0765	2.3e-11	0.818182	AT1G10200	transcription factor LIM, putative	transcription
WS0263_B07	0.0443333	9e-21	0.441441	AT4G23330	eukaryotic translation initiation factor-related	transcription, translation
WS0105_N22	0.0996667	2.6e-138	0.547884	AT1G77380	AAP3 AAP3 (amino acid permease 3); amino acid permease	transport
WS00927_L04	0.0758333	1.6e-129	0.80602	AT5G19760	dicarboxylate/tricarboxylate carrier (DTC)	transport
WS01013_E24	0.0758333	4.2e-103	0.721519	AT2G35800	mitochondrial substrate carrier family protein	transport
WS00939_B16	0.0763333	1.6e-158	0.833333	AT2G20930	similar to intracellular transporter [Arabidopsis thaliana]	transport
WS01012_D02	0.0918333	1.7e-88	0.751111	AT4G02050	sugar transporter, putative	transport
WS0107_C03	0.0615	5e-25	0.375839	AT3G07490	AGD11 AGD11 (ARF-GAP DOMAIN 11); calcium ion binding	transport
WS0106_H16	0.0995	3.8e-23	0.64557	AT1G30690	SEC14 cytosolic factor family protein / phosphoglyceride transfer family protein	transport
WS00919_L11	0.0848333	1e-159	0.637778	AT1G72280	AERO1 AERO1 (ARABIDOPSIS ENDOPLASMIC RETICULUM OXIDOREDUCTINS 1)	transport
WS0105_B03	0.0903333	1.8e-69	0.617647	AT5G12130	PDE149 PDE149 (PIGMENT DEFECTIVE 149)	transport
WS0081_G16	0.088	2.4e-96	0.919598	AT5G46630	clathrin adaptor complexes medium subunit family protein	transport
WS0071_O18	0.0811667	1.9e-127	0.852217	AT1G73030	SNF7 family protein	transport
WS00712_P20	0.0951667	8.1e-105	0.686007	AT3G48420	haloacid dehalogenase-like hydrolase family protein	transport
WS0017_I09	0.0846667	4.8e-91	0.786408	AT4G04860	DER2.2 Der1-like family protein / degradation in the ER-like family protein	transport, stress
WS01010_F22	0.032	no hit				unknown
WS00812_K14	0.0435	no hit				unknown
WS01017_O19	0.049	no hit				unknown
IS0012_O23	0.0588333	no hit				unknown
WS00812_B13	0.0598333	no hit				unknown
WS00811_D06	0.0616667	no hit				unknown
WS0101_G19	0.0631667	no hit				unknown
WS0064_J15	0.0665	no hit				unknown
WS0109_I22	0.0673333	no hit				unknown
WS0044_M07	0.0681667	no hit				unknown
WS00811_I19	0.0683333	no hit				unknown
WS00830_C15	0.0686667	no hit				unknown
WS01024_M06	0.0706667	no hit				unknown
WS00819_J02	0.072	no hit				unknown
WS0079_F22	0.073	no hit				unknown
WS00834_E16	0.0761667	no hit				unknown
WS01024_P17	0.0765	no hit				unknown
WS01017_G07	0.0781667	no hit				unknown
WS0266_K08	0.0795	no hit				unknown
WS0073_O10	0.0798333	no hit				unknown
WS01034_A23	0.0803333	no hit				unknown
WS01017_N01	0.0806667	no hit				unknown
WS01021_D18	0.0828333	no hit				unknown
WS00931_D23	0.0846667	no hit				unknown
WS0107_B09	0.085	no hit				unknown
WS0264_H16	0.0853333	no hit				unknown
WS00721_B18	0.0856667	no hit				unknown
WS01039_L16	0.086	no hit				unknown
WS00712_E20	0.0865	no hit				unknown
WS00836_O22	0.0866667	no hit				unknown
WS0086_C19	0.0866667	no hit				unknown
WS00735_D04	0.0876667	no hit				unknown
WS00825_K09	0.0878333	no hit				unknown
WS00931_M09	0.0888333	no hit				unknown
WS00922_M11	0.0893333	no hit				unknown
WS0084_B19	0.0898333	no hit				unknown
WS01027_O09	0.0901667	no hit				unknown
WS0261_F13	0.0903333	no hit				unknown
WS00935_H02	0.0908333	no hit				unknown
WS0097_N08	0.091	no hit				unknown
WS00828_K10	0.0911667	no hit				unknown
WS00925_F17	0.0916667	no hit				unknown
WS01018_A10	0.092	no hit				unknown
WS00715_F01	0.0928333	no hit				unknown
WS0043_O10	0.0951667	no hit				unknown
WS00828_P19	0.0953333	no hit				unknown
WS01030_G03	0.096	no hit				unknown
WS01013_A19	0.0966667	no hit				unknown
WS0105_C18	0.0973333	no hit				unknown
WS0083_M15	0.0983333	no hit				unknown
WS0018_P12	0.099	no hit				unknown
WS0108_B13	0.0995	no hit				unknown
WS0072_G12	0.0513333	1.4e-23	0.392405	AT1G15780	similar to unknown protein [Arabidopsis thaliana]	unknown
WS00733_G13	0.0576667	3.2e-129	0.47619	AT3G52740	similar to unknown protein [Arabidopsis thaliana]	unknown
WS00918_F22	0.087	2e-35	0.548077	AT5G24450	similar to unknown protein [Arabidopsis thaliana]	unknown
WS0062_L11	0.0875	4e-113	0.613383	AT5G40550	similar to unknown protein [Arabidopsis thaliana]	unknown
WS0085_G04	0.0903333	8.4e-07	0.465116	AT1G67910	similar to unknown protein [Arabidopsis thaliana]	unknown
WS0097_N24	0.097	7.5e-110	0.452632	AT3G44280	similar to unknown protein [Arabidopsis thaliana]	unknown
WS00818_P03	0.0988333	7.6e-11	0.252294	AT5G53440	similar to unknown protein [Arabidopsis thaliana]	unknown
WS00916_F24	0.0868333	3.1e-96	0.606936	AT2G38310	similar to unknown protein [Arabidopsis thaliana]; contains InterPro domain Bet v I allergen	unknown
WS00922_H09	0.0646667	5.4e-148	0.611898	AT1G74640	similar to unknown protein [Oryza sativa (japonica cultivar-group)]	unknown
WS00812_H19	0.0985	9.3e-06	0.407407	AT1G19240	similar to Os01g0144700 [Oryza sativa (japonica cultivar-group)]	unknown
WS0078_I17	0.087	2e-09	0.357143	AT1G65720	similar to Os03g0110300 [Oryza sativa (japonica cultivar-group)]	unknown
WS0039_D10	0.0851667	5.4e-53	0.940678	AT2G17350	similar to Os08g0511800 [Oryza sativa (japonica cultivar-group)]	unknown
WS00816_M06	0.0893333	8.4e-116	0.506849	AT2G46900	similar to PREDICTED: similar to CG7927-PA [Tribolium castaneum]	unknown
WS0042_I03	0.0761667	1.6e-121	0.72956	AT1G21065	similar to Protein of unknown function [Medicago truncatula]	unknown
WS00828_E12	0.0813333	4.1e-08	0.577778	AT5G10320	similar to 80A08_29 [Brassica rapa subsp. pekinensis]	unknown
WS01030_P18	0.061	1.3e-26	0.449275	AT2G24330	Identical to Hypothetical protein At2g24330 [Arabidopsis Thaliana]	unknown
WS00928_C05	0.0801667	7.5e-155	0.480769	AT5G65960	similar to hypothetical protein [Dictyostelium discoideum AX4]; contains domain RAS-RELATED GTPASE	unknown
