# Supplementary material for: Genetical Genomics Identifies the Genetic Architecture for Growth and Weevil Resistance in Spruce
Source: PLoS One. 2012 Sep 4;7(9):e44397. doi: 10.1371/journal.pone.0044397 (PMC3433439; doi:10.1371/journal.pone.0044397)
Supplement: Table S8 — Complete list of identified 99 positional candidate genes for the general growth trait, (p ≤ 0.1). (XLS) [file pone.0044397.s011.xls]

## Sheet: Table S7
gene id	p growth	E-value	similarity	AGI #	annotation	functionality
WS0079_D01	0.09225	8.1e-160	0.716937	AT3G54050	fructose-1,6-bisphosphatase, putative / D-fructose-1,6-bisphosphate 1-phosphohydrolase, putative	biosynthesis
WS00923_K11	0.0885	3.6e-83	0.666667	AT5G03860	malate synthase, putative	biosynthesis
WS00945_C13	0.10825	1.3e-165	0.811847	AT1G79500	AtkdsA1 (Arabidopsis thaliana KDO-8-phosphate synthase A1); 3-deoxy-8-phosphooctulonate synthase	biosynthesis
WS00924_G02	0.092	4.3e-85	0.839378	AT4G35630	PSAT (phosphoserine aminotransferase); phosphoserine transaminase	biosynthesis
WS00924_B02	0.084	6.3e-101	0.285437	AT2G24210	TPS10 (TERPENE SYNTHASE 10); myrcene/(E)-beta-ocimene synthase	biosynthesis
WS00818_M19	0.09475	2.5e-85	0.78836	AT1G26770	ATEXPA10 (ARABIDOPSIS THALIANA EXPANSIN A10)	cell wall
WS00821_F22	0.058	1.6e-108	0.572238	AT1G32860	glycosyl hydrolase family 17 protein	cell wall remodelling?
WS0014_E13	0.1075	7.4e-89	0.552632	AT2G37870	protease inhibitor/seed storage/lipid transfer protein (LTP) family protein	cell wall remodelling?
WS00819_F17	0.095	1.1e-31	0.568627	AT4G27745	Identical to Protein yippee-like At4g27740 [Arabidopsis Thaliana]	growth
WS00922_F02	0.104	1.7e-151	0.42268	AT5G62390	ATBAG7 (ARABIDOPSIS THALIANA BCL-2-ASSOCIATED ATHANOGENE 7); calmodulin binding	growth arrest
WS0264_I07	0.10825	3.9e-80	0.777778	AT1G60170	EMB1220 (EMBRYO DEFECTIVE 1220)	growth arrest
WS0084_L12	0.104	2.3e-87	0.482143	AT3G61780	EMB1703 (EMBRYO DEFECTIVE 1703)	growth arrest
WS00716_E11	0.106	3e-146	0.621076	AT4G26850	VTC2 (VITAMIN C DEFECTIVE 2)	growth related
WS00712_K23	0.09975	6.6e-25	0.488189	AT1G28480	glutaredoxin family protein	growth, development
WS00815_F18	0.09975	3e-72	0.936508	AT2G19750	40S ribosomal protein S30 (RPS30A)	miscellaneous
WS00728_D14	0.09175	3.7e-41	0.640625	AT4G34670	40S ribosomal protein S3A (RPS3aB)	miscellaneous
WS0097_I03	0.1075	8.9e-08	0.5	AT5G54600	50S ribosomal protein L24, chloroplast (CL24)	miscellaneous
WS00926_B01	0.10325	9.4e-57	0.813433	AT4G18100	60S ribosomal protein L32 (RPL32A)	miscellaneous
WS01034_K20	0.09525	6.7e-09	0.442857	AT4G19380	alcohol oxidase-related	miscellaneous
WS00819_E15	0.109	8.6e-53	0.502463	AT4G38250	amino acid transporter family protein	miscellaneous
WS0056_L17	0.10375	1.2e-114	0.770115	AT1G66530	arginyl-tRNA synthetase, putative / arginine--tRNA ligase, putative	miscellaneous
WS00821_F12	0.0805	2.4e-42	0.56875	AT3G07480	electron carrier/ iron ion binding	miscellaneous
WS0083_N10	0.05525	8.4e-95	0.615686	AT2G18360	hydrolase, alpha/beta fold family protein	miscellaneous
WS0041_I12	0.10075	3.8e-08	0.352941	AT1G12810	proline-rich family protein	miscellaneous
WS01037_M20	0.08475	1.1e-30	0.401198	ATMG00810	similar to protein kinase family protein [Arabidopsis thaliana]	miscellaneous
WS0087_G23	0.071	2.9e-58	0.634921	AT3G06930	protein arginine N-methyltransferase family protein	plant development
WS0011_I04	0.074	4.1e-10	0.385417	AT3G54850	armadillo/beta-catenin repeat family protein / U-box domain-containing family protein	posttranslational
WS01024_O16	0.1025	4.9e-64	0.621849	AT1G77460	C2 domain-containing protein / armadillo/beta-catenin repeat family protein	posttranslational
WS00733_J11	0.08975	9.6e-44	0.728972	AT1G75690	chaperone protein dnaJ-related	posttranslational
WS00112_E05	0.03675	2.5e-62	0.7625	AT2G22360	DNAJ heat shock family protein	posttranslational
WS0047_F24	0.0885	6.4e-24	0.52	AT3G06130	heavy-metal-associated domain-containing protein	posttranslational
WS00815_B15	0.1085	2.7e-19	0.365169	AT1G01490	heavy-metal-associated domain-containing protein	posttranslational
WS0024_O12	0.09275	5.3e-122	0.72	AT5G45390	CLPP4 (Clp protease proteolytic subunit 4)	posttranslational
WS01025_F14	0.0665	1.6e-181	0.59058	AT3G07780	protein binding / zinc ion binding	posttranslational
WS00919_K24	0.10425	9.2e-119	0.728477	AT3G59520	rhomboid family protein	signalling
WS0104_D02	0.10675	7.4e-16	0.506024	AT1G61370	S-locus lectin protein kinase family protein	signalling
WS0089_E10	0.102	6.5e-43	0.319149	AT2G46225	ABI1L1 (ABI-1-LIKE 1)	signalling
WS0097_H22	0.0915	1.7e-30	0.428571	AT4G25500	ATRSP35 (Arabidopsis thaliana arginine/serine-rich splicing factor 35)	Transcription/posttranscriptional
WS0099_L07	0.10625	2.7e-104	0.491803	AT2G27110	FRS3 (FAR1-RELATED SEQUENCE 3); zinc ion binding	Transcription/posttranscriptional
WS00922_N21	0.1055	1e-23	0.579545	AT3G28917	MIF2 (MINI ZINC FINGER 2); DNA binding	Transcription/posttranscriptional
WS0261_F02	0.1025	5.5e-89	0.605128	AT3G10760	myb family transcription factor	Transcription/posttranscriptional
WS00910_O08	0.09575	7e-48	0.340483	AT5G08390	similar to transducin family protein / WD-40 repeat family protein [Arabidopsis thaliana]	Transcription/posttranscriptional
WS00928_J07	0.0775	3.9e-152	0.383234	AT1G17440	transcription initiation factor IID (TFIID) subunit A family protein	Transcription/posttranscriptional
WS00912_K01	0.08875	1.7e-19	0.5	AT2G41900	zinc finger (CCCH-type) family protein	Transcription/posttranscriptional
WS00917_G03	0.091	3.9e-120	0.719424	AT1G01350	zinc finger (CCCH-type/C3HC4-type RING finger) family protein	Transcription/posttranscriptional
WS01031_K02	0.10175	1.8e-139	0.590686	AT3G26935	zinc finger (DHHC type) family protein	Transcription/posttranscriptional
WS00815_A12	0.0985	7.2e-120	0.47153	AT1G20110	zinc finger (FYVE type) family protein	Transcription/posttranscriptional
IS0014_L17	0.08625	6.4e-100	0.699482	AT2G21600	ATRER1B (Arabidopsis thaliana endoplasmatic reticulum retrieval protein 1B)	transport, vesicle trafficking
WS00917_J14	0.09725	1.1e-20	0.373832	AT1G33475	Identical to Probable VAMP-like protein At1g33485 [Arabidopsis Thaliana]	transport, vesicle trafficking
WS0083_C03	0.03675	no hit				unknown
WS00920_D16	0.0385	no hit				unknown
WS0082_F21	0.0795	no hit				unknown
WS00112_L09	0.07975	no hit				unknown
WS0048_H22	0.08125	no hit				unknown
WS01011_L07	0.08275	no hit				unknown
WS01011_D13	0.084	no hit				unknown
WS0045_O18	0.08425	no hit				unknown
WS00923_M23	0.08675	no hit				unknown
WS0091_B24	0.088	N/A				unknown
WS00943_K16	0.08875	no hit				unknown
WS0051_E06	0.08875	no hit				unknown
WS00722_H16	0.09	no hit				unknown
WS00917_E23	0.09	no hit				unknown
WS00930_K23	0.093	no hit				unknown
WS00832_B06	0.09475	no hit				unknown
WS0075_L09	0.097	no hit				unknown
WS01021_D18	0.09725	no hit				unknown
WS0092_F23	0.09775	no hit				unknown
WS01010_I16	0.0985	no hit				unknown
WS00815_I12	0.099	no hit				unknown
WS00815_E22	0.1	no hit				unknown
WS01014_J15	0.1005	no hit				unknown
WS00833_J01	0.10175	no hit				unknown
WS0055_B21	0.10225	no hit				unknown
WS00941_J06	0.103	no hit				unknown
WS00825_C23	0.10375	no hit				unknown
WS00815_E13	0.105	no hit				unknown
WS00934_L20	0.10525	no hit				unknown
WS01028_J06	0.10525	no hit				unknown
WS0083_N14	0.106	no hit				unknown
WS01029_M22	0.1065	no hit				unknown
IS0012_O19	0.10675	no hit				unknown
WS00725_H17	0.107	no hit				unknown
WS0076_P08	0.108	no hit				unknown
WS00724_J17	0.109	no hit				unknown
WS0099_I06	0.109	no hit				unknown
WS0109_B02	0.0885	5.8e-117	0.798995	AT2G46230	similar to unknown protein [Arabidopsis thaliana]	unknown
WS0031_N19	0.089	2.1e-119	0.665595	AT5G11730	similar to unknown protein [Arabidopsis thaliana]	unknown
WS00926_N16	0.10025	8.7e-12	0.463415	AT5G24655	similar to unknown protein [Arabidopsis thaliana]	unknown
WS00923_A24	0.105	5e-73	0.68617	AT1G42440	similar to unknown protein [Arabidopsis thaliana]	unknown
WS00920_B13	0.10625	7.1e-26	0.387097	AT4G13270	similar to unknown protein [Arabidopsis thaliana]	unknown
WS00918_J03	0.1065	5.9e-07	0.293233	AT1G68790	similar to unknown protein [Arabidopsis thaliana]	unknown
WS00824_B14	0.10725	6.5e-106	0.554745	AT3G07470	similar to unknown protein [Arabidopsis thaliana]	unknown
WS01036_E15	0.1075	1.8e-21	0.394737	AT5G27730	similar to unknown protein [Arabidopsis thaliana]	unknown
WS0261_C19	0.1085	1.1e-18	0.486239	AT2G27730	Identical to Unknown mitochondrial protein At2g27730 [Arabidopsis Thaliana]	unknown
WS00936_N19	0.09475	2.9e-16	0.666667	AT1G30845	similar to hypothetical protein MtrDRAFT_AC150706g17v1 [Medicago truncatula]	unknown
WS00926_J17	0.10375	5.1e-81	0.521739	AT3G15351	similar to Os07g0485600 [Oryza sativa (japonica cultivar-group)]; contains InterPro domain Prefoldin	unknown
WS01028_P13	0.1045	1.6e-31	0.61165	AT5G03345	similar to PREDICTED: similar to CG15168-PA [Apis mellifera]	unknown
WS00924_H21	0.05975	1.1e-61	0.651685	AT1G04200	similar to PREDICTED: similar to dymeclin [Rattus norve	unknown
